# Supplementary material for: Conserved associations between G-quadruplex-forming DNA motifs and virulence gene families in malaria parasites
Source: BMC Genomics. 2020 Mar 17;21:236. doi: 10.1186/s12864-020-6625-x (PMC7077173; doi:10.1186/s12864-020-6625-x)
Supplement: Supplementary file 1 — Additional file 1 Table S1. Genome sizes and G/C content of Plasmodium parasites. Genome sequences were downloaded from PlasmoDB v. 44. Genome sizes and G/C contents were calculated using custom code. Custom code was used to parse the coding sequences for var genes and to calculate their associated G/C contents. [file 12864_2020_6625_MOESM1_ESM.xlsx]

## Sheet: Sheet1
Species	Genome Size (bp)	Total GC content (%)	var GC content (%)
P.adleri G01	22190694	18.6275	33.2962
P.gaboni G01	21376081	18.6129	34.0242
P.billcollinsi G01	23114235	17.6276	36.0888
P.blacklocki G01	21840003	17.9762	37.5785
P.praefalciparum G01	24960859	19.1172	32.8733
P.reichenowi G01	24471701	19.2968	35.0291
P.falciparum 3d7	23332839	19.3402	34.6185
P.relictum SGS1-like	22607426	18.3124	N/A
P.gallinaceum 8A	25034007	17.0025	N/A
P.berghei ANKA	18780606	22.0425	N/A
P.chabaudi chabaudi	18973759	23.6211	N/A
