# Supplementary material for: Conserved associations between G-quadruplex-forming DNA motifs and virulence gene families in malaria parasites
Source: BMC Genomics. 2020 Mar 17;21:236. doi: 10.1186/s12864-020-6625-x (PMC7077173; doi:10.1186/s12864-020-6625-x)
Supplement: Supplementary file 2 — Additional file 2 Table S2. Comparison of total PQSs and var-associated PQSs in Laveranian genomes. PQSs were considered “var-associated” if they were found within a var coding sequence, or if the nearest gene, within 2 kbp, was a var gene. Copy numbers of var genes were found in PlasmoDB. Telomeric-PQSs were excluded. [file 12864_2020_6625_MOESM2_ESM.xlsx]

## Sheet: Sheet1
Species	QGRS Mapper			G4 Hunter
	Number of non-telomeric PQSs	% of var genes with a PQS ("real" and putative)	% of var genes with a PQS (including pseudogenes)	Number of non-telomeric PQSs	% of var genes with a PQS ("real" and putative)	% of var genes with a PQS (including pseudogenes)
P. adleri	36	17.7215	17.0732	123	44.3038	43.9024
P. gaboni	31	11.5385	11.25	90	30.7692	30
P. blacklocki	66	10.9589	10.9589	96	23.2877	23.2877
P. billcollinsi	75	30.137	29.3333	179	39.726	38.6667
P. reichenowi	83	21.2766	20.8333	310	47.5177	46.5278
P. praefalciparum	108	25.4098	21.9858	261	43.4426	38.2979
P. falciparum	109	42.623	27.619	213	70.4918	41.9048
P. relictum	12	N/A		46	N/A
P. gallinaceum	26	N/A		26	N/A
P. berghei	64	N/A		99	N/A
P. chabaudi	53	N/A		74	N/A
