# Supplementary material for: Conserved associations between G-quadruplex-forming DNA motifs and virulence gene families in malaria parasites
Source: BMC Genomics. 2020 Mar 17;21:236. doi: 10.1186/s12864-020-6625-x (PMC7077173; doi:10.1186/s12864-020-6625-x)
Supplement: Supplementary file 3 — Additional file 3 Table S3. Co-distribution of PQSs with variantly-expressed multigene families in Laverania, rodent, and avian malaria parasites. For each genome, the mean distance between var or pir genes and their nearest PQS was compared to the mean distance in a simulated genome where var or pir genes occurred at random. Differences between the actual and simulated datasets were assessed by Welch’s t-test, two-tailed. [file 12864_2020_6625_MOESM3_ESM.xlsx]

## Sheet: Sheet1
var genes
	Species	Algorithm	Number of Contigs	Number of var genes on a chr with a PQS	Mean Distance to PQS (kbp)	Mean Distance to PQS in Null Dataset (kbp)	p-value	Median Distance to PQS (kbp)	Median Distance to PQS in Null Dataset (kbp)	95% CI of Median in Actual Dataset (kpb)	Null Median Outside CI?
	P.adleri	QGRS Mapper	68	50 / 82	106.826	310.604	6.86967e-09	14.1085	218.156	58.31 - 54.339	Yes
	P.gaboni	QGRS Mapper	82	26 / 80	156.23	543.944	2.17053e-10	52.4235	322.827	13.849 - 315.661	Yes
	P.blacklocki	QGRS Mapper	83	39 / 73	123.473	371.484	3.72457e-12	76.248	206.565	20.780 - 162.750	Yes
	P.billcollinsi	QGRS Mapper	75	59 / 75	199.813	352.6	0.000898624	7.442	224.986	0 - 49.067	Yes
	P.reichenowi	QGRS Mapper	34	118 / 144	181.929	346.303	6.97391e-05	19.437	159.678	11.955 - 27.359	Yes
	P.praefalciparum	QGRS Mapper	39	108 / 141	111.755	303.202	8.38947e-11	11.817	156.137	7.348 - 25.685	Yes
	P.falciparum	QGRS Mapper	0	105 / 105	72.405	242.659	1.1008e-18	15.14	142.238	9.309 - 24.823	Yes
	P.adleri	G4 Hunter	68	70 / 82	19.5665	203.136	2.1903e-35	1.212	104.424	0 - 5.004	Yes
	P.gaboni	G4 Hunter	82	44 / 80	69.4951	320.942	1.36519e-15	0.298	150.523	0 - 18.537	Yes
	P.blacklocki	G4 Hunter	83	56 / 73	44.8438	144.311	1.56231e-10	7.455	103.763	3.044 - 18.002	Yes
	P.billcollinsi	G4 Hunter	75	68 / 75	29.5948	133.731	7.41602e-16	2.5915	82.656	0 - 11.451	Yes
	P.reichenowi	G4 Hunter	34	133 / 144	57.1582	107.65	0.000142607	0.185	61.6175	0 - 8.362	Yes
	P.praefalciparum	G4 Hunter	39	125 / 141	39.4115	120.286	2.92449e-15	3.511	74.0855	0 - 6.175	Yes
	P.falciparum	G4 Hunter	0	105 / 105	77.6734	129.145	0.0069585	6.048	69.757	0 - 9.970	Yes
pir genes
	Species	Algorithm	Number of Contigs	Number of pir genes on a chr with a PQS	Mean Distance to PQS (kbp)	Mean Distance to PQS in Null Dataset (kbp)	p-value	Median Distance to PQS (kbp)	Median Distance to PQS in Null Dataset (kbp)	95% CI of Median in Actual Dataset (kbp)	Null Median Outside CI?
	P.adleri	QGRS Mapper	68	26 / 51	98.2163	312.941	2.20259e-06	29.554	222.113	13.755 - 78.766	Yes
	P.gaboni	QGRS Mapper	82	10 / 28	177.345	547.113	9.40415e-05	80.9025	326.135	25.994 - 349.460	No
	P.blacklocki	QGRS Mapper	83	17 / 40	242.177	372.432	0.0430511	190.618	207.789	30.220 - 520.424	No
	P.billcollinsi	QGRS Mapper	75	257 / 362	224.868	354.573	1.15742e-08	46.067	226.887	35.685 - 61.019	Yes
	P.reichenowi	QGRS Mapper	34	397 / 520	288.277	347.927	0.0429069	72.35	162.776	60.885 - 84.693	Yes
	P.praefalciparum	QGRS Mapper	39	521 / 680	223.569	307.067	3.42459e-06	50.056	159.689	45.441 - 56.244	Yes
	P.falciparum	QGRS Mapper	0	227 / 227	85.6209	245.21	1.87721e-25	22.202	144.4	19.103 - 24.499	Yes
	*P.berghei	QGRS Mapper	5	185 / 217	149.018	251.084	8.31943e-10	39.146	202.631	22.342 - 70.245	Yes
	*P.chabaudi	QGRS Mapper	0	185 / 208	189.217	256.268	0.000567207	88.5665	213.762	61.090 - 148.431	Yes
	P.adleri	G4 Hunter	68	37 / 51	20.1477	206.284	2.11612e-42	17.499	108.348	12.483 - 21.373	Yes
	P.gaboni	G4 Hunter	82	15 / 28	86.3591	325.037	3.40817e-05	13.734	154.215	4.302 - 45.895	Yes
	P.blacklocki	G4 Hunter	83	22 / 40	45.1462	145.504	3.04046e-05	20.698	105.055	10.435 - 45.428	Yes
	P.billcollinsi	G4 Hunter	75	305 / 362	45.6008	135.793	4.13672e-43	13.527	84.223	10.967 - 16.283	Yes
	P.reichenowi	G4 Hunter	34	472 / 520	112.371	110.28	0.835149	23.0615	64.502	19.929 - 26.064	Yes
	P.praefalciparum	G4 Hunter	39	572 / 680	122.861	123.446	0.935621	52.43	76.949	47.979 - 57.256	Yes
	P.falciparum	G4 Hunter	0	227 / 227	133.797	130.908	0.858995	20.502	71.591	18.010 - 24.081	Yes
	*P.berghei	G4 Hunter	5	182 / 217	216.262	120.615	8.6828e-11	153.116	79.548	125.987 - 199.132	Yes
	*P.chabaudi	G4 Hunter	0	192 / 208	250.23	175.586	0.000362882	131.287	104.163	79.906 - 178.122	No
	* for calculation of means, real and simulated pir genes that were > 1 million bp from the nearest PQS were excluded from analysis
