# Supplementary material for: Conserved associations between G-quadruplex-forming DNA motifs and virulence gene families in malaria parasites
Source: BMC Genomics. 2020 Mar 17;21:236. doi: 10.1186/s12864-020-6625-x (PMC7077173; doi:10.1186/s12864-020-6625-x)
Supplement: Supplementary file 6 — Additional file 6 Table S4. Associations between PQSs and variantly-expressed multigene families besides var in Laveranian genomes. Numbers and proportions of genes in non-var variantly-expressed multigene families that contain at least one PQS, in Laveranian species. Copy numbers of genes in each family were found in PlasmoDB. [file 12864_2020_6625_MOESM6_ESM.xlsx]

## Sheet: Sheet1
Number of PQS-associated genes in each gene family
Species	Gene Family
	clag		phist		pir		rifin		stevor		surfin
	QGRS Mapper	G4 Hunter	QGRS Mapper	G4 Hunter	QGRS Mapper	G4 Hunter	QGRS Mapper	G4 Hunter	QGRS Mapper	G4 Hunter	QGRS Mapper	G4 Hunter
P. adleri	0	0	0	2	0	0	0	0	0	0	0	0
P. gaboni	0	0	0	1	0	0	0	0	0	0	0	0
P. blacklocki	0	2	0	0	0	1	0	1	0	0	0	0
P. billcollinsi	0	1	0	1	5	15	2	15	0	0	0	0
P. reichenowi	0	1	0	0	0	12	0	12	0	0	0	0
P. praefalciparum	0	0	0	1	3	0	3	0	0	0	0	0
P. falciparum	0	0	1	1	5	1	5	1	0	0	0	0
Percentage of genes in each family with at least one PQS
Species	Gene Family
	clag		phist		pir		rifin		stevor		surfin
	QGRS Mapper	G4 Hunter	QGRS Mapper	G4 Hunter	QGRS Mapper	G4 Hunter	QGRS Mapper	G4 Hunter	QGRS Mapper	G4 Hunter	QGRS Mapper	G4 Hunter
P. adleri	0	0	0	22.2222	0	0	0	0	0	0	0	0
P. gaboni	0	0	0	12.5	0	0	0	0	0	0	0	0
P. blacklocki	0	5.71429	0	0	0	2.5	0	8.33333	0	0	0	0
P. billcollinsi	0	14.2857	0	20	1.39665	4.18994	0.790514	5.92885	0	0	0	0
P. reichenowi	0	16.6667	0	0	0	2.30769	0	2.83019	0	0	0	0
P. praefalciparum	0	0	0	7.69231	0.442478	0	2.12766	0	0	0	0	0
P. falciparum	0	0	1.85185	1.85185	2.20264	0.440529	2.73224	0.546448	0	0	0	0
Copy number of genes in each family, from PlasmoDB
	clag	phist	pir	rifin	stevor	surfin
P. adleri	24	9	51	19	29	5
P. gaboni	16	8	28	16	11	5
P. blacklocki	35	13	40	12	11	2
P. billcollinsi	7	5	362	253	38	5
P. reichenowi	6	5	520	424	52	5
P. praefalciparum	7	13	680	141	28	7
P. falciparum	5	54	227	185	42	11
