# Supplementary material for: Conserved associations between G-quadruplex-forming DNA motifs and virulence gene families in malaria parasites
Source: BMC Genomics. 2020 Mar 17;21:236. doi: 10.1186/s12864-020-6625-x (PMC7077173; doi:10.1186/s12864-020-6625-x)
Supplement: Supplementary file 8 — Additional file 8 Table S5. GO terms analysis of PQS-associated genes for Laverania, rodent, and avian malaria parasites. Lists of PQS-associated genes for each species were analyzed for gene ontology (GO) terms in PlasmoDB. The table shows overrepresented GO terms for molecular function and biological processes for each species, as well as binning assignments that were used for the construction of the heat maps in Fig. 7. [file 12864_2020_6625_MOESM8_ESM.xlsx]

## Sheet: List of Conserved Genes
Annotation	Gene ID
40S ribosomal protein S2	PF3D7_1026800.1
6-cysteine	PF3D7_0317100.1
60S ribosomal protein L37	PF3D7_0706400.1
AP2 domain transcription factor	PF3D7_0934400.1
ATP-dependent RNA helicase	PF3D7_0602100.1
E3 ubiquitin protein ligase	PF3D7_1004300.1
GINS complex subunit 3	PF3D7_0914800.1
MORN repeat	PF3D7_1031200.1
PHIST	PF3D7_0831500.1
RNA-binding protein	PF3D7_0716000.1
YL1 nuclear protein	PF3D7_1464000.1
alpha/beta hydrolsae	PF3D7_1328500.1
aminomethyltransferase	PF3D7_1344000.1
circumsporozoite (CS) protein	PF3D7_0304600.1
glutamate dehydrogenase	PF3D7_0802000.1
guanidine nucleotide exchange factor	PF3D7_0508500.1
inner membrane complex protein 1h	PF3D7_1221400.1
kinesin-5	PF3D7_0317500.1
phosphatidylinositol 3- and 4-kinase	PF3D7_0110600.1
pre-mRNA processing factor 19	PF3D7_0308600.1
rifin	PF3D7_0222700.1
serine repeat antigen	PF3D7_0207300.1
serine/threonine protein kinase	PF3D7_0102600.1
syntaxin, Qa-SNARE family	PF3D7_1332000.1
tetQ family GTPase	PF3D7_1235400.1
transcription or splicing factor-like protein	PF3D7_0623600.1
ubiquitin carboxyl-terminal hydrolase	PF3D7_0527200.1
ATP-dependent DNA helicase	PPRFG01_1430600.1
PIR	PPRFG01_0060400.1
SNARE protein	PPRFG01_1112000.1
U4/U6 small nuclear ribonuclear protein	PPRFG01_1311200.1
calcium/calmodulin dependent protein kinase	PPRFG01_1105600.1
heat shock protein	PPRFG01_1109400.1
macrophage migration inhibitory factor	PPRFG01_1225400.1
sphingomyelin synthase 1	PPRFG01_0623600.1
zinc finger	PPRFG01_1317300.1
GTP-binding protein obg1	PRELSG_1339500.1
apical asparagine rich protein AARP	PBLACG01_0412500-t36_1
aspartate-tRNA ligase	PBLACG01_0514000-t36_1
cytoadherence linked asexual protein	PBLACG01_0700800-t36_1
mitochondrial ribosomal protein	PBLACG01_1025600-t36_1
ribosomal mRNA methyltransferase	PBLACG01_1307800-t36_1
tRNA pseudouridine synthase	PBLACG01_0516000-t36_1
transmission-blocking target antigen s230	PBLACG01_0205700-t36_1
microtubule associated katanin	PGABG01_1242200-t36_1

## Sheet: GO terms for all PQSs per sp.
		GO ID	GO Term	Genes in the bkgd with this term	Genes In your result with this term	Percent of bkgd genes in your result	Fold enrichment	Odds ratio	P-value	Benjamini	Bonferroni
P. falciparum
	Molecular Function
		GO:0050839	cell adhesion molecule binding	55	43	78.2	24.19	151.68	3.33e-56	6.06e-54	6.06e-54
		GO:0046789	host cell surface receptor binding	103	52	50.5	15.62	46.87	3.45e-53	3.14e-51	6.28e-51
		GO:0046812	host cell surface binding	121	54	44.6	13.81	37.71	1.35e-51	8.19e-50	2.46e-49
		GO:0005515	protein binding	746	60	8	2.49	3.75	5.88e-13	2.67e-11	1.07e-10
		GO:0005488	binding	2133	93	4.4	1.35	2.01	3.41e-05	0.00124	0.00621
		GO:0140110	transcription regulator activity	42	5	11.9	3.68	4.15	0.0107	0.294	1
		GO:0003700	DNA-binding transcription factor activity	32	4	12.5	3.87	4.37	0.0186	0.294	1
		GO:0070279	vitamin B6 binding	7	2	28.6	8.84	12.13	0.0196	0.294	1
		GO:0003674	molecular function	2979	108	3.6	1.12	1.49	0.0214	0.294	1
		GO:0030306	ADP-ribosylation factor binding	1	1	100	30.95	Infinity	0.0323	0.294	1
		GO:0008478	pyridoxal kinase activity	1	1	100	30.95	Infinity	0.0323	0.294	1
		GO:0070282	pyridoxine binding	1	1	100	30.95	Infinity	0.0323	0.294	1
		GO:0070281	pyridoxamine binding	1	1	100	30.95	Infinity	0.0323	0.294	1
		GO:0070280	pyridoxal binding	1	1	100	30.95	Infinity	0.0323	0.294	1
		GO:0004305	ethanolamine kinase activity	1	1	100	30.95	Infinity	0.0323	0.294	1
		GO:0004352	glutamate dehydrogenase (NAD+) activity	1	1	100	30.95	Infinity	0.0323	0.294	1
		GO:0004587	ornithine-oxo-acid transaminase activity	1	1	100	30.95	Infinity	0.0323	0.294	1
		GO:0005178	integrin binding	1	1	100	30.95	Infinity	0.0323	0.294	1
		GO:0070628	proteasome binding	1	1	100	30.95	Infinity	0.0323	0.294	1
		GO:0016308	1-phosphatidylinositol-4-phosphate 5-kinase activity	1	1	100	30.95	Infinity	0.0323	0.294	1
		GO:0044877	protein-containing complex binding	41	4	9.8	3.02	3.3	0.042	0.364	1
	Biological Process
		GO:0098609	cell-cell adhesion	57	43	75.4	23.34	129.95	5.58e-55	1.87e-52	1.87e-52
		GO:0009405	pathogenesis	100	51	51	15.78	47.36	2.09e-52	3.51e-50	7.02e-50
		GO:0007155	cell adhesion	70	43	61.4	19.01	67.18	9.8e-49	1.09e-46	3.28e-46
		GO:0020035	cytoadherence to microvasculature, mediated by symbiont protein	165	45	27.3	8.44	15.79	2.35e-31	1.57e-29	7.87e-29
		GO:0044406	adhesion of symbiont to host	165	45	27.3	8.44	15.79	2.35e-31	1.57e-29	7.87e-29
		GO:0051809	passive evasion of immune response of other organism involved in symbiotic interaction	202	48	23.8	7.35	13.42	1.63e-30	5.59e-29	5.47e-28
		GO:0020033	antigenic variation	202	48	23.8	7.35	13.42	1.63e-30	5.59e-29	5.47e-28
		GO:0009605	response to external stimulus	213	49	23	7.12	12.96	1.79e-30	5.59e-29	5.99e-28
		GO:0043207	response to external biotic stimulus	204	48	23.5	7.28	13.24	2.67e-30	5.59e-29	8.95e-28
		GO:0052564	response to immune response of other organism involved in symbiotic interaction	204	48	23.5	7.28	13.24	2.67e-30	5.59e-29	8.95e-28
		GO:0052173	response to defenses of other organism involved in symbiotic interaction	204	48	23.5	7.28	13.24	2.67e-30	5.59e-29	8.95e-28
		GO:0051834	evasion or tolerance of defenses of other organism involved in symbiotic interaction	204	48	23.5	7.28	13.24	2.67e-30	5.59e-29	8.95e-28
		GO:0051832	avoidance of defenses of other organism involved in symbiotic interaction	204	48	23.5	7.28	13.24	2.67e-30	5.59e-29	8.95e-28
		GO:0051805	evasion or tolerance of immune response of other organism involved in symbiotic interaction	204	48	23.5	7.28	13.24	2.67e-30	5.59e-29	8.95e-28
		GO:0051807	evasion or tolerance of defense response of other organism involved in symbiotic interaction	204	48	23.5	7.28	13.24	2.67e-30	5.59e-29	8.95e-28
		GO:0051707	response to other organism	204	48	23.5	7.28	13.24	2.67e-30	5.59e-29	8.95e-28
		GO:0009607	response to biotic stimulus	205	48	23.4	7.25	13.15	3.41e-30	6.72e-29	1.14e-27
		GO:0022610	biological adhesion	185	46	24.9	7.69	14.01	4.06e-30	7.55e-29	1.36e-27
		GO:0034110	regulation of homotypic cell-cell adhesion	190	45	23.7	7.33	12.99	1.96e-28	2.86e-27	6.57e-26
		GO:0030155	regulation of cell adhesion	190	45	23.7	7.33	12.99	1.96e-28	2.86e-27	6.57e-26
		GO:0022407	regulation of cell-cell adhesion	190	45	23.7	7.33	12.99	1.96e-28	2.86e-27	6.57e-26
		GO:0020013	modulation by symbiont of host erythrocyte aggregation	190	45	23.7	7.33	12.99	1.96e-28	2.86e-27	6.57e-26
		GO:0034118	regulation of erythrocyte aggregation	190	45	23.7	7.33	12.99	1.96e-28	2.86e-27	6.57e-26
		GO:0044068	modulation by symbiont of host cellular process	192	45	23.4	7.25	12.81	3.2e-28	4.47e-27	1.07e-25
		GO:0044003	modification by symbiont of host morphology or physiology	193	45	23.3	7.22	12.72	4.08e-28	5.26e-27	1.37e-25
		GO:0051817	modification of morphology or physiology of other organism involved in symbiotic interaction	193	45	23.3	7.22	12.72	4.08e-28	5.26e-27	1.37e-25
		GO:0035821	modification of morphology or physiology of other organism	194	45	23.2	7.18	12.63	5.19e-28	6.44e-27	1.74e-25
		GO:0044419	interspecies interaction between organisms	387	60	15.5	4.8	8.63	9.64e-28	1.15e-26	3.23e-25
		GO:0051704	multi-organism process	388	60	15.5	4.79	8.6	1.12e-27	1.29e-26	3.74e-25
		GO:0051701	interaction with host	295	48	16.3	5.04	8.18	1.19e-22	1.33e-21	3.98e-20
		GO:0044403	symbiont process	343	51	14.9	4.6	7.5	2.67e-22	2.89e-21	8.95e-20
		GO:0050789	regulation of biological process	498	56	11.2	3.48	5.53	1.35e-18	1.41e-17	4.52e-16
		GO:0050896	response to stimulus	470	53	11.3	3.49	5.41	1.5e-17	1.53e-16	5.04e-15
		GO:0065007	biological regulation	533	56	10.5	3.25	5.08	3.47e-17	3.42e-16	1.16e-14
		GO:0008150	biological process	2558	111	4.3	1.34	2.49	5.63e-07	5.39e-06	0.000189
		GO:0006650	glycerophospholipid metabolic process	32	4	12.5	3.87	4.37	0.0186	0.173	1
		GO:0046486	glycerolipid metabolic process	33	4	12.1	3.75	4.22	0.0207	0.187	1
		GO:0016567	protein ubiquitination	9	2	22.2	6.88	8.66	0.0322	0.205	1
		GO:0015718	monocarboxylic acid transport	9	2	22.2	6.88	8.66	0.0322	0.205	1
		GO:0051085	chaperone cofactor-dependent protein refolding	1	1	100	30.95	Infinity	0.0323	0.205	1
		GO:0043486	histone exchange	1	1	100	30.95	Infinity	0.0323	0.205	1
		GO:0043686	co-translational protein modification	1	1	100	30.95	Infinity	0.0323	0.205	1
		GO:0090174	organelle membrane fusion	1	1	100	30.95	Infinity	0.0323	0.205	1
		GO:0031591	wybutosine biosynthetic process	1	1	100	30.95	Infinity	0.0323	0.205	1
		GO:0031590	wybutosine metabolic process	1	1	100	30.95	Infinity	0.0323	0.205	1
		GO:0046337	phosphatidylethanolamine metabolic process	1	1	100	30.95	Infinity	0.0323	0.205	1
		GO:0043044	ATP-dependent chromatin remodeling	1	1	100	30.95	Infinity	0.0323	0.205	1
		GO:0051084	'de novo' posttranslational protein folding	1	1	100	30.95	Infinity	0.0323	0.205	1
		GO:0006906	vesicle fusion	1	1	100	30.95	Infinity	0.0323	0.205	1
		GO:0006591	ornithine metabolic process	1	1	100	30.95	Infinity	0.0323	0.205	1
		GO:0061077	chaperone-mediated protein folding	1	1	100	30.95	Infinity	0.0323	0.205	1
		GO:0006646	phosphatidylethanolamine biosynthetic process	1	1	100	30.95	Infinity	0.0323	0.205	1
		GO:0046474	glycerophospholipid biosynthetic process	22	3	13.6	4.22	4.81	0.0325	0.205	1
		GO:0045017	glycerolipid biosynthetic process	23	3	13	4.04	4.57	0.0365	0.226	1
		GO:0019219	regulation of nucleobase-containing compound metabolic process	100	7	7	2.17	2.32	0.0419	0.255	1
		GO:0046488	phosphatidylinositol metabolic process	25	3	12	3.71	4.15	0.0452	0.27	1
		GO:0002682	regulation of immune system process	11	2	18.2	5.63	6.73	0.0471	0.272	1
		GO:0050776	regulation of immune response	11	2	18.2	5.63	6.73	0.0471	0.272	1
		GO:0006644	phospholipid metabolic process	43	4	9.3	2.88	3.13	0.0488	0.277	1
P. gaboni
	Molecular Function
		GO:0046812	host cell surface binding	76	24	31.6	13.57	34.57	2.84e-23	1.23e-21	2.47e-21
		GO:0046789	host cell surface receptor binding	76	24	31.6	13.57	34.57	2.84e-23	1.23e-21	2.47e-21
		GO:0005488	binding	1356	43	3.2	1.36	2.98	0.00062	0.018	0.0539
		GO:0003700	DNA-binding transcription factor activity	25	3	12	5.16	6.01	0.0191	0.225	1
		GO:0003674	molecular function	1977	51	2.6	1.11	3.95	0.0217	0.225	1
		GO:0043140	ATP-dependent 3'-5' DNA helicase activity	1	1	100	42.96	Infinity	0.0233	0.225	1
		GO:0043138	3'-5' DNA helicase activity	1	1	100	42.96	Infinity	0.0233	0.225	1
		GO:0061608	nuclear import signal receptor activity	1	1	100	42.96	Infinity	0.0233	0.225	1
		GO:0140142	nucleocytoplasmic carrier activity	1	1	100	42.96	Infinity	0.0233	0.225	1
		GO:0140110	transcription regulator activity	30	3	10	4.3	4.88	0.031	0.27	1
		GO:0140104	molecular carrier activity	2	1	50	21.48	42.75	0.046	0.334	1
		GO:0004594	pantothenate kinase activity	2	1	50	21.48	42.75	0.046	0.334	1
	Biological Process
		GO:0051704	multi-organism process	79	24	30.4	13.05	32.64	8.23e-23	4.42e-21	1.33e-20
		GO:0044419	interspecies interaction between organisms	79	24	30.4	13.05	32.64	8.23e-23	4.42e-21	1.33e-20
		GO:0009405	pathogenesis	79	24	30.4	13.05	32.64	8.23e-23	4.42e-21	1.33e-20
		GO:0008150	biological process	1336	42	3.1	1.35	2.74	0.00118	0.0473	0.189
		GO:0051170	import into nucleus	1	1	100	42.96	Infinity	0.0233	0.468	1
		GO:0034504	protein localization to nucleus	1	1	100	42.96	Infinity	0.0233	0.468	1
		GO:0017038	protein import	1	1	100	42.96	Infinity	0.0233	0.468	1
		GO:0006606	protein import into nucleus	1	1	100	42.96	Infinity	0.0233	0.468	1
		GO:0051169	nuclear transport	2	1	50	21.48	42.75	0.046	0.61	1
		GO:0006913	nucleocytoplasmic transport	2	1	50	21.48	42.75	0.046	0.61	1
P. adleri
	Molecular Function
		GO:0046812	host cell surface binding	74	32	43.2	16.4	58.06	8.36e-35	3.09e-33	6.19e-33
		GO:0046789	host cell surface receptor binding	74	32	43.2	16.4	58.06	8.36e-35	3.09e-33	6.19e-33
		GO:0005488	binding	1365	48	3.5	1.33	2.62	0.000842	0.0208	0.0623
		GO:0016411	acylglycerol O-acyltransferase activity	1	1	100	37.92	Infinity	0.0264	0.39	1
		GO:0004144	diacylglycerol O-acyltransferase activity	1	1	100	37.92	Infinity	0.0264	0.39	1
	Biological Process
		GO:0051704	multi-organism process	77	32	41.6	15.76	54.12	4.15e-34	1.51e-32	4.52e-32
		GO:0044419	interspecies interaction between organisms	77	32	41.6	15.76	54.12	4.15e-34	1.51e-32	4.52e-32
		GO:0009405	pathogenesis	77	32	41.6	15.76	54.12	4.15e-34	1.51e-32	4.52e-32
		GO:0008150	biological process	1365	48	3.5	1.33	2.62	0.000842	0.023	0.0918
		GO:0046463	acylglycerol biosynthetic process	1	1	100	37.92	Infinity	0.0264	0.287	1
		GO:0046460	neutral lipid biosynthetic process	1	1	100	37.92	Infinity	0.0264	0.287	1
		GO:0019432	triglyceride biosynthetic process	1	1	100	37.92	Infinity	0.0264	0.287	1
		GO:0006641	triglyceride metabolic process	1	1	100	37.92	Infinity	0.0264	0.287	1
		GO:0006639	acylglycerol metabolic process	1	1	100	37.92	Infinity	0.0264	0.287	1
		GO:0006638	neutral lipid metabolic process	1	1	100	37.92	Infinity	0.0264	0.287	1
P. blacklocki
	Molecular Function
		GO:0046812	host cell surface binding	60	16	26.7	14.14	29.94	9.17e-16	4.04e-14	8.07e-14
		GO:0046789	host cell surface receptor binding	60	16	26.7	14.14	29.94	9.17e-16	4.04e-14	8.07e-14
		GO:0005488	binding	1319	32	2.4	1.29	2.23	0.0158	0.304	1
		GO:0043140	ATP-dependent 3'-5' DNA helicase activity	1	1	100	53.02	Infinity	0.0189	0.304	1
		GO:0043138	3'-5' DNA helicase activity	1	1	100	53.02	Infinity	0.0189	0.304	1
		GO:0003674	molecular function	1939	41	2.1	1.12	6.2	0.0207	0.304	1
		GO:0048487	beta-tubulin binding	2	1	50	26.51	53.27	0.0374	0.47	1
		GO:0004386	helicase activity	19	2	10.5	5.58	6.38	0.0485	0.533	1
	Biological Process
		GO:0051704	multi-organism process	62	16	25.8	13.68	28.62	1.64e-15	5.41e-14	1.62e-13
		GO:0044419	interspecies interaction between organisms	62	16	25.8	13.68	28.62	1.64e-15	5.41e-14	1.62e-13
		GO:0009405	pathogenesis	62	16	25.8	13.68	28.62	1.64e-15	5.41e-14	1.62e-13
		GO:0008150	biological process	1300	32	2.5	1.31	2.31	0.0119	0.294	1
		GO:0007023	post-chaperonin tubulin folding pathway	2	1	50	26.51	53.27	0.0374	0.617	1
		GO:0007021	tubulin complex assembly	2	1	50	26.51	53.27	0.0374	0.617	1
P. billcollinsi
	Molecular Function
		GO:0046812	host cell surface binding	46	29	63	21.35	101.67	3.6e-36	1.78e-34	3.56e-34
		GO:0046789	host cell surface receptor binding	46	29	63	21.35	101.67	3.6e-36	1.78e-34	3.56e-34
		GO:0048487	beta-tubulin binding	2	2	100	33.86	Infinity	0.000859	0.0283	0.085
		GO:0015631	tubulin binding	18	3	16.7	5.64	6.85	0.0146	0.292	1
		GO:0005488	binding	1274	46	3.6	1.22	1.82	0.0196	0.292	1
		GO:0008092	cytoskeletal protein binding	22	3	13.6	4.62	5.39	0.0253	0.292	1
		GO:0003674	molecular function	1887	61	3.2	1.09	3.08	0.0257	0.292	1
		GO:0043140	ATP-dependent 3'-5' DNA helicase activity	1	1	100	33.86	Infinity	0.0295	0.292	1
		GO:0043138	3'-5' DNA helicase activity	1	1	100	33.86	Infinity	0.0295	0.292	1
		GO:0004634	phosphopyruvate hydratase activity	1	1	100	33.86	Infinity	0.0295	0.292	1
	Biological Process
		GO:0051704	multi-organism process	48	29	60.4	20.46	90.88	2.3e-35	1.54e-33	4.62e-33
		GO:0044419	interspecies interaction between organisms	48	29	60.4	20.46	90.88	2.3e-35	1.54e-33	4.62e-33
		GO:0009405	pathogenesis	48	29	60.4	20.46	90.88	2.3e-35	1.54e-33	4.62e-33
		GO:0008150	biological process	1266	51	4	1.36	2.87	0.000228	0.0115	0.0458
		GO:0007023	post-chaperonin tubulin folding pathway	2	2	100	33.86	Infinity	0.000859	0.0288	0.173
		GO:0007021	tubulin complex assembly	2	2	100	33.86	Infinity	0.000859	0.0288	0.173
		GO:0001510	RNA methylation	6	2	33.3	11.29	16.93	0.0119	0.343	1
		GO:0043414	macromolecule methylation	9	2	22.2	7.52	9.66	0.027	0.594	1
		GO:0080009	mRNA methylation	1	1	100	33.86	Infinity	0.0295	0.594	1
		GO:0016556	mRNA modification	1	1	100	33.86	Infinity	0.0295	0.594	1
P. reichenowi
	Molecular Function
		GO:0046812	host cell surface binding	104	65	62.5	13.56	87.6	7.84e-70	3.57e-68	7.14e-68
		GO:0046789	host cell surface receptor binding	104	65	62.5	13.56	87.6	7.84e-70	3.57e-68	7.14e-68
		GO:0005488	binding	1386	92	6.6	1.44	4.57	9.16e-10	2.78e-08	8.34e-08
		GO:0003674	molecular function	2003	101	5	1.09	3.1	0.00385	0.0876	0.351
		GO:0070566	adenylyltransferase activity	1	1	100	21.7	Infinity	0.0461	0.466	1
		GO:0043140	ATP-dependent 3'-5' DNA helicase activity	1	1	100	21.7	Infinity	0.0461	0.466	1
		GO:0043138	3'-5' DNA helicase activity	1	1	100	21.7	Infinity	0.0461	0.466	1
		GO:0004806	triglyceride lipase activity	1	1	100	21.7	Infinity	0.0461	0.466	1
		GO:0004652	polynucleotide adenylyltransferase activity	1	1	100	21.7	Infinity	0.0461	0.466	1
	Biological Process
		GO:0051704	multi-organism process	107	65	60.7	13.18	81.23	1.28e-68	6.03e-67	1.81e-66
		GO:0044419	interspecies interaction between organisms	107	65	60.7	13.18	81.23	1.28e-68	6.03e-67	1.81e-66
		GO:0009405	pathogenesis	107	65	60.7	13.18	81.23	1.28e-68	6.03e-67	1.81e-66
		GO:0008150	biological process	1356	90	6.6	1.44	4.12	3.49e-09	1.23e-07	4.92e-07
		GO:0080009	mRNA methylation	1	1	100	21.7	Infinity	0.0461	0.722	1
		GO:0043486	histone exchange	1	1	100	21.7	Infinity	0.0461	0.722	1
		GO:0043044	ATP-dependent chromatin remodeling	1	1	100	21.7	Infinity	0.0461	0.722	1
		GO:0016556	mRNA modification	1	1	100	21.7	Infinity	0.0461	0.722	1
		GO:0006338	chromatin remodeling	1	1	100	21.7	Infinity	0.0461	0.722	1
P. praefalciparum
	Molecular Function
		GO:0046812	host cell surface binding	136	60	44.1	10.09	41.07	5.37e-53	2.9e-51	5.8e-51
		GO:0046789	host cell surface receptor binding	136	60	44.1	10.09	41.07	5.37e-53	2.9e-51	5.8e-51
		GO:0005488	binding	1396	84	6	1.38	3.38	4.18e-07	1.51e-05	4.52e-05
		GO:0043140	ATP-dependent 3'-5' DNA helicase activity	1	1	100	22.87	Infinity	0.0437	0.671	1
		GO:0043138	3'-5' DNA helicase activity	1	1	100	22.87	Infinity	0.0437	0.671	1
		GO:0005484	SNAP receptor activity	1	1	100	22.87	Infinity	0.0437	0.671	1
		GO:0004587	ornithine-oxo-acid transaminase activity	1	1	100	22.87	Infinity	0.0437	0.671	1
		GO:0003674	molecular function	2021	94	4.7	1.06	1.97	0.0497	0.671	1
	Biological Process
		GO:0051704	multi-organism process	139	61	43.9	10.04	41.66	6.99e-54	3.36e-52	1.01e-51
		GO:0044419	interspecies interaction between organisms	139	61	43.9	10.04	41.66	6.99e-54	3.36e-52	1.01e-51
		GO:0009405	pathogenesis	139	61	43.9	10.04	41.66	6.99e-54	3.36e-52	1.01e-51
		GO:0008150	biological process	1375	86	6.3	1.43	4.09	1.14e-08	4.1e-07	1.64e-06
		GO:0080009	mRNA methylation	1	1	100	22.87	Infinity	0.0437	0.552	1
		GO:0043486	histone exchange	1	1	100	22.87	Infinity	0.0437	0.552	1
		GO:0043044	ATP-dependent chromatin remodeling	1	1	100	22.87	Infinity	0.0437	0.552	1
		GO:0016556	mRNA modification	1	1	100	22.87	Infinity	0.0437	0.552	1
		GO:0006338	chromatin remodeling	1	1	100	22.87	Infinity	0.0437	0.552	1
P. relictum
	Molecular Function
		GO:0004602	glutathione peroxidase activity	1	1	100	117.41	Infinity	0.00852	0.284	0.571
		GO:0004357	glutamate-cysteine ligase activity	1	1	100	117.41	Infinity	0.00852	0.284	0.571
		GO:0031072	heat shock protein binding	2	1	50	58.7	121.9	0.017	0.284	1
		GO:0004601	peroxidase activity	2	1	50	58.7	121.9	0.017	0.284	1
		GO:0016881	acid-amino acid ligase activity	3	1	33.3	39.14	60.93	0.0253	0.34	1
		GO:0016684	oxidoreductase activity, acting on peroxide as acceptor	4	1	25	29.35	40.6	0.0337	0.351	1
		GO:0005507	copper ion binding	5	1	20	23.48	30.44	0.0419	0.351	1
		GO:0043022	ribosome binding	5	1	20	23.48	30.44	0.0419	0.351	1
	Biological Process
		GO:0055070	copper ion homeostasis	1	1	100	117.41	Infinity	0.00852	0.195	0.979
		GO:0006979	response to oxidative stress	1	1	100	117.41	Infinity	0.00852	0.195	0.979
		GO:0006878	cellular copper ion homeostasis	1	1	100	117.41	Infinity	0.00852	0.195	0.979
		GO:0008535	respiratory chain complex IV assembly	1	1	100	117.41	Infinity	0.00852	0.195	0.979
		GO:0006749	glutathione metabolic process	2	1	50	58.7	121.9	0.017	0.195	1
		GO:0046916	cellular transition metal ion homeostasis	2	1	50	58.7	121.9	0.017	0.195	1
		GO:0055076	transition metal ion homeostasis	2	1	50	58.7	121.9	0.017	0.195	1
		GO:0019184	nonribosomal peptide biosynthetic process	2	1	50	58.7	121.9	0.017	0.195	1
		GO:0006750	glutathione biosynthetic process	2	1	50	58.7	121.9	0.017	0.195	1
		GO:0017004	cytochrome complex assembly	2	1	50	58.7	121.9	0.017	0.195	1
		GO:0030003	cellular cation homeostasis	3	1	33.3	39.14	60.93	0.0253	0.224	1
		GO:0006875	cellular metal ion homeostasis	3	1	33.3	39.14	60.93	0.0253	0.224	1
		GO:0006873	cellular ion homeostasis	3	1	33.3	39.14	60.93	0.0253	0.224	1
		GO:0006825	copper ion transport	4	1	25	29.35	40.6	0.0337	0.254	1
		GO:0055082	cellular chemical homeostasis	4	1	25	29.35	40.6	0.0337	0.254	1
		GO:0050801	ion homeostasis	5	1	20	23.48	30.44	0.0419	0.254	1
		GO:0098771	inorganic ion homeostasis	5	1	20	23.48	30.44	0.0419	0.254	1
		GO:0055065	metal ion homeostasis	5	1	20	23.48	30.44	0.0419	0.254	1
		GO:0055080	cation homeostasis	5	1	20	23.48	30.44	0.0419	0.254	1
P. gallinaceum
	Molecular Function
		GO:0043022	ribosome binding	5	1	20	73.43	106.62	0.0136	0.0947	0.61
		GO:0032549	ribonucleoside binding	78	2	2.6	9.41	13.09	0.0173	0.0947	0.778
		GO:0001883	purine nucleoside binding	78	2	2.6	9.41	13.09	0.0173	0.0947	0.778
		GO:0001882	nucleoside binding	78	2	2.6	9.41	13.09	0.0173	0.0947	0.778
		GO:0005525	GTP binding	78	2	2.6	9.41	13.09	0.0173	0.0947	0.778
		GO:0032550	purine ribonucleoside binding	78	2	2.6	9.41	13.09	0.0173	0.0947	0.778
		GO:0019001	guanyl nucleotide binding	79	2	2.5	9.29	12.91	0.0177	0.0947	0.798
		GO:0032561	guanyl ribonucleotide binding	79	2	2.5	9.29	12.91	0.0177	0.0947	0.798
		GO:0043021	ribonucleoprotein complex binding	7	1	14.3	52.45	71.03	0.0189	0.0947	0.852
		GO:0044877	protein-containing complex binding	18	1	5.6	20.4	24.96	0.0481	0.199	1
	Biological Process
		GO:0030001	metal ion transport	18	1	5.6	20.4	24.96	0.0481	0.686	0.769
P. berghei
	Molecular Function
		GO:0004842	ubiquitin-protein transferase activity	13	3	23.1	10.27	13.65	0.00264	0.175	0.279
		GO:0019787	ubiquitin-like protein transferase activity	14	3	21.4	9.53	12.4	0.0033	0.175	0.35
		GO:0004521	endoribonuclease activity	6	2	33.3	14.83	22.43	0.00704	0.249	0.746
		GO:0017178	diphthine-ammonia ligase activity	1	1	100	44.49	Infinity	0.0225	0.34	1
		GO:0004523	RNA-DNA hybrid ribonuclease activity	1	1	100	44.49	Infinity	0.0225	0.34	1
		GO:0004148	dihydrolipoyl dehydrogenase activity	1	1	100	44.49	Infinity	0.0225	0.34	1
		GO:0003994	aconitate hydratase activity	1	1	100	44.49	Infinity	0.0225	0.34	1
		GO:0004540	ribonuclease activity	13	2	15.4	6.84	8.13	0.0331	0.438	1
		GO:0009982	pseudouridine synthase activity	15	2	13.3	5.93	6.88	0.0433	0.441	1
		GO:0016880	acid-ammonia (or amide) ligase activity	2	1	50	22.25	44.18	0.0445	0.441	1
		GO:0004519	endonuclease activity	16	2	12.5	5.56	6.38	0.0487	0.441	1
	Biological Process
		GO:0090501	RNA phosphodiester bond hydrolysis	6	2	33.3	14.83	22.43	0.00704	0.765	1
		GO:0090305	nucleic acid phosphodiester bond hydrolysis	9	2	22.2	9.89	12.8	0.0162	0.765	1
		GO:0071786	endoplasmic reticulum tubular network organization	1	1	100	44.49	Infinity	0.0225	0.765	1
		GO:0031591	wybutosine biosynthetic process	1	1	100	44.49	Infinity	0.0225	0.765	1
		GO:0031590	wybutosine metabolic process	1	1	100	44.49	Infinity	0.0225	0.765	1
		GO:0090502	RNA phosphodiester bond hydrolysis, endonucleolytic	2	1	50	22.25	44.18	0.0445	0.765	1
		GO:0043462	regulation of ATPase activity	2	1	50	22.25	44.18	0.0445	0.765	1
		GO:0032780	negative regulation of ATPase activity	2	1	50	22.25	44.18	0.0445	0.765	1
		GO:0007029	endoplasmic reticulum organization	2	1	50	22.25	44.18	0.0445	0.765	1
		GO:0000469	cleavage involved in rRNA processing	2	1	50	22.25	44.18	0.0445	0.765	1
P. chabaudi
	Molecular Function
		GO:0003779	actin binding	7	2	28.6	17.23	24.77	0.00536	0.111	0.504
		GO:0004146	dihydrofolate reductase activity	1	1	100	60.29	Infinity	0.0166	0.111	1
		GO:0042083	5,10-methylenetetrahydrofolate-dependent methyltransferase activity	1	1	100	60.29	Infinity	0.0166	0.111	1
		GO:0035312	5'-3' exodeoxyribonuclease activity	1	1	100	60.29	Infinity	0.0166	0.111	1
		GO:0016603	glutaminyl-peptide cyclotransferase activity	1	1	100	60.29	Infinity	0.0166	0.111	1
		GO:0045145	single-stranded DNA 5'-3' exodeoxyribonuclease activity	1	1	100	60.29	Infinity	0.0166	0.111	1
		GO:0004529	exodeoxyribonuclease activity	1	1	100	60.29	Infinity	0.0166	0.111	1
		GO:0008534	oxidized purine nucleobase lesion DNA N-glycosylase activity	1	1	100	60.29	Infinity	0.0166	0.111	1
		GO:0016895	exodeoxyribonuclease activity, producing 5'-phosphomonoesters	1	1	100	60.29	Infinity	0.0166	0.111	1
		GO:0000702	oxidized base lesion DNA N-glycosylase activity	1	1	100	60.29	Infinity	0.0166	0.111	1
		GO:0004148	dihydrolipoyl dehydrogenase activity	1	1	100	60.29	Infinity	0.0166	0.111	1
		GO:0008297	single-stranded DNA exodeoxyribonuclease activity	1	1	100	60.29	Infinity	0.0166	0.111	1
		GO:0004014	adenosylmethionine decarboxylase activity	1	1	100	60.29	Infinity	0.0166	0.111	1
		GO:0004799	thymidylate synthase activity	1	1	100	60.29	Infinity	0.0166	0.111	1
		GO:0140097	catalytic activity, acting on DNA	40	3	7.5	4.52	5.08	0.0275	0.172	1
		GO:0008409	5'-3' exonuclease activity	2	1	50	30.14	60.61	0.0329	0.172	1
		GO:0016755	transferase activity, transferring amino-acyl groups	2	1	50	30.14	60.61	0.0329	0.172	1
		GO:0051015	actin filament binding	2	1	50	30.14	60.61	0.0329	0.172	1
		GO:0003676	nucleic acid binding	478	13	2.7	1.64	1.92	0.0415	0.184	1
		GO:0016799	hydrolase activity, hydrolyzing N-glycosyl compounds	3	1	33.3	20.1	30.3	0.049	0.184	1
		GO:0003684	damaged DNA binding	3	1	33.3	20.1	30.3	0.049	0.184	1
		GO:0016796	exonuclease activity, active with either ribo- or deoxyribonucleic acids and producing 5'-phosphomonoesters	3	1	33.3	20.1	30.3	0.049	0.184	1
		GO:0016645	oxidoreductase activity, acting on the CH-NH group of donors	3	1	33.3	20.1	30.3	0.049	0.184	1
		GO:0016646	oxidoreductase activity, acting on the CH-NH group of donors, NAD or NADP as acceptor	3	1	33.3	20.1	30.3	0.049	0.184	1
		GO:0019104	DNA N-glycosylase activity	3	1	33.3	20.1	30.3	0.049	0.184	1
	Biological Process
		GO:0006596	polyamine biosynthetic process	1	1	100	60.29	Infinity	0.0166	0.176	1
		GO:0006597	spermine biosynthetic process	1	1	100	60.29	Infinity	0.0166	0.176	1
		GO:0009130	pyrimidine nucleoside monophosphate biosynthetic process	1	1	100	60.29	Infinity	0.0166	0.176	1
		GO:0046654	tetrahydrofolate biosynthetic process	1	1	100	60.29	Infinity	0.0166	0.176	1
		GO:0006595	polyamine metabolic process	1	1	100	60.29	Infinity	0.0166	0.176	1
		GO:0008215	spermine metabolic process	1	1	100	60.29	Infinity	0.0166	0.176	1
		GO:0006576	cellular biogenic amine metabolic process	1	1	100	60.29	Infinity	0.0166	0.176	1
		GO:0008216	spermidine metabolic process	1	1	100	60.29	Infinity	0.0166	0.176	1
		GO:0008295	spermidine biosynthetic process	1	1	100	60.29	Infinity	0.0166	0.176	1
		GO:0009129	pyrimidine nucleoside monophosphate metabolic process	1	1	100	60.29	Infinity	0.0166	0.176	1
		GO:0009176	pyrimidine deoxyribonucleoside monophosphate metabolic process	1	1	100	60.29	Infinity	0.0166	0.176	1
		GO:0009157	deoxyribonucleoside monophosphate biosynthetic process	1	1	100	60.29	Infinity	0.0166	0.176	1
		GO:0009162	deoxyribonucleoside monophosphate metabolic process	1	1	100	60.29	Infinity	0.0166	0.176	1
		GO:0009177	pyrimidine deoxyribonucleoside monophosphate biosynthetic process	1	1	100	60.29	Infinity	0.0166	0.176	1
		GO:0046073	dTMP metabolic process	1	1	100	60.29	Infinity	0.0166	0.176	1
		GO:0009308	amine metabolic process	1	1	100	60.29	Infinity	0.0166	0.176	1
		GO:0009309	amine biosynthetic process	1	1	100	60.29	Infinity	0.0166	0.176	1
		GO:0044106	cellular amine metabolic process	1	1	100	60.29	Infinity	0.0166	0.176	1
		GO:0042401	cellular biogenic amine biosynthetic process	1	1	100	60.29	Infinity	0.0166	0.176	1
		GO:0017186	peptidyl-pyroglutamic acid biosynthetic process, using glutaminyl-peptide cyclotransferase	1	1	100	60.29	Infinity	0.0166	0.176	1
		GO:0018199	peptidyl-glutamine modification	1	1	100	60.29	Infinity	0.0166	0.176	1
		GO:0006231	dTMP biosynthetic process	1	1	100	60.29	Infinity	0.0166	0.176	1
		GO:1902905	positive regulation of supramolecular fiber organization	2	1	50	30.14	60.61	0.0329	0.203	1
		GO:0006730	one-carbon metabolic process	2	1	50	30.14	60.61	0.0329	0.203	1
		GO:0007015	actin filament organization	2	1	50	30.14	60.61	0.0329	0.203	1
		GO:0009219	pyrimidine deoxyribonucleotide metabolic process	2	1	50	30.14	60.61	0.0329	0.203	1
		GO:0009221	pyrimidine deoxyribonucleotide biosynthetic process	2	1	50	30.14	60.61	0.0329	0.203	1
		GO:0009265	2'-deoxyribonucleotide biosynthetic process	2	1	50	30.14	60.61	0.0329	0.203	1
		GO:0097164	ammonium ion metabolic process	2	1	50	30.14	60.61	0.0329	0.203	1
		GO:0019692	deoxyribose phosphate metabolic process	2	1	50	30.14	60.61	0.0329	0.203	1
		GO:0009394	2'-deoxyribonucleotide metabolic process	2	1	50	30.14	60.61	0.0329	0.203	1
		GO:0030838	positive regulation of actin filament polymerization	2	1	50	30.14	60.61	0.0329	0.203	1
		GO:0044089	positive regulation of cellular component biogenesis	2	1	50	30.14	60.61	0.0329	0.203	1
		GO:0031334	positive regulation of protein complex assembly	2	1	50	30.14	60.61	0.0329	0.203	1
		GO:0046385	deoxyribose phosphate biosynthetic process	2	1	50	30.14	60.61	0.0329	0.203	1
		GO:0045010	actin nucleation	2	1	50	30.14	60.61	0.0329	0.203	1
		GO:0051495	positive regulation of cytoskeleton organization	2	1	50	30.14	60.61	0.0329	0.203	1
		GO:0032273	positive regulation of protein polymerization	2	1	50	30.14	60.61	0.0329	0.203	1
		GO:0030036	actin cytoskeleton organization	3	1	33.3	20.1	30.3	0.049	0.26	1
		GO:0046653	tetrahydrofolate metabolic process	3	1	33.3	20.1	30.3	0.049	0.26	1
		GO:0009396	folic acid-containing compound biosynthetic process	3	1	33.3	20.1	30.3	0.049	0.26	1
		GO:0042559	pteridine-containing compound biosynthetic process	3	1	33.3	20.1	30.3	0.049	0.26	1
		GO:0010638	positive regulation of organelle organization	3	1	33.3	20.1	30.3	0.049	0.26	1
		GO:0030029	actin filament-based process	3	1	33.3	20.1	30.3	0.049	0.26	1

## Sheet: GO terms binned
		GO ID	GO Term	Bin	Genes in the bkgd with this term	Genes In your result with this term	Percent of bkgd genes in your result	Fold enrichment	Odds ratio	P-value	Benjamini	Bonferroni
P. falciparum
	Molecular Function
		GO:0050839	cell adhesion molecule binding	adhesion	55	43	78.2	24.19	151.68	3.33e-56	6.06e-54	6.06e-54
		GO:0046789	host cell surface receptor binding	adhesion	103	52	50.5	15.62	46.87	3.45e-53	3.14e-51	6.28e-51
		GO:0046812	host cell surface binding	adhesion	121	54	44.6	13.81	37.71	1.35e-51	8.19e-50	2.46e-49
		GO:0005515	protein binding	adhesion	746	60	8	2.49	3.75	5.88e-13	2.67e-11	1.07e-10
		GO:0005488	binding	adhesion	2133	93	4.4	1.35	2.01	3.41e-05	0.00124	0.00621
		GO:0140110	transcription regulator activity	transcription factor	42	5	11.9	3.68	4.15	0.0107	0.294	1
		GO:0003700	DNA-binding transcription factor activity	transcription factor	32	4	12.5	3.87	4.37	0.0186	0.294	1
		GO:0070279	vitamin B6 binding	vitamin B6 binding	7	2	28.6	8.84	12.13	0.0196	0.294	1
		GO:0003674	molecular function	too general	2979	108	3.6	1.12	1.49	0.0214	0.294	1
		GO:0030306	ADP-ribosylation factor binding	ADP-ribosylation factor binding	1	1	100	30.95	Infinity	0.0323	0.294	1
		GO:0008478	pyridoxal kinase activity	pyridoxine pathway	1	1	100	30.95	Infinity	0.0323	0.294	1
		GO:0070282	pyridoxine binding	pyridoxine pathway	1	1	100	30.95	Infinity	0.0323	0.294	1
		GO:0070281	pyridoxamine binding	pyridoxine pathway	1	1	100	30.95	Infinity	0.0323	0.294	1
		GO:0070280	pyridoxal binding	pyridoxine pathway	1	1	100	30.95	Infinity	0.0323	0.294	1
		GO:0004305	ethanolamine kinase activity	ethanolamine kinase activity	1	1	100	30.95	Infinity	0.0323	0.294	1
		GO:0004352	glutamate dehydrogenase (NAD+) activity	glutamate dehydrogenase activity	1	1	100	30.95	Infinity	0.0323	0.294	1
		GO:0004587	ornithine-oxo-acid transaminase activity	ornithine-oxo-acid transaminase activity	1	1	100	30.95	Infinity	0.0323	0.294	1
		GO:0005178	integrin binding	integrin binding	1	1	100	30.95	Infinity	0.0323	0.294	1
		GO:0070628	proteasome binding	proteasome binding	1	1	100	30.95	Infinity	0.0323	0.294	1
		GO:0016308	1-phosphatidylinositol-4-phosphate 5-kinase activity	1-phosphatidylinositol-4-phosphate 5-kinase activity	1	1	100	30.95	Infinity	0.0323	0.294	1
		GO:0044877	protein-containing complex binding	adhesion	41	4	9.8	3.02	3.3	0.042	0.364	1
	Biological Process
		GO:0098609	cell-cell adhesion	adhesion	57	43	75.4	23.34	129.95	5.58e-55	1.87e-52	1.87e-52
		GO:0009405	pathogenesis	adhesion	100	51	51	15.78	47.36	2.09e-52	3.51e-50	7.02e-50
		GO:0007155	cell adhesion	adhesion	70	43	61.4	19.01	67.18	9.8e-49	1.09e-46	3.28e-46
		GO:0020035	cytoadherence to microvasculature, mediated by symbiont protein	adhesion	165	45	27.3	8.44	15.79	2.35e-31	1.57e-29	7.87e-29
		GO:0044406	adhesion of symbiont to host	adhesion	165	45	27.3	8.44	15.79	2.35e-31	1.57e-29	7.87e-29
		GO:0051809	passive evasion of immune response of other organism involved in symbiotic interaction	adhesion	202	48	23.8	7.35	13.42	1.63e-30	5.59e-29	5.47e-28
		GO:0020033	antigenic variation	adhesion	202	48	23.8	7.35	13.42	1.63e-30	5.59e-29	5.47e-28
		GO:0009605	response to external stimulus	too general?	213	49	23	7.12	12.96	1.79e-30	5.59e-29	5.99e-28
		GO:0043207	response to external biotic stimulus	too general?	204	48	23.5	7.28	13.24	2.67e-30	5.59e-29	8.95e-28
		GO:0052564	response to immune response of other organism involved in symbiotic interaction	adhesion	204	48	23.5	7.28	13.24	2.67e-30	5.59e-29	8.95e-28
		GO:0052173	response to defenses of other organism involved in symbiotic interaction	adhesion	204	48	23.5	7.28	13.24	2.67e-30	5.59e-29	8.95e-28
		GO:0051834	evasion or tolerance of defenses of other organism involved in symbiotic interaction	adhesion	204	48	23.5	7.28	13.24	2.67e-30	5.59e-29	8.95e-28
		GO:0051832	avoidance of defenses of other organism involved in symbiotic interaction	adhesion	204	48	23.5	7.28	13.24	2.67e-30	5.59e-29	8.95e-28
		GO:0051805	evasion or tolerance of immune response of other organism involved in symbiotic interaction	adhesion	204	48	23.5	7.28	13.24	2.67e-30	5.59e-29	8.95e-28
		GO:0051807	evasion or tolerance of defense response of other organism involved in symbiotic interaction	adhesion	204	48	23.5	7.28	13.24	2.67e-30	5.59e-29	8.95e-28
		GO:0051707	response to other organism	adhesion	204	48	23.5	7.28	13.24	2.67e-30	5.59e-29	8.95e-28
		GO:0009607	response to biotic stimulus	too general?	205	48	23.4	7.25	13.15	3.41e-30	6.72e-29	1.14e-27
		GO:0022610	biological adhesion	adhesion	185	46	24.9	7.69	14.01	4.06e-30	7.55e-29	1.36e-27
		GO:0034110	regulation of homotypic cell-cell adhesion	adhesion	190	45	23.7	7.33	12.99	1.96e-28	2.86e-27	6.57e-26
		GO:0030155	regulation of cell adhesion	adhesion	190	45	23.7	7.33	12.99	1.96e-28	2.86e-27	6.57e-26
		GO:0022407	regulation of cell-cell adhesion	adhesion	190	45	23.7	7.33	12.99	1.96e-28	2.86e-27	6.57e-26
		GO:0020013	modulation by symbiont of host erythrocyte aggregation	adhesion	190	45	23.7	7.33	12.99	1.96e-28	2.86e-27	6.57e-26
		GO:0034118	regulation of erythrocyte aggregation	adhesion	190	45	23.7	7.33	12.99	1.96e-28	2.86e-27	6.57e-26
		GO:0044068	modulation by symbiont of host cellular process	adhesion	192	45	23.4	7.25	12.81	3.2e-28	4.47e-27	1.07e-25
		GO:0044003	modification by symbiont of host morphology or physiology	adhesion	193	45	23.3	7.22	12.72	4.08e-28	5.26e-27	1.37e-25
		GO:0051817	modification of morphology or physiology of other organism involved in symbiotic interaction	adhesin	193	45	23.3	7.22	12.72	4.08e-28	5.26e-27	1.37e-25
		GO:0035821	modification of morphology or physiology of other organism	adhesion	194	45	23.2	7.18	12.63	5.19e-28	6.44e-27	1.74e-25
		GO:0044419	interspecies interaction between organisms	adhesion	387	60	15.5	4.8	8.63	9.64e-28	1.15e-26	3.23e-25
		GO:0051704	multi-organism process	too general?	388	60	15.5	4.79	8.6	1.12e-27	1.29e-26	3.74e-25
		GO:0051701	interaction with host	adhesion	295	48	16.3	5.04	8.18	1.19e-22	1.33e-21	3.98e-20
		GO:0044403	symbiont process	adhesion	343	51	14.9	4.6	7.5	2.67e-22	2.89e-21	8.95e-20
		GO:0050789	regulation of biological process	too general?	498	56	11.2	3.48	5.53	1.35e-18	1.41e-17	4.52e-16
		GO:0050896	response to stimulus	too general?	470	53	11.3	3.49	5.41	1.5e-17	1.53e-16	5.04e-15
		GO:0065007	biological regulation	too general?	533	56	10.5	3.25	5.08	3.47e-17	3.42e-16	1.16e-14
		GO:0008150	biological process	too general	2558	111	4.3	1.34	2.49	5.63e-07	5.39e-06	0.000189
		GO:0006650	glycerophospholipid metabolic process	glycerophospholipid metabolism	32	4	12.5	3.87	4.37	0.0186	0.173	1
		GO:0046486	glycerolipid metabolic process	glycerophospholipid metabolism	33	4	12.1	3.75	4.22	0.0207	0.187	1
		GO:0016567	protein ubiquitination	protein ubiquitination	9	2	22.2	6.88	8.66	0.0322	0.205	1
		GO:0015718	monocarboxylic acid transport	monocarboxylic acid transport	9	2	22.2	6.88	8.66	0.0322	0.205	1
		GO:0051085	chaperone cofactor-dependent protein refolding	chaperone-mediated protein folding	1	1	100	30.95	Infinity	0.0323	0.205	1
		GO:0043486	histone exchange	chromatin / histone modification	1	1	100	30.95	Infinity	0.0323	0.205	1
		GO:0043686	co-translational protein modification	co-translational protein modification	1	1	100	30.95	Infinity	0.0323	0.205	1
		GO:0090174	organelle membrane fusion	vesicle fusion	1	1	100	30.95	Infinity	0.0323	0.205	1
		GO:0031591	wybutosine biosynthetic process	wybutosine metabolism	1	1	100	30.95	Infinity	0.0323	0.205	1
		GO:0031590	wybutosine metabolic process	wybutosine metabolism	1	1	100	30.95	Infinity	0.0323	0.205	1
		GO:0046337	phosphatidylethanolamine metabolic process	phospholipid metabolism	1	1	100	30.95	Infinity	0.0323	0.205	1
		GO:0043044	ATP-dependent chromatin remodeling	chromatin / histone modification	1	1	100	30.95	Infinity	0.0323	0.205	1
		GO:0051084	'de novo' posttranslational protein folding	chaperone-mediated protein folding	1	1	100	30.95	Infinity	0.0323	0.205	1
		GO:0006906	vesicle fusion	vesicle fusion	1	1	100	30.95	Infinity	0.0323	0.205	1
		GO:0006591	ornithine metabolic process	ornithine metabolic process	1	1	100	30.95	Infinity	0.0323	0.205	1
		GO:0061077	chaperone-mediated protein folding	chaperone-mediated protein folding	1	1	100	30.95	Infinity	0.0323	0.205	1
		GO:0006646	phosphatidylethanolamine biosynthetic process	phospholipid metabolism	1	1	100	30.95	Infinity	0.0323	0.205	1
		GO:0046474	glycerophospholipid biosynthetic process	phospholipid metabolism	22	3	13.6	4.22	4.81	0.0325	0.205	1
		GO:0045017	glycerolipid biosynthetic process	phospholipid metabolism	23	3	13	4.04	4.57	0.0365	0.226	1
		GO:0019219	regulation of nucleobase-containing compound metabolic process	nucleobase metabolism	100	7	7	2.17	2.32	0.0419	0.255	1
		GO:0046488	phosphatidylinositol metabolic process	phospholipid metabolism	25	3	12	3.71	4.15	0.0452	0.27	1
		GO:0002682	regulation of immune system process	regulation of immune response	11	2	18.2	5.63	6.73	0.0471	0.272	1
		GO:0050776	regulation of immune response	regulation of immune response	11	2	18.2	5.63	6.73	0.0471	0.272	1
		GO:0006644	phospholipid metabolic process	phospholipid metabolism	43	4	9.3	2.88	3.13	0.0488	0.277	1
P. gaboni
	Molecular Function
		GO:0046812	host cell surface binding	adhesion	76	24	31.6	13.57	34.57	2.84e-23	1.23e-21	2.47e-21
		GO:0046789	host cell surface receptor binding	adhesion	76	24	31.6	13.57	34.57	2.84e-23	1.23e-21	2.47e-21
		GO:0005488	binding	adhesion	1356	43	3.2	1.36	2.98	0.00062	0.018	0.0539
		GO:0003700	DNA-binding transcription factor activity	transcription factor	25	3	12	5.16	6.01	0.0191	0.225	1
		GO:0003674	molecular function	too general	1977	51	2.6	1.11	3.95	0.0217	0.225	1
		GO:0043140	ATP-dependent 3'-5' DNA helicase activity	helicase	1	1	100	42.96	Infinity	0.0233	0.225	1
		GO:0043138	3'-5' DNA helicase activity	helicase	1	1	100	42.96	Infinity	0.0233	0.225	1
		GO:0061608	nuclear import signal receptor activity	nuclear import	1	1	100	42.96	Infinity	0.0233	0.225	1
		GO:0140142	nucleocytoplasmic carrier activity	nuclear import	1	1	100	42.96	Infinity	0.0233	0.225	1
		GO:0140110	transcription regulator activity	transcription factor	30	3	10	4.3	4.88	0.031	0.27	1
		GO:0140104	molecular carrier activity	nuclear import	2	1	50	21.48	42.75	0.046	0.334	1
		GO:0004594	pantothenate kinase activity	pantothene kinase	2	1	50	21.48	42.75	0.046	0.334	1
	Biological Process
		GO:0051704	multi-organism process		79	24	30.4	13.05	32.64	8.23e-23	4.42e-21	1.33e-20
		GO:0044419	interspecies interaction between organisms	adhesion	79	24	30.4	13.05	32.64	8.23e-23	4.42e-21	1.33e-20
		GO:0009405	pathogenesis	adhesion	79	24	30.4	13.05	32.64	8.23e-23	4.42e-21	1.33e-20
		GO:0008150	biological process	too general	1336	42	3.1	1.35	2.74	0.00118	0.0473	0.189
		GO:0051170	import into nucleus	nuclear transport	1	1	100	42.96	Infinity	0.0233	0.468	1
		GO:0034504	protein localization to nucleus	nuclear transport	1	1	100	42.96	Infinity	0.0233	0.468	1
		GO:0017038	protein import	nuclear transport	1	1	100	42.96	Infinity	0.0233	0.468	1
		GO:0006606	protein import into nucleus	nuclear transport	1	1	100	42.96	Infinity	0.0233	0.468	1
		GO:0051169	nuclear transport	nuclear transport	2	1	50	21.48	42.75	0.046	0.61	1
		GO:0006913	nucleocytoplasmic transport	nuclear transport	2	1	50	21.48	42.75	0.046	0.61	1
P. adleri
	Molecular Function
		GO:0046812	host cell surface binding	adhesion	74	32	43.2	16.4	58.06	8.36e-35	3.09e-33	6.19e-33
		GO:0046789	host cell surface receptor binding	adhesion	74	32	43.2	16.4	58.06	8.36e-35	3.09e-33	6.19e-33
		GO:0005488	binding	adhesion	1365	48	3.5	1.33	2.62	0.000842	0.0208	0.0623
		GO:0016411	acylglycerol O-acyltransferase activity	DAG activity	1	1	100	37.92	Infinity	0.0264	0.39	1
		GO:0004144	diacylglycerol O-acyltransferase activity	DAG activity	1	1	100	37.92	Infinity	0.0264	0.39	1
	Biological Process
		GO:0051704	multi-organism process	too general	77	32	41.6	15.76	54.12	4.15e-34	1.51e-32	4.52e-32
		GO:0044419	interspecies interaction between organisms	adhesion	77	32	41.6	15.76	54.12	4.15e-34	1.51e-32	4.52e-32
		GO:0009405	pathogenesis	adhesion	77	32	41.6	15.76	54.12	4.15e-34	1.51e-32	4.52e-32
		GO:0008150	biological process	too general	1365	48	3.5	1.33	2.62	0.000842	0.023	0.0918
		GO:0046463	acylglycerol biosynthetic process	DAG activity	1	1	100	37.92	Infinity	0.0264	0.287	1
		GO:0046460	neutral lipid biosynthetic process	DAG activity	1	1	100	37.92	Infinity	0.0264	0.287	1
		GO:0019432	triglyceride biosynthetic process	DAG activity	1	1	100	37.92	Infinity	0.0264	0.287	1
		GO:0006641	triglyceride metabolic process	DAG activity	1	1	100	37.92	Infinity	0.0264	0.287	1
		GO:0006639	acylglycerol metabolic process	DAG activity	1	1	100	37.92	Infinity	0.0264	0.287	1
		GO:0006638	neutral lipid metabolic process	DAG activity	1	1	100	37.92	Infinity	0.0264	0.287	1
P. blacklocki
	Molecular Function
		GO:0046812	host cell surface binding	adhesion	60	16	26.7	14.14	29.94	9.17e-16	4.04e-14	8.07e-14
		GO:0046789	host cell surface receptor binding	adhesion	60	16	26.7	14.14	29.94	9.17e-16	4.04e-14	8.07e-14
		GO:0005488	binding	adhesion	1319	32	2.4	1.29	2.23	0.0158	0.304	1
		GO:0043140	ATP-dependent 3'-5' DNA helicase activity	helicase	1	1	100	53.02	Infinity	0.0189	0.304	1
		GO:0043138	3'-5' DNA helicase activity	helicase	1	1	100	53.02	Infinity	0.0189	0.304	1
		GO:0003674	molecular function	too general	1939	41	2.1	1.12	6.2	0.0207	0.304	1
		GO:0048487	beta-tubulin binding	beta-tubulin binding	2	1	50	26.51	53.27	0.0374	0.47	1
		GO:0004386	helicase activity	helicase	19	2	10.5	5.58	6.38	0.0485	0.533	1
	Biological Process
		GO:0051704	multi-organism process		62	16	25.8	13.68	28.62	1.64e-15	5.41e-14	1.62e-13
		GO:0044419	interspecies interaction between organisms	adhesion	62	16	25.8	13.68	28.62	1.64e-15	5.41e-14	1.62e-13
		GO:0009405	pathogenesis	adhesion	62	16	25.8	13.68	28.62	1.64e-15	5.41e-14	1.62e-13
		GO:0008150	biological process	too general	1300	32	2.5	1.31	2.31	0.0119	0.294	1
		GO:0007023	post-chaperonin tubulin folding pathway	tubulin	2	1	50	26.51	53.27	0.0374	0.617	1
		GO:0007021	tubulin complex assembly	tubulin	2	1	50	26.51	53.27	0.0374	0.617	1
P. billcollinsi
	Molecular Function
		GO:0046812	host cell surface binding	adhesion	46	29	63	21.35	101.67	3.6e-36	1.78e-34	3.56e-34
		GO:0046789	host cell surface receptor binding	adhesion	46	29	63	21.35	101.67	3.6e-36	1.78e-34	3.56e-34
		GO:0048487	beta-tubulin binding	beta-tubulin binding	2	2	100	33.86	Infinity	0.000859	0.0283	0.085
		GO:0015631	tubulin binding	beta-tubulin binding	18	3	16.7	5.64	6.85	0.0146	0.292	1
		GO:0005488	binding	adhesion	1274	46	3.6	1.22	1.82	0.0196	0.292	1
		GO:0008092	cytoskeletal protein binding	beta-tubulin binding	22	3	13.6	4.62	5.39	0.0253	0.292	1
		GO:0003674	molecular function	too general	1887	61	3.2	1.09	3.08	0.0257	0.292	1
		GO:0043140	ATP-dependent 3'-5' DNA helicase activity	helicase	1	1	100	33.86	Infinity	0.0295	0.292	1
		GO:0043138	3'-5' DNA helicase activity	helicase	1	1	100	33.86	Infinity	0.0295	0.292	1
		GO:0004634	phosphopyruvate hydratase activity	phosphopyruvate hydratase activity	1	1	100	33.86	Infinity	0.0295	0.292	1
	Biological Process
		GO:0051704	multi-organism process		48	29	60.4	20.46	90.88	2.3e-35	1.54e-33	4.62e-33
		GO:0044419	interspecies interaction between organisms	adhesion	48	29	60.4	20.46	90.88	2.3e-35	1.54e-33	4.62e-33
		GO:0009405	pathogenesis	adhesion	48	29	60.4	20.46	90.88	2.3e-35	1.54e-33	4.62e-33
		GO:0008150	biological process	too general	1266	51	4	1.36	2.87	0.000228	0.0115	0.0458
		GO:0007023	post-chaperonin tubulin folding pathway	tubulin	2	2	100	33.86	Infinity	0.000859	0.0288	0.173
		GO:0007021	tubulin complex assembly	tubulin	2	2	100	33.86	Infinity	0.000859	0.0288	0.173
		GO:0001510	RNA methylation	RNA modification	6	2	33.3	11.29	16.93	0.0119	0.343	1
		GO:0043414	macromolecule methylation	RNA modification	9	2	22.2	7.52	9.66	0.027	0.594	1
		GO:0080009	mRNA methylation	RNA modification	1	1	100	33.86	Infinity	0.0295	0.594	1
		GO:0016556	mRNA modification	RNA modification	1	1	100	33.86	Infinity	0.0295	0.594	1
P. reichenowi
	Molecular Function
		GO:0046812	host cell surface binding	adhesion	104	65	62.5	13.56	87.6	7.84e-70	3.57e-68	7.14e-68
		GO:0046789	host cell surface receptor binding	adhesion	104	65	62.5	13.56	87.6	7.84e-70	3.57e-68	7.14e-68
		GO:0005488	binding	adhesion	1386	92	6.6	1.44	4.57	9.16e-10	2.78e-08	8.34e-08
		GO:0003674	molecular function		2003	101	5	1.09	3.1	0.00385	0.0876	0.351
		GO:0070566	adenylyltransferase activity	adenylyltransferase activity	1	1	100	21.7	Infinity	0.0461	0.466	1
		GO:0043140	ATP-dependent 3'-5' DNA helicase activity	helicase	1	1	100	21.7	Infinity	0.0461	0.466	1
		GO:0043138	3'-5' DNA helicase activity	helicaes	1	1	100	21.7	Infinity	0.0461	0.466	1
		GO:0004806	triglyceride lipase activity	triglyceride lipase activity	1	1	100	21.7	Infinity	0.0461	0.466	1
		GO:0004652	polynucleotide adenylyltransferase activity	adenylyltransferase activity	1	1	100	21.7	Infinity	0.0461	0.466	1
	Biological Process
		GO:0051704	multi-organism process		107	65	60.7	13.18	81.23	1.28e-68	6.03e-67	1.81e-66
		GO:0044419	interspecies interaction between organisms	adhesion	107	65	60.7	13.18	81.23	1.28e-68	6.03e-67	1.81e-66
		GO:0009405	pathogenesis	adhesion	107	65	60.7	13.18	81.23	1.28e-68	6.03e-67	1.81e-66
		GO:0008150	biological process	too general	1356	90	6.6	1.44	4.12	3.49e-09	1.23e-07	4.92e-07
		GO:0080009	mRNA methylation	RNA modification	1	1	100	21.7	Infinity	0.0461	0.722	1
		GO:0043486	histone exchange	chromatin / histone modification	1	1	100	21.7	Infinity	0.0461	0.722	1
		GO:0043044	ATP-dependent chromatin remodeling	chromatin / histone modification	1	1	100	21.7	Infinity	0.0461	0.722	1
		GO:0016556	mRNA modification	RNA modification	1	1	100	21.7	Infinity	0.0461	0.722	1
		GO:0006338	chromatin remodeling	chromatin / histone modification	1	1	100	21.7	Infinity	0.0461	0.722	1
P. praefalciparum
	Molecular Function
		GO:0046812	host cell surface binding	adhesion	136	60	44.1	10.09	41.07	5.37e-53	2.9e-51	5.8e-51
		GO:0046789	host cell surface receptor binding	adhesion	136	60	44.1	10.09	41.07	5.37e-53	2.9e-51	5.8e-51
		GO:0005488	binding	adhesion	1396	84	6	1.38	3.38	4.18e-07	1.51e-05	4.52e-05
		GO:0043140	ATP-dependent 3'-5' DNA helicase activity	helicase	1	1	100	22.87	Infinity	0.0437	0.671	1
		GO:0043138	3'-5' DNA helicase activity	helicase	1	1	100	22.87	Infinity	0.0437	0.671	1
		GO:0005484	SNAP receptor activity	SNAP receptor activity	1	1	100	22.87	Infinity	0.0437	0.671	1
		GO:0004587	ornithine-oxo-acid transaminase activity	ornithine-oxo-acid tranaminase activity	1	1	100	22.87	Infinity	0.0437	0.671	1
		GO:0003674	molecular function	too general	2021	94	4.7	1.06	1.97	0.0497	0.671	1
	Biological Process
		GO:0051704	multi-organism process	too general	139	61	43.9	10.04	41.66	6.99e-54	3.36e-52	1.01e-51
		GO:0044419	interspecies interaction between organisms	adhesion	139	61	43.9	10.04	41.66	6.99e-54	3.36e-52	1.01e-51
		GO:0009405	pathogenesis	adhesion	139	61	43.9	10.04	41.66	6.99e-54	3.36e-52	1.01e-51
		GO:0008150	biological process	too general	1375	86	6.3	1.43	4.09	1.14e-08	4.1e-07	1.64e-06
		GO:0080009	mRNA methylation	RNA modification	1	1	100	22.87	Infinity	0.0437	0.552	1
		GO:0043486	histone exchange	chromatin / histone modification	1	1	100	22.87	Infinity	0.0437	0.552	1
		GO:0043044	ATP-dependent chromatin remodeling	chromatin / histone modification	1	1	100	22.87	Infinity	0.0437	0.552	1
		GO:0016556	mRNA modification	RNA modification	1	1	100	22.87	Infinity	0.0437	0.552	1
		GO:0006338	chromatin remodeling	chromatin / histone modification	1	1	100	22.87	Infinity	0.0437	0.552	1
P. relictum
	Molecular Function
		GO:0004602	glutathione peroxidase activity	oxidative stress	1	1	100	117.41	Infinity	0.00852	0.284	0.571
		GO:0004357	glutamate-cysteine ligase activity	oxidative stress	1	1	100	117.41	Infinity	0.00852	0.284	0.571
		GO:0031072	heat shock protein binding	heat shock protein binidng	2	1	50	58.7	121.9	0.017	0.284	1
		GO:0004601	peroxidase activity	oxidative stress	2	1	50	58.7	121.9	0.017	0.284	1
		GO:0016881	acid-amino acid ligase activity	amino acid ligase activity	3	1	33.3	39.14	60.93	0.0253	0.34	1
		GO:0016684	oxidoreductase activity, acting on peroxide as acceptor	oxidative stress	4	1	25	29.35	40.6	0.0337	0.351	1
		GO:0005507	copper ion binding	copper ion binding	5	1	20	23.48	30.44	0.0419	0.351	1
		GO:0043022	ribosome binding	riboosme binding	5	1	20	23.48	30.44	0.0419	0.351	1
	Biological Process
		GO:0055070	copper ion homeostasis	metal ion transport	1	1	100	117.41	Infinity	0.00852	0.195	0.979
		GO:0006979	response to oxidative stress	oxidative stress	1	1	100	117.41	Infinity	0.00852	0.195	0.979
		GO:0006878	cellular copper ion homeostasis	metal ion transport	1	1	100	117.41	Infinity	0.00852	0.195	0.979
		GO:0008535	respiratory chain complex IV assembly	electron transport chain	1	1	100	117.41	Infinity	0.00852	0.195	0.979
		GO:0006749	glutathione metabolic process	oxidative stress	2	1	50	58.7	121.9	0.017	0.195	1
		GO:0046916	cellular transition metal ion homeostasis	metal ion transport	2	1	50	58.7	121.9	0.017	0.195	1
		GO:0055076	transition metal ion homeostasis	metal ion transport	2	1	50	58.7	121.9	0.017	0.195	1
		GO:0019184	nonribosomal peptide biosynthetic process	nonribosomal peptide biosynthetic process	2	1	50	58.7	121.9	0.017	0.195	1
		GO:0006750	glutathione biosynthetic process	oxidative stress	2	1	50	58.7	121.9	0.017	0.195	1
		GO:0017004	cytochrome complex assembly	electron transport chain	2	1	50	58.7	121.9	0.017	0.195	1
		GO:0030003	cellular cation homeostasis	metal ion transport	3	1	33.3	39.14	60.93	0.0253	0.224	1
		GO:0006875	cellular metal ion homeostasis	metal ion transport	3	1	33.3	39.14	60.93	0.0253	0.224	1
		GO:0006873	cellular ion homeostasis	metal ion transport	3	1	33.3	39.14	60.93	0.0253	0.224	1
		GO:0006825	copper ion transport	metal ion transport	4	1	25	29.35	40.6	0.0337	0.254	1
		GO:0055082	cellular chemical homeostasis	metal ion transport	4	1	25	29.35	40.6	0.0337	0.254	1
		GO:0050801	ion homeostasis	metal ion transport	5	1	20	23.48	30.44	0.0419	0.254	1
		GO:0098771	inorganic ion homeostasis	metal ion transport	5	1	20	23.48	30.44	0.0419	0.254	1
		GO:0055065	metal ion homeostasis	metal ion transport	5	1	20	23.48	30.44	0.0419	0.254	1
		GO:0055080	cation homeostasis	metal ion transport	5	1	20	23.48	30.44	0.0419	0.254	1
P. gallinaceum
	Molecular Function
		GO:0043022	ribosome binding	ribosome binding (this is also the GTP-binding gene)	5	1	20	73.43	106.62	0.0136	0.0947	0.61
		GO:0032549	ribonucleoside binding	nucleoside/nucleotide binding	78	2	2.6	9.41	13.09	0.0173	0.0947	0.778
		GO:0001883	purine nucleoside binding	nucleoside/nucleotide binding	78	2	2.6	9.41	13.09	0.0173	0.0947	0.778
		GO:0001882	nucleoside binding	nucleoside/nucleotide binding	78	2	2.6	9.41	13.09	0.0173	0.0947	0.778
		GO:0005525	GTP binding	nucleoside/nucleotide binding	78	2	2.6	9.41	13.09	0.0173	0.0947	0.778
		GO:0032550	purine ribonucleoside binding	nucleoside/nucleotide binding	78	2	2.6	9.41	13.09	0.0173	0.0947	0.778
		GO:0019001	guanyl nucleotide binding	nucleoside/nucleotide binding	79	2	2.5	9.29	12.91	0.0177	0.0947	0.798
		GO:0032561	guanyl ribonucleotide binding	nucleoside/nucleotide binding	79	2	2.5	9.29	12.91	0.0177	0.0947	0.798
		GO:0043021	ribonucleoprotein complex binding	ribonucleoprotein complex binding	7	1	14.3	52.45	71.03	0.0189	0.0947	0.852
		GO:0044877	protein-containing complex binding	ribonucleoprotein complex binding	18	1	5.6	20.4	24.96	0.0481	0.199	1
	Biological Process
		GO:0030001	metal ion transport	metal ion transport	18	1	5.6	20.4	24.96	0.0481	0.686	0.769
P. berghei
	Molecular Function
		GO:0004842	ubiquitin-protein transferase activity	ubiquitin-protein transferase activity	13	3	23.1	10.27	13.65	0.00264	0.175	0.279
		GO:0019787	ubiquitin-like protein transferase activity	ubiquitin-protein transferase activity	14	3	21.4	9.53	12.4	0.0033	0.175	0.35
		GO:0004521	endoribonuclease activity	ribonuclease activity	6	2	33.3	14.83	22.43	0.00704	0.249	0.746
		GO:0017178	diphthine-ammonia ligase activity	dipthine-ammonia ligase activity	1	1	100	44.49	Infinity	0.0225	0.34	1
		GO:0004523	RNA-DNA hybrid ribonuclease activity	ribonuclease activity	1	1	100	44.49	Infinity	0.0225	0.34	1
		GO:0004148	dihydrolipoyl dehydrogenase activity	dihydrolipoyl dehydrogenase activity	1	1	100	44.49	Infinity	0.0225	0.34	1
		GO:0003994	aconitate hydratase activity	aconitate hydratase activity	1	1	100	44.49	Infinity	0.0225	0.34	1
		GO:0004540	ribonuclease activity	ribonuclease activity	13	2	15.4	6.84	8.13	0.0331	0.438	1
		GO:0009982	pseudouridine synthase activity	pseudouridine synthase activity	15	2	13.3	5.93	6.88	0.0433	0.441	1
		GO:0016880	acid-ammonia (or amide) ligase activity	diphthine-ammonia ligase activity	2	1	50	22.25	44.18	0.0445	0.441	1
		GO:0004519	endonuclease activity	ribonuclease activity	16	2	12.5	5.56	6.38	0.0487	0.441	1
	Biological Process
		GO:0090501	RNA phosphodiester bond hydrolysis	RNA modification	6	2	33.3	14.83	22.43	0.00704	0.765	1
		GO:0090305	nucleic acid phosphodiester bond hydrolysis	RNA modification	9	2	22.2	9.89	12.8	0.0162	0.765	1
		GO:0071786	endoplasmic reticulum tubular network organization	endoplasmic reticulum tubular network organization	1	1	100	44.49	Infinity	0.0225	0.765	1
		GO:0031591	wybutosine biosynthetic process	wybutosine metabolism	1	1	100	44.49	Infinity	0.0225	0.765	1
		GO:0031590	wybutosine metabolic process	wybutosine metabolism	1	1	100	44.49	Infinity	0.0225	0.765	1
		GO:0090502	RNA phosphodiester bond hydrolysis, endonucleolytic	RNA modification	2	1	50	22.25	44.18	0.0445	0.765	1
		GO:0043462	regulation of ATPase activity	regulation of ATPase activity	2	1	50	22.25	44.18	0.0445	0.765	1
		GO:0032780	negative regulation of ATPase activity	regulation of ATPase activity	2	1	50	22.25	44.18	0.0445	0.765	1
		GO:0007029	endoplasmic reticulum organization	endoplasmic reticulum tubular network organization	2	1	50	22.25	44.18	0.0445	0.765	1
		GO:0000469	cleavage involved in rRNA processing	RNA modification	2	1	50	22.25	44.18	0.0445	0.765	1
P. chabaudi
	Molecular Function
		GO:0003779	actin binding	actin polymerization	7	2	28.6	17.23	24.77	0.00536	0.111	0.504
		GO:0004146	dihydrofolate reductase activity	dTMP synthesis	1	1	100	60.29	Infinity	0.0166	0.111	1
		GO:0042083	5,10-methylenetetrahydrofolate-dependent methyltransferase activity	dTMP synthesis	1	1	100	60.29	Infinity	0.0166	0.111	1
		GO:0035312	5'-3' exodeoxyribonuclease activity	DNA processing/repair	1	1	100	60.29	Infinity	0.0166	0.111	1
		GO:0016603	glutaminyl-peptide cyclotransferase activity	glutaminyl-peptide cyclotransferase activity	1	1	100	60.29	Infinity	0.0166	0.111	1
		GO:0045145	single-stranded DNA 5'-3' exodeoxyribonuclease activity	DNA processing/repair	1	1	100	60.29	Infinity	0.0166	0.111	1
		GO:0004529	exodeoxyribonuclease activity	DNA processing/repair	1	1	100	60.29	Infinity	0.0166	0.111	1
		GO:0008534	oxidized purine nucleobase lesion DNA N-glycosylase activity	DNA processing/repair	1	1	100	60.29	Infinity	0.0166	0.111	1
		GO:0016895	exodeoxyribonuclease activity, producing 5'-phosphomonoesters	DNA processing/repair	1	1	100	60.29	Infinity	0.0166	0.111	1
		GO:0000702	oxidized base lesion DNA N-glycosylase activity	DNA processing/repair	1	1	100	60.29	Infinity	0.0166	0.111	1
		GO:0004148	dihydrolipoyl dehydrogenase activity	dihydrolipoyl dehyrogenase activity	1	1	100	60.29	Infinity	0.0166	0.111	1
		GO:0008297	single-stranded DNA exodeoxyribonuclease activity	DNA processing/repair	1	1	100	60.29	Infinity	0.0166	0.111	1
		GO:0004014	adenosylmethionine decarboxylase activity	SAM/ornithine decarboxylase activity	1	1	100	60.29	Infinity	0.0166	0.111	1
		GO:0004799	thymidylate synthase activity	dTMP synthesis	1	1	100	60.29	Infinity	0.0166	0.111	1
		GO:0140097	catalytic activity, acting on DNA	DNA processing/repair	40	3	7.5	4.52	5.08	0.0275	0.172	1
		GO:0008409	5'-3' exonuclease activity	DNA processing/repair	2	1	50	30.14	60.61	0.0329	0.172	1
		GO:0016755	transferase activity, transferring amino-acyl groups	glutaminyl-peptide cyclotransferase activity	2	1	50	30.14	60.61	0.0329	0.172	1
		GO:0051015	actin filament binding	actin polymerization	2	1	50	30.14	60.61	0.0329	0.172	1
		GO:0003676	nucleic acid binding	DNA processing/repair	478	13	2.7	1.64	1.92	0.0415	0.184	1
		GO:0016799	hydrolase activity, hydrolyzing N-glycosyl compounds	DNA processing/repair	3	1	33.3	20.1	30.3	0.049	0.184	1
		GO:0003684	damaged DNA binding	DNA processing/repair	3	1	33.3	20.1	30.3	0.049	0.184	1
		GO:0016796	exonuclease activity, active with either ribo- or deoxyribonucleic acids and producing 5'-phosphomonoesters	DNA processing/repair	3	1	33.3	20.1	30.3	0.049	0.184	1
		GO:0016645	oxidoreductase activity, acting on the CH-NH group of donors	oxidoreductase acitivty	3	1	33.3	20.1	30.3	0.049	0.184	1
		GO:0016646	oxidoreductase activity, acting on the CH-NH group of donors, NAD or NADP as acceptor	oxidoreductase activity	3	1	33.3	20.1	30.3	0.049	0.184	1
		GO:0019104	DNA N-glycosylase activity	DNA processing/repair	3	1	33.3	20.1	30.3	0.049	0.184	1
	Biological Process
		GO:0006596	polyamine biosynthetic process	spermidine biosynthesis	1	1	100	60.29	Infinity	0.0166	0.176	1
		GO:0006597	spermine biosynthetic process	spermidine biosynthesis	1	1	100	60.29	Infinity	0.0166	0.176	1
		GO:0009130	pyrimidine nucleoside monophosphate biosynthetic process	dTMP synthesis	1	1	100	60.29	Infinity	0.0166	0.176	1
		GO:0046654	tetrahydrofolate biosynthetic process	dTMP synthesis	1	1	100	60.29	Infinity	0.0166	0.176	1
		GO:0006595	polyamine metabolic process	spermidine biosynthesis	1	1	100	60.29	Infinity	0.0166	0.176	1
		GO:0008215	spermine metabolic process	spermidine biosynthesis	1	1	100	60.29	Infinity	0.0166	0.176	1
		GO:0006576	cellular biogenic amine metabolic process	spermidine biosynthesis	1	1	100	60.29	Infinity	0.0166	0.176	1
		GO:0008216	spermidine metabolic process	spermidine biosynthesis	1	1	100	60.29	Infinity	0.0166	0.176	1
		GO:0008295	spermidine biosynthetic process	spermidine biosynthesis	1	1	100	60.29	Infinity	0.0166	0.176	1
		GO:0009129	pyrimidine nucleoside monophosphate metabolic process	dTMP synthesis	1	1	100	60.29	Infinity	0.0166	0.176	1
		GO:0009176	pyrimidine deoxyribonucleoside monophosphate metabolic process	dTMP synthesis	1	1	100	60.29	Infinity	0.0166	0.176	1
		GO:0009157	deoxyribonucleoside monophosphate biosynthetic process	dTMP synthesis	1	1	100	60.29	Infinity	0.0166	0.176	1
		GO:0009162	deoxyribonucleoside monophosphate metabolic process	dTMP synthesis	1	1	100	60.29	Infinity	0.0166	0.176	1
		GO:0009177	pyrimidine deoxyribonucleoside monophosphate biosynthetic process	dTMP synthesis	1	1	100	60.29	Infinity	0.0166	0.176	1
		GO:0046073	dTMP metabolic process	dTMP synthesis	1	1	100	60.29	Infinity	0.0166	0.176	1
		GO:0009308	amine metabolic process	spermidine biosynthesis	1	1	100	60.29	Infinity	0.0166	0.176	1
		GO:0009309	amine biosynthetic process	spermidine biosynthesis	1	1	100	60.29	Infinity	0.0166	0.176	1
		GO:0044106	cellular amine metabolic process	spermidine biosynthesis	1	1	100	60.29	Infinity	0.0166	0.176	1
		GO:0042401	cellular biogenic amine biosynthetic process	spermidine biosynthesis	1	1	100	60.29	Infinity	0.0166	0.176	1
		GO:0017186	peptidyl-pyroglutamic acid biosynthetic process, using glutaminyl-peptide cyclotransferase	peptidyl-gluatmine modification	1	1	100	60.29	Infinity	0.0166	0.176	1
		GO:0018199	peptidyl-glutamine modification	peptidyl-gluatmine modification	1	1	100	60.29	Infinity	0.0166	0.176	1
		GO:0006231	dTMP biosynthetic process	dTMP synthesis	1	1	100	60.29	Infinity	0.0166	0.176	1
		GO:1902905	positive regulation of supramolecular fiber organization	actin polymerization	2	1	50	30.14	60.61	0.0329	0.203	1
		GO:0006730	one-carbon metabolic process	dTMP synthesis	2	1	50	30.14	60.61	0.0329	0.203	1
		GO:0007015	actin filament organization	actin polymerization	2	1	50	30.14	60.61	0.0329	0.203	1
		GO:0009219	pyrimidine deoxyribonucleotide metabolic process	dTMP synthesis	2	1	50	30.14	60.61	0.0329	0.203	1
		GO:0009221	pyrimidine deoxyribonucleotide biosynthetic process	dTMP synthesis	2	1	50	30.14	60.61	0.0329	0.203	1
		GO:0009265	2'-deoxyribonucleotide biosynthetic process	dTMP synthesis	2	1	50	30.14	60.61	0.0329	0.203	1
		GO:0097164	ammonium ion metabolic process	ammonium ion metabolic process	2	1	50	30.14	60.61	0.0329	0.203	1
		GO:0019692	deoxyribose phosphate metabolic process	dTMP synthesis	2	1	50	30.14	60.61	0.0329	0.203	1
		GO:0009394	2'-deoxyribonucleotide metabolic process	dTMP synthesis	2	1	50	30.14	60.61	0.0329	0.203	1
		GO:0030838	positive regulation of actin filament polymerization	actin polymerization	2	1	50	30.14	60.61	0.0329	0.203	1
		GO:0044089	positive regulation of cellular component biogenesis	actin polymerization	2	1	50	30.14	60.61	0.0329	0.203	1
		GO:0031334	positive regulation of protein complex assembly	regulation of protein complex assembly	2	1	50	30.14	60.61	0.0329	0.203	1
		GO:0046385	deoxyribose phosphate biosynthetic process	dTMP synthesis	2	1	50	30.14	60.61	0.0329	0.203	1
		GO:0045010	actin nucleation	actin polymerization	2	1	50	30.14	60.61	0.0329	0.203	1
		GO:0051495	positive regulation of cytoskeleton organization	actin polymerization	2	1	50	30.14	60.61	0.0329	0.203	1
		GO:0032273	positive regulation of protein polymerization	actin polymerization	2	1	50	30.14	60.61	0.0329	0.203	1
		GO:0030036	actin cytoskeleton organization	actin polymerization	3	1	33.3	20.1	30.3	0.049	0.26	1
		GO:0046653	tetrahydrofolate metabolic process	dTMP synthesis	3	1	33.3	20.1	30.3	0.049	0.26	1
		GO:0009396	folic acid-containing compound biosynthetic process	dTMP synthesis	3	1	33.3	20.1	30.3	0.049	0.26	1
		GO:0042559	pteridine-containing compound biosynthetic process	dTMP synthesis	3	1	33.3	20.1	30.3	0.049	0.26	1
		GO:0010638	positive regulation of organelle organization	regulation of organelle organization	3	1	33.3	20.1	30.3	0.049	0.26	1
		GO:0030029	actin filament-based process	actin polymerization	3	1	33.3	20.1	30.3	0.049	0.26	1

## Sheet: P.gaboni GO
Molecular Function
ID	Name	Bgd count	Result count	Result gene list	Pct of bgd	Fold enrichment	Odds ratio	P-value	Benjamini	Bonferroni
GO:0043138	3'-5' DNA helicase activity	1	1	PGABG01_1428600	100	189.75	inf	0.00527009	0.163373	0.326746
GO:0043140	ATP-dependent 3'-5' DNA helicase activity	1	1	PGABG01_1428600	100	189.75	inf	0.00527009	0.163373	0.326746
GO:0008026	ATP-dependent helicase activity	5	1	PGABG01_1428600	20	37.95	51.39	0.0260969	0.323601	1
GO:0070035	purine NTP-dependent helicase activity	5	1	PGABG01_1428600	20	37.95	51.39	0.0260969	0.323601	1
GO:0004003	ATP-dependent DNA helicase activity	5	1	PGABG01_1428600	20	37.95	51.39	0.0260969	0.323601	1
GO:0003678	DNA helicase activity	9	1	PGABG01_1428600	11.1	21.08	25.65	0.0465232	0.366562	1
GO:0003676	nucleic acid binding	409	5	PGABG01_0213900	1.2	2.32	3.29	0.0480813	0.366562	1
Biological Process
ID	Name	Bgd count	Result count	Result gene list	Pct of bgd	Fold enrichment	Odds ratio	P-value	Benjamini	Bonferroni
GO:0006520	cellular amino acid metabolic process	44	2	PGABG01_0513300	4.5	8.62	10.59	0.0213034	0.392517	1
GO:0006310	DNA recombination	9	1	PGABG01_1428600	11.1	21.08	25.65	0.0465232	0.392517	1

## Sheet: P.adleri GO
Molecular Function
ID	Name	Bgd count	Result count	Result gene list	Pct of bgd	Fold enrichment	Odds ratio	P-value	Benjamini	Bonferroni
GO:0003676	nucleic acid binding	409	5	PADL01_0215000	1.2	2.83	4.7	0.019564	0.596635	0.723866
Biological Process
ID	Name	Bgd count	Result count	Result gene list	Pct of bgd	Fold enrichment	Odds ratio	P-value	Benjamini	Bonferroni
GO:0006520	cellular amino acid metabolic process	44	2	PADL01_0513300	4.5	10.51	13.46	0.0144477	0.476126	0.664596
GO:0006082	organic acid metabolic process	77	2	PADL01_0513300	2.6	6.01	7.43	0.0414022	0.476126	1
GO:0019752	carboxylic acid metabolic process	77	2	PADL01_0513300	2.6	6.01	7.43	0.0414022	0.476126	1
GO:0043436	oxoacid metabolic process	77	2	PADL01_0513300	2.6	6.01	7.43	0.0414022	0.476126	1

## Sheet: P.blacklocki GO
Molecular Function
ID	Name	Bgd count	Result count	Result gene list	Pct of bgd	Fold enrichment	Odds ratio	P-value	Benjamini	Bonferroni
GO:0043138	3'-5' DNA helicase activity	1	1	PBLACG01_1429300	100	185.58	inf	0.00538841	0.172429	0.344859
GO:0043140	ATP-dependent 3'-5' DNA helicase activity	1	1	PBLACG01_1429300	100	185.58	inf	0.00538841	0.172429	0.344859
GO:0048487	beta-tubulin binding	2	1	PBLACG01_0308600	50	92.79	201.27	0.0107502	0.229338	0.688013
GO:0008026	ATP-dependent helicase activity	5	1	PBLACG01_1429300	20	37.12	50.25	0.026677	0.271364	1
GO:0070035	purine NTP-dependent helicase activity	5	1	PBLACG01_1429300	20	37.12	50.25	0.026677	0.271364	1
GO:0004003	ATP-dependent DNA helicase activity	5	1	PBLACG01_1429300	20	37.12	50.25	0.026677	0.271364	1
GO:0008168	methyltransferase activity	53	2	PBLACG01_1025600	3.8	7	8.49	0.0314916	0.271364	1
GO:0016741	transferase activity, transferring one-carbon groups	56	2	PBLACG01_1025600	3.6	6.63	8	0.0348793	0.271364	1
GO:0019787	ubiquitin-like protein transferase activity	9	1	PBLACG01_0308600	11.1	20.62	25.08	0.0475471	0.271364	1
GO:0003678	DNA helicase activity	9	1	PBLACG01_1429300	11.1	20.62	25.08	0.0475471	0.271364	1
GO:0004842	ubiquitin-protein transferase activity	9	1	PBLACG01_0308600	11.1	20.62	25.08	0.0475471	0.271364	1
Biological Process
ID	Name	Bgd count	Result count	Result gene list	Pct of bgd	Fold enrichment	Odds ratio	P-value	Benjamini	Bonferroni
GO:0043170	macromolecule metabolic process	637	9	PBLACG01_0204100	1.4	2.62	7.58	0.00112392	0.0576151	0.0820462
GO:0006807	nitrogen compound metabolic process	736	9	PBLACG01_0204100	1.2	2.27	6.14	0.00352579	0.0576151	0.257383
GO:0044238	primary metabolic process	766	9	PBLACG01_0204100	1.2	2.18	5.78	0.00480661	0.0576151	0.350882
GO:0044260	cellular macromolecule metabolic process	481	7	PBLACG01_0308600	1.5	2.7	5.14	0.00601271	0.0576151	0.438928
GO:0034641	cellular nitrogen compound metabolic process	487	7	PBLACG01_0514000	1.4	2.67	5.06	0.00646821	0.0576151	0.472179
GO:0071704	organic substance metabolic process	802	9	PBLACG01_0204100	1.1	2.08	5.38	0.00683721	0.0576151	0.499117
GO:0034645	cellular macromolecule biosynthetic process	257	5	PBLACG01_0514000	1.9	3.61	5.56	0.00786168	0.0576151	0.573902
GO:0009059	macromolecule biosynthetic process	258	5	PBLACG01_0514000	1.9	3.6	5.54	0.00799429	0.0576151	0.583583
GO:0006412	translation	169	4	PBLACG01_0514000	2.4	4.39	6.21	0.00977302	0.0576151	0.713431
GO:0043043	peptide biosynthetic process	171	4	PBLACG01_0514000	2.3	4.34	6.13	0.0101869	0.0576151	0.743642
GO:0007021	tubulin complex assembly	2	1	PBLACG01_0308600	50	92.79	201.27	0.0107502	0.0576151	0.784765
GO:0007023	post-chaperonin tubulin folding pathway	2	1	PBLACG01_0308600	50	92.79	201.27	0.0107502	0.0576151	0.784765
GO:0043604	amide biosynthetic process	175	4	PBLACG01_0514000	2.3	4.24	5.98	0.0110495	0.0576151	0.806611
GO:0006518	peptide metabolic process	175	4	PBLACG01_0514000	2.3	4.24	5.98	0.0110495	0.0576151	0.806611
GO:0043603	cellular amide metabolic process	182	4	PBLACG01_0514000	2.2	4.08	5.72	0.0126738	0.0582763	0.925188
GO:0019538	protein metabolic process	414	6	PBLACG01_0204100	1.4	2.69	4.43	0.013382	0.0582763	0.976889
GO:0009451	RNA modification	34	2	PBLACG01_0516000	5.9	10.92	13.64	0.0135712	0.0582763	0.990697
GO:0016567	protein ubiquitination	3	1	PBLACG01_0308600	33.3	61.86	100.59	0.0160855	0.0652356	1
GO:0008152	metabolic process	908	9	PBLACG01_0204100	1	1.84	4.39	0.0173135	0.0665203	1
GO:0044237	cellular metabolic process	742	8	PBLACG01_0308600	1.1	2	4.04	0.0184381	0.0672991	1
GO:0032446	protein modification by small protein conjugation	4	1	PBLACG01_0308600	25	46.4	67.03	0.0213944	0.0743709	1
GO:0044249	cellular biosynthetic process	354	5	PBLACG01_0514000	1.4	2.62	3.82	0.0297852	0.0921089	1
GO:1901576	organic substance biosynthetic process	357	5	PBLACG01_0514000	1.4	2.6	3.78	0.0308044	0.0921089	1
GO:0044267	cellular protein metabolic process	359	5	PBLACG01_0308600	1.4	2.58	3.76	0.0314968	0.0921089	1
GO:1901564	organonitrogen compound metabolic process	495	6	PBLACG01_0204100	1.2	2.25	3.53	0.0315442	0.0921089	1
GO:1901566	organonitrogen compound biosynthetic process	244	4	PBLACG01_0514000	1.6	3.04	4.11	0.0342127	0.0939318	1
GO:0009058	biosynthetic process	368	5	PBLACG01_0514000	1.4	2.52	3.64	0.0347419	0.0939318	1
GO:0001510	RNA methylation	7	1	PBLACG01_1307800	14.3	26.51	33.47	0.0371639	0.0968916	1
GO:0090304	nucleic acid metabolic process	255	4	PBLACG01_0514000	1.6	2.91	3.91	0.0395043	0.0994417	1
GO:0006310	DNA recombination	8	1	PBLACG01_1429300	12.5	23.2	28.68	0.0423684	0.103096	1

## Sheet: P.bilcollinsi GO
Molecular Function
ID	Name	Bgd count	Result count	Result gene list	Pct of bgd	Fold enrichment	Odds ratio	P-value	Benjamini	Bonferroni
GO:0015631	tubulin binding	18	2	PBILCG01_0308000	11.1	20.06	26.74	0.00409567	0.0977264	0.262123
GO:0043138	3'-5' DNA helicase activity	1	1	PBILCG01_1430500	100	180.58	inf	0.00553761	0.0977264	0.354407
GO:0043140	ATP-dependent 3'-5' DNA helicase activity	1	1	PBILCG01_1430500	100	180.58	inf	0.00553761	0.0977264	0.354407
GO:0008092	cytoskeletal protein binding	22	2	PBILCG01_0308000	9.1	16.42	21.35	0.0061079	0.0977264	0.390906
GO:0048487	beta-tubulin binding	2	1	PBILCG01_0308000	50	90.29	195.82	0.0110471	0.141403	0.707014
GO:0008026	ATP-dependent helicase activity	5	1	PBILCG01_1430500	20	36.12	48.89	0.0274081	0.219265	1
GO:0070035	purine NTP-dependent helicase activity	5	1	PBILCG01_1430500	20	36.12	48.89	0.0274081	0.219265	1
GO:0004003	ATP-dependent DNA helicase activity	5	1	PBILCG01_1430500	20	36.12	48.89	0.0274081	0.219265	1
GO:0019787	ubiquitin-like protein transferase activity	9	1	PBILCG01_0308000	11.1	20.06	24.4	0.0488369	0.284142	1
GO:0003678	DNA helicase activity	9	1	PBILCG01_1430500	11.1	20.06	24.4	0.0488369	0.284142	1
GO:0004842	ubiquitin-protein transferase activity	9	1	PBILCG01_0308000	11.1	20.06	24.4	0.0488369	0.284142	1
Biological Process
ID	Name	Bgd count	Result count	Result gene list	Pct of bgd	Fold enrichment	Odds ratio	P-value	Benjamini	Bonferroni
GO:0007021	tubulin complex assembly	2	1	PBILCG01_0308000	50	90.29	195.82	0.0110471	0.238521	0.872721
GO:0007023	post-chaperonin tubulin folding pathway	2	1	PBILCG01_0308000	50	90.29	195.82	0.0110471	0.238521	0.872721
GO:0016567	protein ubiquitination	3	1	PBILCG01_0308000	33.3	60.19	97.86	0.0165286	0.238521	1
GO:0006807	nitrogen compound metabolic process	728	8	PBILCG01_0210000	1.1	1.98	3.99	0.0194291	0.238521	1
GO:0032446	protein modification by small protein conjugation	4	1	PBILCG01_0308000	25	45.15	65.21	0.0219822	0.238521	1
GO:0044238	primary metabolic process	756	8	PBILCG01_0210000	1.1	1.91	3.76	0.0246708	0.238521	1
GO:0044260	cellular macromolecule metabolic process	476	6	PBILCG01_0308000	1.3	2.28	3.59	0.0298382	0.238521	1
GO:0001510	RNA methylation	6	1	PBILCG01_1310000	16.7	30.1	39.09	0.0328064	0.238521	1
GO:0043170	macromolecule metabolic process	632	7	PBILCG01_0210000	1.1	2	3.43	0.032834	0.238521	1
GO:1901564	organonitrogen compound metabolic process	486	6	PBILCG01_0210000	1.2	2.23	3.49	0.032877	0.238521	1
GO:0071704	organic substance metabolic process	793	8	PBILCG01_0210000	1	1.82	3.49	0.0332117	0.238521	1
GO:0006310	DNA recombination	9	1	PBILCG01_1430500	11.1	20.06	24.4	0.0488369	0.280254	1
GO:0043414	macromolecule methylation	9	1	PBILCG01_1310000	11.1	20.06	24.4	0.0488369	0.280254	1

## Sheet: P.reichenowi GO
Molecular Function
ID	Name	Bgd count	Result count	Result gene list	Pct of bgd	Fold enrichment	Odds ratio	P-value	Benjamini	Bonferroni
GO:0043138	3'-5' DNA helicase activity	1	1	PRG01_1429900	100	153.33	inf	0.00652174	0.192391	0.384783
GO:0043140	ATP-dependent 3'-5' DNA helicase activity	1	1	PRG01_1429900	100	153.33	inf	0.00652174	0.192391	0.384783
GO:0140096	catalytic activity, acting on a protein	219	5	PRG01_0103000	2.3	3.5	4.84	0.0101231	0.198283	0.597261
GO:0004672	protein kinase activity	101	3	PRG01_0103000	3	4.55	5.58	0.02545	0.198283	1
GO:0008026	ATP-dependent helicase activity	5	1	PRG01_1429900	20	30.67	40.73	0.0322138	0.198283	1
GO:0070035	purine NTP-dependent helicase activity	5	1	PRG01_1429900	20	30.67	40.73	0.0322138	0.198283	1
GO:0004003	ATP-dependent DNA helicase activity	5	1	PRG01_1429900	20	30.67	40.73	0.0322138	0.198283	1
GO:0097159	organic cyclic compound binding	777	9	PRG01_0103000	1.2	1.78	2.96	0.0331704	0.198283	1
GO:1901363	heterocyclic compound binding	777	9	PRG01_0103000	1.2	1.78	2.96	0.0331704	0.198283	1
GO:0016773	phosphotransferase activity, alcohol group as acceptor	116	3	PRG01_0103000	2.6	3.97	4.81	0.0364799	0.198283	1
GO:0003676	nucleic acid binding	411	6	PRG01_0325100	1.5	2.24	3.09	0.036968	0.198283	1
GO:0016301	kinase activity	122	3	PRG01_0103000	2.5	3.77	4.55	0.0414974	0.204029	1
Biological Process
ID	Name	Bgd count	Result count	Result gene list	Pct of bgd	Fold enrichment	Odds ratio	P-value	Benjamini	Bonferroni
GO:0006338	chromatin remodeling	1	1	PRG01_1463900	100	153.33	inf	0.00652174	0.150051	0.593478
GO:0043044	ATP-dependent chromatin remodeling	1	1	PRG01_1463900	100	153.33	inf	0.00652174	0.150051	0.593478
GO:0043486	histone exchange	1	1	PRG01_1463900	100	153.33	inf	0.00652174	0.150051	0.593478
GO:0043412	macromolecule modification	198	5	PRG01_0103000	2.5	3.87	5.42	0.00659566	0.150051	0.600205
GO:0006464	cellular protein modification process	165	4	PRG01_0103000	2.4	3.72	4.8	0.0186527	0.261368	1
GO:0036211	protein modification process	165	4	PRG01_0103000	2.4	3.72	4.8	0.0186527	0.261368	1
GO:0006468	protein phosphorylation	99	3	PRG01_0103000	3	4.65	5.7	0.0241432	0.261368	1
GO:0034728	nucleosome organization	4	1	PRG01_1463900	25	38.33	54.33	0.0258496	0.261368	1
GO:0071824	protein-DNA complex subunit organization	4	1	PRG01_1463900	25	38.33	54.33	0.0258496	0.261368	1
GO:0016310	phosphorylation	111	3	PRG01_0103000	2.7	4.14	5.04	0.0325624	0.296317	1

## Sheet: P.praefalciparum GO
Molecular Function
ID	Name	Bgd count	Result count	Result gene list	Pct of bgd	Fold enrichment	Odds ratio	P-value	Benjamini	Bonferroni
GO:0005484	SNAP receptor activity	1	1	PPRFG01_1112000	100	144.38	inf	0.00692641	0.15469	0.464069
GO:0043138	3'-5' DNA helicase activity	1	1	PPRFG01_1430600	100	144.38	inf	0.00692641	0.15469	0.464069
GO:0043140	ATP-dependent 3'-5' DNA helicase activity	1	1	PPRFG01_1430600	100	144.38	inf	0.00692641	0.15469	0.464069
GO:0008234	cysteine-type peptidase activity	32	2	PPRFG01_0207300	6.3	9.02	10.78	0.0197702	0.327197	1
GO:0008026	ATP-dependent helicase activity	5	1	PPRFG01_1430600	20	28.88	38.17	0.0341848	0.327197	1
GO:0070035	purine NTP-dependent helicase activity	5	1	PPRFG01_1430600	20	28.88	38.17	0.0341848	0.327197	1
GO:0004003	ATP-dependent DNA helicase activity	5	1	PPRFG01_1430600	20	28.88	38.17	0.0341848	0.327197	1
Biological Process
ID	Name	Bgd count	Result count	Result gene list	Pct of bgd	Fold enrichment	Odds ratio	P-value	Benjamini	Bonferroni
GO:0006338	chromatin remodeling	1	1	PPRFG01_1464600	100	144.38	inf	0.00692641	0.210101	0.630303
GO:0043044	ATP-dependent chromatin remodeling	1	1	PPRFG01_1464600	100	144.38	inf	0.00692641	0.210101	0.630303
GO:0043486	histone exchange	1	1	PPRFG01_1464600	100	144.38	inf	0.00692641	0.210101	0.630303
GO:0034728	nucleosome organization	4	1	PPRFG01_1464600	25	36.09	50.91	0.0274367	0.499349	1
GO:0071824	protein-DNA complex subunit organization	4	1	PPRFG01_1464600	25	36.09	50.91	0.0274367	0.499349	1
GO:0016192	vesicle-mediated transport	46	2	PPRFG01_1112000	4.3	6.28	7.31	0.0389953	0.527895	1

## Sheet: P.falciparum GO
Molecular Function
ID	Name	Bgd count	Result count	Result gene list	Pct of bgd	Fold enrichment	Odds ratio	P-value	Benjamini	Bonferroni
GO:0015631	tubulin binding	19	2	PF3D7_0308600, PF3D7_0317500	10.5	19.02	22.9	0.00474563	0.104028	0.446089
GO:0016308	1-phosphatidylinositol-4-phosphate 5-kinase activity	1	1	PF3D7_0110600	100	180.72	inf	0.00553342	0.104028	0.520142
GO:0004352	glutamate dehydrogenase (NAD+) activity	1	1	PF3D7_0802000	100	180.72	inf	0.00553342	0.104028	0.520142
GO:0030306	ADP-ribosylation factor binding	1	1	PF3D7_0110600	100	180.72	inf	0.00553342	0.104028	0.520142
GO:0070628	proteasome binding	1	1	PF3D7_0527200	100	180.72	inf	0.00553342	0.104028	0.520142
GO:0043395	heparan sulfate proteoglycan binding	2	1	PF3D7_0304600	50	90.36	187.17	0.0110374	0.148217	1
GO:0048487	beta-tubulin binding	2	1	PF3D7_0308600	50	90.36	187.17	0.0110374	0.148217	1
GO:0016307	phosphatidylinositol phosphate kinase activity	3	1	PF3D7_0110600	33.3	60.24	93.56	0.0165122	0.155215	1
GO:0043394	proteoglycan binding	3	1	PF3D7_0304600	33.3	60.24	93.56	0.0165122	0.155215	1
GO:0004353	glutamate dehydrogenase [NAD(P)+] activity	3	1	PF3D7_0802000	33.3	60.24	93.56	0.0165122	0.155215	1
GO:0008234	cysteine-type peptidase activity	40	2	PF3D7_0207300, PF3D7_0527200	5	9.04	10.19	0.020165	0.172003	1
GO:0016639	oxidoreductase activity, acting on the CH-NH2 group of donors, NAD or NADP as acceptor	4	1	PF3D7_0802000	25	45.18	62.36	0.0219579	0.172003	1
GO:0016638	oxidoreductase activity, acting on the CH-NH2 group of donors	5	1	PF3D7_0802000	20	36.14	46.76	0.0273746	0.197939	1
GO:0004843	thiol-dependent ubiquitin-specific protease activity	9	1	PF3D7_0527200	11.1	20.08	23.36	0.0487549	0.290959	1
Biological Process
ID	Name	Bgd count	Result count	Result gene list	Pct of bgd	Fold enrichment	Odds ratio	P-value	Benjamini	Bonferroni
GO:0070647	protein modification by small protein conjugation or removal	30	3	PF3D7_0308600	10	18.07	22.56	0.000550761	0.0956022	0.101891
GO:0016567	protein ubiquitination	9	2	PF3D7_0308600	22.2	40.16	55.73	0.00103354	0.0956022	0.191204
GO:0008150	biological process	2558	21	PF3D7_0102600	0.8	1.48	4.05	0.00365094	0.11344	0.675423
GO:0032446	protein modification by small protein conjugation	17	2	PF3D7_0308600	11.8	21.26	25.96	0.00379995	0.11344	0.702992
GO:0044238	primary metabolic process	1335	14	PF3D7_0102600	1	1.9	3.06	0.00504652	0.11344	0.933607
GO:0009987	cellular process	1661	16	PF3D7_0102600	1	1.74	3.08	0.00507013	0.11344	0.937973
GO:0043044	ATP-dependent chromatin remodeling	1	1	PF3D7_1464000	100	180.72	inf	0.00553342	0.11344	1
GO:0043486	histone exchange	1	1	PF3D7_1464000	100	180.72	inf	0.00553342	0.11344	1
GO:0071704	organic substance metabolic process	1389	14	PF3D7_0102600	1	1.82	2.89	0.00746649	0.11344	1
GO:0019538	protein metabolic process	682	9	PF3D7_0102600	1.3	2.38	3.19	0.00813687	0.11344	1
GO:0043170	macromolecule metabolic process	1097	12	PF3D7_0102600	1.1	1.98	2.9	0.00825893	0.11344	1
GO:0006807	nitrogen compound metabolic process	1272	13	PF3D7_0102600	1	1.85	2.78	0.00985851	0.11344	1
GO:1901564	organonitrogen compound metabolic process	841	10	PF3D7_0102600	1.2	2.15	2.94	0.0103431	0.11344	1
GO:0000349	generation of catalytic spliceosome for first transesterification step	2	1	PF3D7_0308600	50	90.36	187.17	0.0110374	0.11344	1
GO:0007023	post-chaperonin tubulin folding pathway	2	1	PF3D7_0308600	50	90.36	187.17	0.0110374	0.11344	1
GO:0046834	lipid phosphorylation	2	1	PF3D7_0110600	50	90.36	187.17	0.0110374	0.11344	1
GO:0046854	phosphatidylinositol phosphorylation	2	1	PF3D7_0110600	50	90.36	187.17	0.0110374	0.11344	1
GO:0007021	tubulin complex assembly	2	1	PF3D7_0308600	50	90.36	187.17	0.0110374	0.11344	1
GO:0044267	cellular protein metabolic process	599	8	PF3D7_0102600	1.3	2.41	3.11	0.0124356	0.121083	1
GO:0008152	metabolic process	1478	14	PF3D7_0102600	0.9	1.71	2.63	0.0135357	0.122119	1
GO:0044237	cellular metabolic process	1322	13	PF3D7_0102600	1	1.78	2.64	0.0138622	0.122119	1
GO:0006338	chromatin remodeling	4	1	PF3D7_1464000	25	45.18	62.36	0.0219579	0.184646	1
GO:0044260	cellular macromolecule metabolic process	810	9	PF3D7_0102600	1.1	2.01	2.59	0.0242971	0.195433	1
GO:0000393	spliceosomal conformational changes to generate catalytic conformation	5	1	PF3D7_0308600	20	36.14	46.76	0.0273746	0.211013	1
GO:0010467	gene expression	564	7	PF3D7_0308600	1.2	2.24	2.75	0.0291071	0.215393	1
GO:0030258	lipid modification	6	1	PF3D7_0110600	16.7	30.12	37.4	0.0327625	0.224484	1
GO:0006536	glutamate metabolic process	6	1	PF3D7_0802000	16.7	30.12	37.4	0.0327625	0.224484	1
GO:0034728	nucleosome organization	7	1	PF3D7_1464000	14.3	25.82	31.16	0.0381218	0.251876	1
GO:0051276	chromosome organization	60	2	PF3D7_0508500	3.3	6.02	6.65	0.0427877	0.272956	1
GO:0036211	protein modification process	252	4	PF3D7_0102600	1.6	2.87	3.26	0.0474225	0.283005	1
GO:0006464	cellular protein modification process	252	4	PF3D7_0102600	1.6	2.87	3.26	0.0474225	0.283005	1

[truncated: 4 more sheets: P.relictum GO, P.gallinaceum GO, P.berghei GO, P.chabaudi GO]
