# Supplementary material for: Conserved associations between G-quadruplex-forming DNA motifs and virulence gene families in malaria parasites
Source: BMC Genomics. 2020 Mar 17;21:236. doi: 10.1186/s12864-020-6625-x (PMC7077173; doi:10.1186/s12864-020-6625-x)
Supplement: Supplementary file 11 — Additional file 11 Table S6. Comparison of QGRS Mapper and G4 Hunter with experimental G4-seq data. The in silico predictions by QGRS Mapper and G4 Hunter were compared to experimental G4-seq data [29] by searching for instances where PQS start/end locations overlapped with G4-seq window locations. The table shows PQS sites and indicates whether they were found within a G4-seq window. [file 12864_2020_6625_MOESM11_ESM.xlsx]

## Sheet: Common PQSs
P.falciparum (21)
	12	7
Chromosome	1_RC	1
Location	228410	412420
RC_Location Calculated	412425	NaN
PQS Length	18	NaN
PQS	GGGAAGGGAAGGGAAGGG	NaN
Telomere?	No	No
upsB?	No	No
Coding, upstream, or downstream?	Down	Down
Nearest gene ID	PF3D7_0110600.1	PF3D7_0110600.1
Strand (cf gene or nearest gene)	Complement	Complement
Distance from nearest gene	-256	-251
Gene AnNoation	phosphatidylinositol-4-phosphate 5-kinase	phosphatidylinositol-4-phosphate 5-kinase
LENGTH	NaN	29
SCORE	NaN	-1.68966
ABS_SCORE	NaN	1.68966
Sequence	NaN	CCTTCCCTTCCCTTCCCTTCCCTTCCCTT
	77	30
Chromosome	3	3
Location	1034720	1034710
RC_Location Calculated	NaN	NaN
PQS Length	18	NaN
PQS	GGGGGGAGGGGGTTTGGG	NaN
Telomere?	No	No
upsB?	Yes	Yes
Coding, upstream, or downstream?	In	In
Nearest gene ID	PF3D7_0324900.1	PF3D7_0324900.1
Strand (cf gene or nearest gene)	Complement	Complement
Distance from nearest gene	0	0
Gene AnNoation	erythrocyte membrane protein 1, PfEMP1	erythrocyte membrane protein 1, PfEMP1
LENGTH	NaN	39
SCORE	NaN	1.66667
ABS_SCORE	NaN	1.66667
Sequence	NaN	CACTAGCGCGGGGGGAGGGGGTTTGGGAGGCGGTGGAGG
	190	21
Chromosome	3_RC	3
Location	844814	223126
RC_Location Calculated	223138	NaN
PQS Length	21	NaN
PQS	GGGGGGGGAGGGGTAAAGGGG	NaN
Telomere?	No	No
upsB?	No	No
Coding, upstream, or downstream?	Ups	Ups
Nearest gene ID	PF3D7_0317500.1	PF3D7_0304600.1
Strand (cf gene or nearest gene)	Same	Same
Distance from nearest gene	1307	610
Gene AnNoation	kinesin-5	circumsporozoite (CS) protein
LENGTH	NaN	45
SCORE	NaN	-1.57778
ABS_SCORE	NaN	1.57778
Sequence	NaN	ATAATTAAGCCCCCCTTTACCCCTCCCCCCCCAAAAAAAAAAAAA
	191	18
Chromosome	3_RC	3
Location	1027491	40443
RC_Location Calculated	40444	NaN
PQS Length	38	NaN
PQS	GGGGTTTGGAGTTGGGGGATTCGTTGGGGCCTCTGGGG	NaN
Telomere?	No	No
upsB?	Yes	Yes
Coding, upstream, or downstream?	In	In
Nearest gene ID	PF3D7_0300100.1	PF3D7_0300100.1
Strand (cf gene or nearest gene)	Complement	Complement
Distance from nearest gene	0	0
Gene AnNoation	erythrocyte membrane protein 1, PfEMP1	erythrocyte membrane protein 1, PfEMP1
LENGTH	NaN	26
SCORE	NaN	-1.80769
ABS_SCORE	NaN	1.80769
Sequence	NaN	CCCCAGAGGCCCCAACGAATCCCCCA
	280	34
Chromosome	4	4
Location	49562	49550
RC_Location Calculated	NaN	NaN
PQS Length	15	NaN
PQS	GGGGGGTTGGGTGGG	NaN
Telomere?	No	No
upsB?	No	Yes
Coding, upstream, or downstream?	In	In
Nearest gene ID	PF3D7_0400400.1	PF3D7_0400400.1
Strand (cf gene or nearest gene)	Complement	Complement
Distance from nearest gene	0	0
Gene AnNoation	erythrocyte membrane protein 1, PfEMP1	erythrocyte membrane protein 1, PfEMP1
LENGTH	NaN	34
SCORE	NaN	1.41176
ABS_SCORE	NaN	1.41176
Sequence	NaN	CCACTGGGTGAGGGGGGTTGGGTGGGTTTGGCAC
	320	61
Chromosome	5	5
Location	1028921	1028918
RC_Location Calculated	NaN	NaN
PQS Length	25	NaN
PQS	GGGGGGATATTCAAGGGGTTGAGGG	NaN
Telomere?	No	No
upsB?	No	No
Coding, upstream, or downstream?	In	In
Nearest gene ID	PF3D7_0524900.1	PF3D7_0524900.1
Strand (cf gene or nearest gene)	Same	Same
Distance from nearest gene	0	0
Gene AnNoation	S-adenosyl-L-methionine-dependent tRNA 4-demet...	S-adenosyl-L-methionine-dependent tRNA 4-demet...
LENGTH	NaN	28
SCORE	NaN	1.75
ABS_SCORE	NaN	1.75
Sequence	NaN	AAGGGGGGATATTCAAGGGGTTGAGGGA
	321	62
Chromosome	5	5
Location	1134892	1134877
RC_Location Calculated	NaN	NaN
PQS Length	20	NaN
PQS	GGGGGGGGGGGGGGAAGGGG	NaN
Telomere?	No	No
upsB?	No	No
Coding, upstream, or downstream?	Ups	Ups
Nearest gene ID	PF3D7_0527200.1	PF3D7_0527200.1
Strand (cf gene or nearest gene)	Complement	Complement
Distance from nearest gene	38	23
Gene AnNoation	ubiquitin carboxyl-terminal hydrolase 14	ubiquitin carboxyl-terminal hydrolase 14
LENGTH	NaN	46
SCORE	NaN	1.6087
ABS_SCORE	NaN	1.6087
Sequence	NaN	TTTTTTTTTTTTTTGGGGGGGGGGGGGGAAGGGGGCTCTTAAAAAT
	348	66
Chromosome	6	6
Location	91364	91351
RC_Location Calculated	NaN	NaN
PQS Length	15	NaN
PQS	GGGGGGGGGGATGGG	NaN
Telomere?	No	No
upsB?	No	No
Coding, upstream, or downstream?	Ups	Ups
Nearest gene ID	PF3D7_0602100.1	PF3D7_0602100.1
Strand (cf gene or nearest gene)	Same	Same
Distance from nearest gene	1142	1155
Gene AnNoation	ATP-dependent RNA helicase, putative	ATP-dependent RNA helicase, putative
LENGTH	NaN	38
SCORE	NaN	1.26316
ABS_SCORE	NaN	1.26316
Sequence	NaN	TTTTTTTTTTTTGGGGGGGGGGATGGGATGTAATAATC
	431	75
Chromosome	7_RC	7
Location	1419502	25678
RC_Location Calculated	25682	NaN
PQS Length	25	NaN
PQS	GGGGGGTCCGGCTTCGGGGGCAGGG	NaN
Telomere?	No	No
upsB?	Yes	Yes
Coding, upstream, or downstream?	In	In
Nearest gene ID	PF3D7_0700100.1	PF3D7_0700100.1
Strand (cf gene or nearest gene)	Complement	Complement
Distance from nearest gene	0	0
Gene AnNoation	erythrocyte membrane protein 1, PfEMP1	erythrocyte membrane protein 1, PfEMP1
LENGTH	NaN	30
SCORE	NaN	-1.93333
ABS_SCORE	NaN	1.93333
Sequence	NaN	CACCCCTGCCCCCGAAGCCGGACCCCCCGC
	473	97
Chromosome	8	8
Location	31717	31721
RC_Location Calculated	NaN	NaN
PQS Length	42	NaN
PQS	GGGTTGGTTCGCAGGGGGGGGTTGTACGGGTGGAGGCGGGGG	NaN
Telomere?	No	No
upsB?	No	No
Coding, upstream, or downstream?	In	In
Nearest gene ID	PF3D7_0800200.1	PF3D7_0800200.1
Strand (cf gene or nearest gene)	Complement	Complement
Distance from nearest gene	0	0
Gene AnNoation	erythrocyte membrane protein 1, PfEMP1	erythrocyte membrane protein 1, PfEMP1
LENGTH	NaN	25
SCORE	NaN	1.76
ABS_SCORE	NaN	1.76
Sequence	NaN	GGTTCGCAGGGGGGGGTTGTACGGG
	495	114
Chromosome	8_RC	8
Location	119479	1353299
RC_Location Calculated	1353310	NaN
PQS Length	14	NaN
PQS	GGGGGGGGGGGGGG	NaN
Telomere?	No	No
upsB?	No	No
Coding, upstream, or downstream?	Ups	Ups
Nearest gene ID	PF3D7_0831500.1	PF3D7_0831500.1
Strand (cf gene or nearest gene)	Complement	Complement
Distance from nearest gene	142	157
Gene AnNoation	Plasmodium exported protein (PHIST), unknown f...	Plasmodium exported protein (PHIST), unknown f...
LENGTH	NaN	42
SCORE	NaN	-1.38095
ABS_SCORE	NaN	1.38095
Sequence	NaN	TTTATTTCAAAACACCCCCCCCCCCCCCAAAAAAAAAAAAAA
	542	135
Chromosome	10	10
Location	768186	768178
RC_Location Calculated	NaN	NaN
PQS Length	20	NaN
PQS	GGGGGGGAAGGGAGGTAGGG	NaN
Telomere?	No	No
upsB?	No	No
Coding, upstream, or downstream?	In	In
Nearest gene ID	PF3D7_1019100.1	PF3D7_1019100.1
Strand (cf gene or nearest gene)	Complement	Complement
Distance from nearest gene	0	0
Gene AnNoation	conserved Plasmodium protein, unknown function	conserved Plasmodium protein, unknown function
LENGTH	NaN	35
SCORE	NaN	1.62857
ABS_SCORE	NaN	1.62857
Sequence	NaN	TTTTTTTGGGGGGGAAGGGAGGTAGGGGATAAATA
	594	147
Chromosome	11	11
Location	934697	934682
RC_Location Calculated	NaN	NaN
PQS Length	14	NaN
PQS	GGGGGGGGGGGGGG	NaN
Telomere?	No	No
upsB?	No	No
Coding, upstream, or downstream?	Ups	Ups
Nearest gene ID	PF3D7_1123500.1	PF3D7_1123500.1
Strand (cf gene or nearest gene)	Complement	Complement
Distance from nearest gene	1387	1318
Gene AnNoation	golgi protein 2	golgi protein 2
LENGTH	NaN	44
SCORE	NaN	1.43182
ABS_SCORE	NaN	1.43182
Sequence	NaN	TTTTTTTTTTTTTTGGGGGGGGGGGGGGTTGGAAGATTGAGTTT
	643	162
Chromosome	12	12
Location	985248	985247
RC_Location Calculated	NaN	NaN
PQS Length	25	NaN
PQS	GGGGTTGGGTTAGGGTCTATGAGGG	NaN
Telomere?	No	No
upsB?	No	No
Coding, upstream, or downstream?	Down	Down
Nearest gene ID	PF3D7_1224200.1	PF3D7_1224200.1
Strand (cf gene or nearest gene)	Same	Same
Distance from nearest gene	-773	-772
Gene AnNoation	BRO1 domain-containing protein, putative	BRO1 domain-containing protein, putative
LENGTH	NaN	26
SCORE	NaN	1.92308
ABS_SCORE	NaN	1.92308
Sequence	NaN	GGGGTTGGGTTAGGGTCTATGAGGGG
	644	165
Chromosome	12	12
Location	1360369	1360355
RC_Location Calculated	NaN	NaN
PQS Length	14	NaN
PQS	GGGGGGGTGGGGGG	NaN
Telomere?	No	No
upsB?	No	No
Coding, upstream, or downstream?	Down	Down
Nearest gene ID	PF3D7_1233200.1	PF3D7_1233200.1
Strand (cf gene or nearest gene)	Complement	Complement
Distance from nearest gene	-262	-276
Gene AnNoation	conserved Plasmodium protein, unknown function	conserved Plasmodium protein, unknown function
LENGTH	NaN	42
SCORE	NaN	1.45238
ABS_SCORE	NaN	1.45238
Sequence	NaN	TGTTTTTTTTTTTGGGGGGGTGGGGGGAAGGACGAAGGAGCA
	645	198
Chromosome	12	12
Location	1593657	1593644
RC_Location Calculated	NaN	NaN
PQS Length	22	NaN
PQS	GGGGGGGAAGGGGAATGTAGGG	NaN
Telomere?	No	No
upsB?	No	No
Coding, upstream, or downstream?	Ups	Ups
Nearest gene ID	PF3D7_1238400.1	PF3D7_1238400.1
Strand (cf gene or nearest gene)	Complement	Complement
Distance from nearest gene	25	12
Gene AnNoation	conserved Plasmodium protein, unknown function	conserved protein, unknown function
LENGTH	NaN	39
SCORE	NaN	1.38462
ABS_SCORE	NaN	1.38462
Sequence	NaN	AAAAAGATTACAGGGGGGGAAGGGGAATGTAGGGTTTTA
	646	204
Chromosome	12	12
Location	1989034	1989030
RC_Location Calculated	NaN	NaN
PQS Length	22	NaN
PQS	GGGGGGAGTTGAAATGGGAGGG	NaN
Telomere?	No	No
upsB?	No	No
Coding, upstream, or downstream?	In	In
Nearest gene ID	PF3D7_1248600.1	PF3D7_1248600.1
Strand (cf gene or nearest gene)	Same	Same
Distance from nearest gene	0	0
Gene AnNoation	conserved Plasmodium protein, unknown function	conserved Plasmodium protein, unknown function
LENGTH	NaN	30
SCORE	NaN	1.7
ABS_SCORE	NaN	1.7
Sequence	NaN	AACGGGGGGAGTTGAAATGGGAGGGGTTGT
	650	187
Chromosome	12_RC	12
Location	792518	1478943
RC_Location Calculated	1478940	NaN
PQS Length	40	NaN
PQS	GGGGATGGAGAAGGGGATGGAGAAGGGGATGGAGAAGGGG	NaN
Telomere?	No	No
upsB?	No	No
Coding, upstream, or downstream?	In	In
Nearest gene ID	PF3D7_1235400.1	PF3D7_1235400.1
Strand (cf gene or nearest gene)	Same	Same
Distance from nearest gene	0	0
Gene AnNoation	tetQ family GTPase, putative	tetQ family GTPase, putative
LENGTH	NaN	25
SCORE	NaN	-1.72
ABS_SCORE	NaN	1.72
Sequence	NaN	CTCCATCCCCTTCTCCATCCCCTTC
	745	216
Chromosome	13_RC	13
Location	2466592	458615
RC_Location Calculated	458619	NaN
PQS Length	27	NaN
PQS	GGGGGGGGGAGGGGGAAAATATTTGGG	NaN
Telomere?	No	No
upsB?	No	No
Coding, upstream, or downstream?	Ups	Ups
Nearest gene ID	PF3D7_1310400.1	PF3D7_1310400.1
Strand (cf gene or nearest gene)	Complement	Complement
Distance from nearest gene	342	346
Gene AnNoation	conserved Plasmodium protein, unknown function	conserved Plasmodium protein, unknown function
LENGTH	NaN	43
SCORE	NaN	-1.53488
ABS_SCORE	NaN	1.53488
Sequence	NaN	ACACCCAAATATTTTCCCCCTCCCCCCCCCAAAAAAAAAAAAA
	746	215
Chromosome	13_RC	13
Location	2565084	360126
RC_Location Calculated	360140	NaN
PQS Length	14	NaN
PQS	GGGTGGGGGGGGGG	NaN
Telomere?	No	No
upsB?	No	No
Coding, upstream, or downstream?	Ups	Ups
Nearest gene ID	PF3D7_1308100.1	PF3D7_1308100.1
Strand (cf gene or nearest gene)	Complement	Complement
Distance from nearest gene	29	43
Gene AnNoation	CCAAT-binding transcription factor, putative	CCAAT-binding transcription factor, putative
LENGTH	NaN	40
SCORE	NaN	-1.35
ABS_SCORE	NaN	1.35
Sequence	NaN	TATTTTCTTTTAACCCCCCCCCCACCCTTACATTCTCACA
747	213
Chromosome	13_RC	13
Location	2843652	81557
RC_Location Calculated	81572	NaN
PQS Length	14	NaN
PQS	GGGGGGGGGGGGGG	NaN
Telomere?	No	No
upsB?	No	No
Coding, upstream, or downstream?	Ups	Ups
Nearest gene ID	PF3D7_1301400.1	PF3D7_1301400.1
Strand (cf gene or nearest gene)	Complement	Complement
Distance from nearest gene	1146	1161
Gene AnNoation	Plasmodium exported protein (hyp12), unknown f...	Plasmodium exported protein (hyp12), unknown f...
LENGTH	NaN	42
SCORE	NaN	-1.35714
ABS_SCORE	NaN	1.35714
Sequence	NaN	TTAATTCAAAAAATCCCCCCCCCCCCCCAAAAAAAAAAAAAA
P.gaboni (5)
	5	17
Chromosome	4_RC	4
Location	156595	824644
RC_Location Calculated	824648	NaN
PQS Length	24	NaN
PQS	GGGGTTGGGCATAGGTTTGGGGGG	NaN
Telomere?	No	No
upsB?	No	No
Coding, upstream, or downstream?	In	In
Nearest gene ID	PGABG01_0418500-t36_1	PGABG01_0418500-t36_1
Strand (cf gene or nearest gene)	complement	Complement
Distance from nearest gene	0	0
Gene AnNoation	erythrocyte membrane protein 1, PfEMP1, putative	erythrocyte membrane protein 1, PfEMP1, putative
LENGTH	NaN	30
SCORE	NaN	-1.7
ABS_SCORE	NaN	1.7
Sequence	NaN	GATCCCCCCAAACCTATGCCCAACCCCAAT
	19	55
Chromosome	12_RC	12
Location	1335354	715102
RC_Location Calculated	715105	NaN
PQS Length	24	NaN
PQS	GGGGGGTACCACTAGTTGGGGGGG	NaN
Telomere?	No	No
upsB?	No	No
Coding, upstream, or downstream?	In	In
Nearest gene ID	PGABG01_1218500-t36_1	PGABG01_1218500-t36_1
Strand (cf gene or nearest gene)	complement	Complement
Distance from nearest gene	0	0
Gene AnNoation	erythrocyte membrane protein 1, PfEMP1, putative	erythrocyte membrane protein 1 (PfEMP1), putative
LENGTH	NaN	28
SCORE	NaN	-1.71429
ABS_SCORE	NaN	1.71429
Sequence	NaN	AACCCCCCCAACTAGTGGTACCCCCCTT
	22	67
Chromosome	14	14
Location	803527	803525
RC_Location Calculated	NaN	NaN
PQS Length	24	NaN
PQS	GGGTGTATGGGTATAACGGGGGGG	NaN
Telomere?	No	No
upsB?	No	No
Coding, upstream, or downstream?	In	In
Nearest gene ID	PGABG01_1420600-t36_1	PGABG01_1420600-t36_1
Strand (cf gene or nearest gene)	complement	Complement
Distance from nearest gene	0	0
Gene AnNoation	mitochondrial ribosomal protein L21 precursor,...	mitochondrial ribosomal protein L21 precursor,...
LENGTH	NaN	27
SCORE	NaN	1.7037
ABS_SCORE	NaN	1.7037
Sequence	NaN	AGGGTGTATGGGTATAACGGGGGGGTT
	27	73
Chromosome	PGABG01_00_52	PGABG01_00_52
Location	8433	8430
RC_Location Calculated	NaN	NaN
PQS Length	24	NaN
PQS	GGGGGGTACCACTAGTTGGGGGGG	NaN
Telomere?	No	No
upsB?	No	No
Coding, upstream, or downstream?	In	In
Nearest gene ID	PGABG01_0009400-t36_1	PGABG01_0009400-t36_1
Strand (cf gene or nearest gene)	complement	Complement
Distance from nearest gene	0	0
Gene AnNoation	erythrocyte membrane protein 1, PfEMP1, putative	erythrocyte membrane protein 1, PfEMP1, putative
LENGTH	NaN	28
SCORE	NaN	1.71429
ABS_SCORE	NaN	1.71429
Sequence	NaN	AAGGGGGGTACCACTAGTTGGGGGGGTT
	28	87
Chromosome	PGABG01_00_116	PGABG01_00_116
Location	7233	7219
RC_Location Calculated	NaN	NaN
PQS Length	14	NaN
PQS	GGGGGGTGGGAGGG	NaN
Telomere?	No	No
upsB?	No	No
Coding, upstream, or downstream?	Ups	Ups
Nearest gene ID	PGABG01_0035700-t36_1	PGABG01_0035700-t36_1
Strand (cf gene or nearest gene)	complement	Complement
Distance from nearest gene	1179	1166
Gene AnNoation	exported protein family 3 Plasmodium exported,...	exported protein family 3 Plasmodium exported,...
LENGTH	NaN	39
SCORE	NaN	1.38462
ABS_SCORE	NaN	1.38462
Sequence	NaN	GTATAGGTGATGAGGGGGGTGGGAGGGTCTTGTAGTAGG
P.adleri (10)
	6	17
Chromosome	4	4
Location	119122	119120
RC_Location Calculated	NaN	NaN
PQS Length	21	NaN
PQS	GGGATTTGGGGGGATAATGGG	NaN
Telomere?	No	No
upsB?	No	No
Coding, upstream, or downstream?	In	In
Nearest gene ID	PADL01_0402100-t36_1	PADL01_0402100-t36_1
Strand (cf gene or nearest gene)	Complement	Complement
Distance from nearest gene	0	0
Gene AnNoation	erythrocyte membrane protein 1, PfEMP1, putative	erythrocyte membrane protein 1, PfEMP1, putative
LENGTH	NaN	26
SCORE	NaN	1.65385
ABS_SCORE	NaN	1.65385
Sequence	NaN	AGGGATTTGGGGGGATAATGGGTTGT
	14	40
Chromosome	7	7
Location	460317	460321
RC_Location Calculated	NaN	NaN
PQS Length	22	NaN
PQS	GGGGGGATTCGGGGGTCGTGGG	NaN
Telomere?	No	No
upsB?	No	No
Coding, upstream, or downstream?	In	In
Nearest gene ID	PADL01_0710700-t36_1	PADL01_0710700-t36_1
Strand (cf gene or nearest gene)	Complement	Complement
Distance from nearest gene	0	0
Gene AnNoation	erythrocyte membrane protein 1, PfEMP1, putative	erythrocyte membrane protein 1, PfEMP1, putative
LENGTH	NaN	37
SCORE	NaN	1.48649
ABS_SCORE	NaN	1.48649
Sequence	NaN	GGCATCGGTTTGGGGGGATTCGGGGGTCGTGGGTCAC
	19	71
Chromosome	12	12
Location	814630	814616
RC_Location Calculated	NaN	NaN
PQS Length	14	NaN
PQS	GGGGGGAGGGGGGG	NaN
Telomere?	No	No
upsB?	No	No
Coding, upstream, or downstream?	Ups	Ups
Nearest gene ID	PADL01_1220800-t36_1	PADL01_1220800-t36_1
Strand (cf gene or nearest gene)	Complement	Complement
Distance from nearest gene	332	318
Gene AnNoation	conserved Plasmodium protein, unknown function	conserved Plasmodium protein, unknown function
LENGTH	NaN	41
SCORE	NaN	1.39024
ABS_SCORE	NaN	1.39024
Sequence	NaN	TTTTTTTTTTTTTGGGGGGAGGGGGGGGATAATATGAAAAT
	21	69
Chromosome	12_RC	12
Location	1346466	790913
RC_Location Calculated	790914	NaN
PQS Length	33	NaN
PQS	GGGGACCAGGGGAAGGGGTAACCGTAGATGGGG	NaN
Telomere?	No	No
upsB?	No	No
Coding, upstream, or downstream?	In	In
Nearest gene ID	PADL01_1220100-t36_1	PADL01_1220100-t36_1
Strand (cf gene or nearest gene)	Complement	Complement
Distance from nearest gene	0	0
Gene AnNoation	erythrocyte membrane protein 1, PfEMP1, putative	erythrocyte membrane protein 1, PfEMP1, putative
LENGTH	NaN	25
SCORE	NaN	-1.84
ABS_SCORE	NaN	1.84
Sequence	NaN	CCCCATCTACGGTTACCCCTTCCCC
	26	88
Chromosome	14	14
Location	776928	776923
RC_Location Calculated	NaN	NaN
PQS Length	22	NaN
PQS	GGGTGGGAGGTATATTGGGGGG	NaN
Telomere?	No	No
upsB?	No	No
Coding, upstream, or downstream?	In	In
Nearest gene ID	PADL01_1419700-t36_1	PADL01_1419700-t36_1
Strand (cf gene or nearest gene)	Complement	Complement
Distance from nearest gene	0	0
Gene AnNoation	splicing factor 3B subunit 4, putative	splicing factor 3B subunit 4, putative
LENGTH	NaN	30
SCORE	NaN	1.66667
ABS_SCORE	NaN	1.66667
Sequence	NaN	GGTAGGGTGGGAGGTATATTGGGGGGAAAA
	28	91
Chromosome	14	14
Location	1589728	1589715
RC_Location Calculated	NaN	NaN
PQS Length	15	NaN
PQS	GGGGGGGGGGATGGG	NaN
Telomere?	No	No
upsB?	No	No
Coding, upstream, or downstream?	Down	Down
Nearest gene ID	PADL01_1441100-t36_1	PADL01_1441100-t36_1
Strand (cf gene or nearest gene)	Complement	Complement
Distance from nearest gene	-415	-428
Gene AnNoation	conserved Plasmodium protein, unknown function	conserved Plasmodium protein, unknown function
LENGTH	NaN	40
SCORE	NaN	1.425
ABS_SCORE	NaN	1.425
Sequence	NaN	TTTTTTTTTTTTGGGGGGGGGGATGGGGTGATACATGTAA
	31	120
Chromosome	PADLG01_00_45_RC	PADLG01_00_45
Location	3278	9107
RC_Location Calculated	9110	NaN
PQS Length	23	NaN
PQS	GGGGGGTGGGGTATATATATGGG	NaN
Telomere?	No	No
upsB?	No	No
Coding, upstream, or downstream?	In	In
Nearest gene ID	PADL01_0030600-t36_1	PADL01_0030600-t36_1
Strand (cf gene or nearest gene)	Same	Same
Distance from nearest gene	0	0
Gene AnNoation	erythrocyte membrane protein 1, PfEMP1, putative	erythrocyte membrane protein 1, PfEMP1, putative
LENGTH	NaN	29
SCORE	NaN	-1.65517
ABS_SCORE	NaN	1.65517
Sequence	NaN	GACCCATATATATACCCCACCCCCCATCA
	33	114
Chromosome	PADLG01_00_34	PADLG01_00_34
Location	1080	1075
RC_Location Calculated	NaN	NaN
PQS Length	22	NaN
PQS	GGGGTAGAGGGTTCTAGGGGGG	NaN
Telomere?	No	No
upsB?	No	No
Coding, upstream, or downstream?	In	In
Nearest gene ID	PADL01_0025800-t36_1	PADL01_0025800-t36_1
Strand (cf gene or nearest gene)	Complement	Complement
Distance from nearest gene	0	0
Gene AnNoation	erythrocyte membrane protein 1, PfEMP1, putative	erythrocyte membrane protein 1, PfEMP1, putative
LENGTH	NaN	30
SCORE	NaN	1.7
ABS_SCORE	NaN	1.7
Sequence	NaN	TGATGGGGTAGAGGGTTCTAGGGGGGATTG
	34	113
Chromosome	PADLG01_00_32	PADLG01_00_32
Location	3182	3169
RC_Location Calculated	NaN	NaN
PQS Length	21	NaN
PQS	GGGGGGTTTGGGGGTCTAGGG	NaN
Telomere?	No	No
upsB?	No	No
Coding, upstream, or downstream?	In	In
Nearest gene ID	PADL01_0023800-t36_1	PADL01_0023800-t36_1
Strand (cf gene or nearest gene)	Same	Complement
Distance from nearest gene	0	0
Gene AnNoation	erythrocyte membrane protein 1, PfEMP1, putative	erythrocyte membrane protein 1, PfEMP1, putative
LENGTH	NaN	39
SCORE	NaN	1.48718
ABS_SCORE	NaN	1.48718
Sequence	NaN	GGCATCGGTTTCGGGGGGTTTGGGGGTCTAGGGTTGTTA
	35	112
Chromosome	PADLG01_00_15	PADLG01_00_15
Location	25571	25566
RC_Location Calculated	NaN	NaN
PQS Length	23	NaN
PQS	GGGGGGTGGGGTATATATATGGG	NaN
Telomere?	No	No
upsB?	No	No
Coding, upstream, or downstream?	In	In
Nearest gene ID	PADL01_0012900-t36_1	PADL01_0012900-t36_1
Strand (cf gene or nearest gene)	Same	Same
Distance from nearest gene	0	0
Gene AnNoation	erythrocyte membrane protein 1, PfEMP1, putative	erythrocyte membrane protein 1, PfEMP1, putative
LENGTH	NaN	29
SCORE	NaN	1.65517
ABS_SCORE	NaN	1.65517
Sequence	NaN	TGATGGGGGGTGGGGTATATATATGGGTC
P.blacklocki (12)
	13	8
Chromosome	4	4
Location	58288	58273
RC_Location Calculated	NaN	NaN
PQS Length	21	NaN
PQS	GGGGGGGGGGGGGGGGAAGGG	NaN
Telomere?	No	No
upsB?	No	No
Coding, upstream, or downstream?	Down	Down
Nearest gene ID	PBLACG01_0401300-t36_1	PBLACG01_0401300-t36_1
Strand (cf gene or nearest gene)	complement	Complement
Distance from nearest gene	-617	-632
Gene AnNoation	alpha/beta hydrolase, putative	alpha/beta hydrolase, putative
LENGTH	NaN	46
SCORE	NaN	1.56522
ABS_SCORE	NaN	1.56522
Sequence	NaN	TTTTTTTTTTTTTTGGGGGGGGGGGGGGGGAAGGGAATATACAAAT
	14	11
Chromosome	4	4
Location	656590	656585
RC_Location Calculated	NaN	NaN
PQS Length	21	NaN
PQS	GGGAAGGGGAATGGGAAAGGG	NaN
Telomere?	No	No
upsB?	No	No
Coding, upstream, or downstream?	In	In
Nearest gene ID	PBLACG01_0416100-t36_1	PBLACG01_0416100-t36_1
Strand (cf gene or nearest gene)	same	Same
Distance from nearest gene	0	0
Gene AnNoation	conserved Plasmodium protein, unknown function	conserved Plasmodium protein, unknown function
LENGTH	NaN	28
SCORE	NaN	1.57143
ABS_SCORE	NaN	1.57143
Sequence	NaN	GAAAGGGAAGGGGAATGGGAAAGGGAAT
	20	38
Chromosome	8	8
Location	1006367	1006352
RC_Location Calculated	NaN	NaN
PQS Length	14	NaN
PQS	GGGGGGGGGGGGGG	NaN
Telomere?	No	No
upsB?	No	No
Coding, upstream, or downstream?	Ups	Ups
Nearest gene ID	PBLACG01_0824300-t36_1	PBLACG01_0824300-t36_1
Strand (cf gene or nearest gene)	complement	Complement
Distance from nearest gene	801	786
Gene AnNoation	nucleoside transporter 2	nucleoside transporter 2
LENGTH	NaN	42
SCORE	NaN	1.35714
ABS_SCORE	NaN	1.35714
Sequence	NaN	TTTTTTTTTTTTGAGGGGGGGGGGGGGGAGTTTTAAACTAAA
	33	50
Chromosome	12	12
Location	938660	938658
RC_Location Calculated	NaN	NaN
PQS Length	26	NaN
PQS	GGGGTTGGGGTTAGGGTCTATGAGGG	NaN
Telomere?	No	No
upsB?	No	No
Coding, upstream, or downstream?	Down	Down
Nearest gene ID	PBLACG01_1223600-t36_1	PBLACG01_1223600-t36_1
Strand (cf gene or nearest gene)	same	Same
Distance from nearest gene	-798	-796
Gene AnNoation	conserved Plasmodium protein, unknown function	conserved Plasmodium protein, unknown function
LENGTH	NaN	29
SCORE	NaN	1.96552
ABS_SCORE	NaN	1.96552
Sequence	NaN	AGGGGTTGGGGTTAGGGTCTATGAGGGGA
	38	52
Chromosome	12_RC	12
Location	680715	1458272
RC_Location Calculated	1458290	NaN
PQS Length	15	NaN
PQS	GGGGGGGGGGGGGGG	NaN
Telomere?	No	No
upsB?	No	No
Coding, upstream, or downstream?	Ups	Ups
Nearest gene ID	PBLACG01_1235600-t36_1	PBLACG01_1235600-t36_1
Strand (cf gene or nearest gene)	complement	Complement
Distance from nearest gene	159	174
Gene AnNoation	vesicle transport v-SNARE protein VTl1, putative	vesicle transport v-SNARE protein VTI1, putative
LENGTH	NaN	43
SCORE	NaN	-1.37209
ABS_SCORE	NaN	1.37209
Sequence	NaN	AAAAAATATATATTCCCCCCCCCCCCCCCAATTAAAAGAAATA
	42	57
Chromosome	13_RC	13
Location	2338700	344137
RC_Location Calculated	344144	NaN
PQS Length	21	NaN
PQS	GGGGGGGGGGGAATATTTGGG	NaN
Telomere?	No	No
upsB?	No	No
Coding, upstream, or downstream?	Ups	Ups
Nearest gene ID	PBLACG01_1308600-t36_1	PBLACG01_1308600-t36_1
Strand (cf gene or nearest gene)	complement	Complement
Distance from nearest gene	313	320
Gene AnNoation	conserved Plasmodium protein, unknown function	conserved Plasmodium protein, unknown function
LENGTH	NaN	41
SCORE	NaN	-1.26829
ABS_SCORE	NaN	1.26829
Sequence	NaN	TGTATACCCAAATATTCCCCCCCCCCCAAAAAAAAAAAAAA
	43	69
Chromosome	14	14
Location	773312	773303
RC_Location Calculated	NaN	NaN
PQS Length	18	NaN
PQS	GGGAGGGATATTGGGGGG	NaN
Telomere?	No	No
upsB?	No	No
Coding, upstream, or downstream?	In	In
Nearest gene ID	PBLACG01_1419100-t36_1	PBLACG01_1419100-t36_1
Strand (cf gene or nearest gene)	complement	Complement
Distance from nearest gene	0	0
Gene AnNoation	splicing factor 3B subunit 4, putative	splicing factor 3B subunit 4, putative
LENGTH	NaN	30
SCORE	NaN	1.7
ABS_SCORE	NaN	1.7
Sequence	NaN	GGTAGGTTGGGAGGGATATTGGGGGGAAAG
	44	67
Chromosome	14_RC	14
Location	2750162	364353
RC_Location Calculated	364364	NaN
PQS Length	14	NaN
PQS	GGGTGGGAGGGGGG	NaN
Telomere?	No	No
upsB?	No	No
Coding, upstream, or downstream?	In	In
Nearest gene ID	PBLACG01_1409100-t36_1	PBLACG01_1409100-t36_1
Strand (cf gene or nearest gene)	complement	Complement
Distance from nearest gene	0	0
Gene AnNoation	rhoptry-associated protein 1	rhoptry-associated protein 1
LENGTH	NaN	28
SCORE	NaN	-1.53571
ABS_SCORE	NaN	1.53571
Sequence	NaN	GACCAAGAAACCCCCCTCCCACCCATGC
	44	68
Chromosome	14_RC	14
Location	2750162	364360
RC_Location Calculated	364364	NaN
PQS Length	14	NaN
PQS	GGGTGGGAGGGGGG	NaN
Telomere?	No	No
upsB?	No	No
Coding, upstream, or downstream?	In	In
Nearest gene ID	PBLACG01_1409100-t36_1	PBLACG01_1409100-t36_1
Strand (cf gene or nearest gene)	complement	Complement
Distance from nearest gene	0	0
Gene AnNoation	rhoptry-associated protein 1	rhoptry-associated protein 1
LENGTH	NaN	28
SCORE	NaN	-1.57143
ABS_SCORE	NaN	1.57143
Sequence	NaN	AAACCCCCCTCCCACCCATGCAACTAAC
	48	80
Chromosome	PBLACG01_00_23_RC	PBLACG01_00_23
Location	70904	4936
RC_Location Calculated	4946	NaN
PQS Length	18	NaN
PQS	GGGTTTGGGGGGTATGGG	NaN
Telomere?	No	No
upsB?	No	No
Coding, upstream, or downstream?	In	In
Nearest gene ID	PBLACG01_0010900-t36_1	PBLACG01_0010900-t36_1
Strand (cf gene or nearest gene)	complement	Complement
Distance from nearest gene	0	0
Gene AnNoation	erythrocyte membrane protein 1, PfEMP1, putative	erythrocyte membrane protein 1 (PfEMP1), putative
LENGTH	NaN	33
SCORE	NaN	-1.36364
ABS_SCORE	NaN	1.36364
Sequence	NaN	AAGCATTTCCCCATACCCCCCAAACCCGGCGAA
	55	88
Chromosome	PBLACG01_00_60_RC	PBLACG01_00_60
Location	17156	5320
RC_Location Calculated	5334	NaN
PQS Length	14	NaN
PQS	GGGAGGGGGGGGGG	NaN
Telomere?	No	No
upsB?	No	No
Coding, upstream, or downstream?	Down	Down
Nearest gene ID	PBLACG01_0027600-t36_1	PBLACG01_0027600-t36_1
Strand (cf gene or nearest gene)	same	Same
Distance from nearest gene	-716	-730
Gene AnNoation	acyl-CoA synthetase, putative	acyl-CoA synthetase,putative
LENGTH	NaN	39
SCORE	NaN	-1.25641
ABS_SCORE	NaN	1.25641
Sequence	NaN	ATTTTTCTTTTTTCCCCCCCCCCTCCCTTAAAGAATAAT
	65	86
Chromosome	PBLACG01_00_29	PBLACG01_00_29
Location	25401	25397
RC_Location Calculated	NaN	NaN
PQS Length	25	NaN
PQS	GGGGGGGATATATATGTAGGGGGGG	NaN
Telomere?	No	No
upsB?	No	No
Coding, upstream, or downstream?	In	In
Nearest gene ID	PBLACG01_0014000-t36_1	PBLACG01_0014000-t36_1
Strand (cf gene or nearest gene)	complement	Complement
Distance from nearest gene	0	0
Gene AnNoation	erythrocyte membrane protein 1, PfEMP1, putative	erythrocyte membrane protein 1, PfEMP1,putative
LENGTH	NaN	31
SCORE	NaN	1.83871
ABS_SCORE	NaN	1.83871
Sequence	NaN	ATAGGGGGGGATATATATGTAGGGGGGGATA
P.billcollinsi (21)
	4	15
Chromosome	3_RC	3
Location	947234	171716
RC_Location Calculated	171727	NaN
PQS Length	17	NaN
PQS	GGGGGGGTAAAGGGGGG	NaN
Telomere?	No	No
upsB?	No	No
Coding, upstream, or downstream?	Ups	Ups
Nearest gene ID	PBILCG01_0304000-t36_1	PBILCG01_0304000-t36_1
Strand (cf gene or nearest gene)	same	Same
Distance from nearest gene	676	665
Gene AnNoation	circumsporozoite (CS) protein	circumsporozoite (CS) protein
LENGTH	NaN	37
SCORE	NaN	-1.37838
ABS_SCORE	NaN	1.37838
Sequence	NaN	TATAATTAAGCCCCCCTTTACCCCCCCAAAAAAAAAA
	5	8
Chromosome	3_RC	3
Location	1114963	3981
RC_Location Calculated	3989	NaN
PQS Length	26	NaN
PQS	GGGGACTGGGGGGGGTTGATTTGGGG	NaN
Telomere?	No	No
upsB?	Yes	Yes
Coding, upstream, or downstream?	In	In
Nearest gene ID	PBILCG01_0300100-t36_1	PBILCG01_0300100-t36_1
Strand (cf gene or nearest gene)	complement	Complement
Distance from nearest gene	0	0
Gene AnNoation	erythrocyte membrane protein 1, PfEMP1, putative	erythrocyte membrane protein 1, PfEMP1, putative
LENGTH	NaN	44
SCORE	NaN	-1.59091
ABS_SCORE	NaN	1.59091
Sequence	NaN	GAACAACCCCCAAATCAACCCCCCCCAGTCCCCGAATCACCGAA
	6	28
Chromosome	4	4
Location	85073	85063
RC_Location Calculated	NaN	NaN
PQS Length	28	NaN
PQS	GGGTTGTGGAAGTGGGGTTAGGGGTGGG	NaN
Telomere?	No	No
upsB?	No	No
Coding, upstream, or downstream?	In	In
Nearest gene ID	PBILCG01_0401500-t36_1	PBILCG01_0401500-t36_1
Strand (cf gene or nearest gene)	complement	Complement
Distance from nearest gene	0	0
Gene AnNoation	erythrocyte membrane protein 1, PfEMP1, putative	erythrocyte membrane protein 1, PfEMP1, putative
LENGTH	NaN	45
SCORE	NaN	1.62222
ABS_SCORE	NaN	1.62222
Sequence	NaN	CACTTGGGGGGGTTGTGGAAGTGGGGTTAGGGGTGGGCGTTGTTT
	11	58
Chromosome	7	7
Location	154024	154018
RC_Location Calculated	NaN	NaN
PQS Length	21	NaN
PQS	GGGACGTTGATGGGAGGGGGG	NaN
Telomere?	No	No
upsB?	No	No
Coding, upstream, or downstream?	Ups	Ups
Nearest gene ID	PBILCG01_0703200-t36_1	PBILCG01_0703200-t36_1
Strand (cf gene or nearest gene)	complement	Complement
Distance from nearest gene	89	83
Gene AnNoation	conserved Plasmodium membrane protein, unknown...	conserved Plasmodium membrane protein, unknown...
LENGTH	NaN	30
SCORE	NaN	1.6
ABS_SCORE	NaN	1.6
Sequence	NaN	CACTGGGGACGTTGATGGGAGGGGGGATAA
	12	53
Chromosome	7_RC	7
Location	830640	13139
RC_Location Calculated	13150	NaN
PQS Length	36	NaN
PQS	GGGAGTGGTGGGGGTGAGAGTGGGGGAGGAACGGGG	NaN
Telomere?	No	No
upsB?	No	No
Coding, upstream, or downstream?	In	In
Nearest gene ID	PBILCG01_0700100-t36_1	PBILCG01_0700100-t36_1
Strand (cf gene or nearest gene)	same	Same
Distance from nearest gene	0	0
Gene AnNoation	erythrocyte membrane protein 1, PfEMP1, putative	erythrocyte membrane protein 1, PfEMP1, putative
LENGTH	NaN	49
SCORE	NaN	-1.77551
ABS_SCORE	NaN	1.77551
Sequence	NaN	CACTCGCATCCCCCGTTCCTCCCCCACTCTCACCCCCACCACTCCCACC
	23	78
Chromosome	8_RC	8
Location	948154	679740
RC_Location Calculated	679747	NaN
PQS Length	24	NaN
PQS	GGGAGGTATCACGGGGGGGTGGGG	NaN
Telomere?	No	No
upsB?	No	No
Coding, upstream, or downstream?	In	In
Nearest gene ID	PBILCG01_0814500-t36_1	PBILCG01_0814500-t36_1
Strand (cf gene or nearest gene)	complement	Complement
Distance from nearest gene	0	0
Gene AnNoation	erythrocyte membrane protein 1, PfEMP1, putative	erythrocyte membrane protein 1, PfEMP1
LENGTH	NaN	34
SCORE	NaN	-1.61765
ABS_SCORE	NaN	1.61765
Sequence	NaN	CAGAAACCCCACCCCCCCGTGATACCTCCCAGTC
	24	75
Chromosome	8_RC	8
Location	971267	656627
RC_Location Calculated	656634	NaN
PQS Length	24	NaN
PQS	GGGAGGTATCACGGGGGGGTGGGG	NaN
Telomere?	No	No
upsB?	No	No
Coding, upstream, or downstream?	In	In
Nearest gene ID	PBILCG01_0814200-t36_1	PBILCG01_0814200-t36_1
Strand (cf gene or nearest gene)	complement	Complement
Distance from nearest gene	0	0
Gene AnNoation	erythrocyte membrane protein 1, PfEMP1, putative	erythrocyte membrane protein 1, PfEMP1
LENGTH	NaN	34
SCORE	NaN	-1.61765
ABS_SCORE	NaN	1.61765
Sequence	NaN	CAGAAACCCCACCCCCCCGTGATACCTCCCAGTC
	28	65
Chromosome	8_RC	8
Location	1468485	159414
RC_Location Calculated	159419	NaN
PQS Length	21	NaN
PQS	GGGAAATTTTGGGGGGTTGGG	NaN
Telomere?	No	No
upsB?	No	No
Coding, upstream, or downstream?	Ups	Ups
Nearest gene ID	PBILCG01_0802700-t36_1	PBILCG01_0802700-t36_1
Strand (cf gene or nearest gene)	complement	Complement
Distance from nearest gene	1057	1062
Gene AnNoation	glutamate dehydrogenase, putative	glutamate dehydrogenase, putative
LENGTH	NaN	31
SCORE	NaN	-1.58065
ABS_SCORE	NaN	1.58065
Sequence	NaN	AAAACCCAACCCCCCAAAATTTCCCCATATA
	31	97
Chromosome	10	10
Location	37152	37151
RC_Location Calculated	NaN	NaN
PQS Length	25	NaN
PQS	GGGGGGTTGGGTATCTATGGTTGGG	NaN
Telomere?	No	No
upsB?	No	No
Coding, upstream, or downstream?	In	In
Nearest gene ID	PBILCG01_1000800-t36_1	PBILCG01_1000800-t36_1
Strand (cf gene or nearest gene)	same	Same
Distance from nearest gene	0	0
Gene AnNoation	rifin PIR protein, putative	rifin PIR protein,putative
LENGTH	NaN	25
SCORE	NaN	1.8
ABS_SCORE	NaN	1.8
Sequence	NaN	GGGGGGTTGGGTATCTATGGTTGGG
	32	98
Chromosome	10	10
Location	167166	167153
RC_Location Calculated	NaN	NaN
PQS Length	15	NaN
PQS	GGGGGGGGGGAAGGG	NaN
Telomere?	No	No
upsB?	No	No
Coding, upstream, or downstream?	Ups	Ups
Nearest gene ID	PBILCG01_1003700-t36_1	PBILCG01_1003700-t36_1
Strand (cf gene or nearest gene)	complement	Complement
Distance from nearest gene	39	26
Gene AnNoation	E3 ubiquitin-protein ligase, putative	E3 ubiquitin-protein ligase, putative
LENGTH	NaN	40
SCORE	NaN	1.45
ABS_SCORE	NaN	1.45
Sequence	NaN	GTATAATATATTGGGGGGGGGGAAGGGGTGCAGAAAAAAT
	36	107
Chromosome	11	11
Location	966610	966595
RC_Location Calculated	NaN	NaN
PQS Length	14	NaN
PQS	GGGGGGGGGGGGGG	NaN
Telomere?	No	No
upsB?	No	No
Coding, upstream, or downstream?	Down	Down
Nearest gene ID	PBILCG01_1124200-t36_1	PBILCG01_1124200-t36_1
Strand (cf gene or nearest gene)	same	Same
Distance from nearest gene	-332	-317
Gene AnNoation	spermidine synthase	spermidine synthase
LENGTH	NaN	42
SCORE	NaN	1.35714
ABS_SCORE	NaN	1.35714
Sequence	NaN	TGAAGAAAATAAATGGGGGGGGGGGGGGCTTATAAAATATTT
	42	119
Chromosome	12	12
Location	791907	791903
RC_Location Calculated	NaN	NaN
PQS Length	19	NaN
PQS	GGGTTGGGTTTAAGGGGGG	NaN
Telomere?	No	No
upsB?	No	No
Coding, upstream, or downstream?	In	In
Nearest gene ID	PBILCG01_1219100-t36_1	PBILCG01_1219100-t36_1
Strand (cf gene or nearest gene)	complement	Complement
Distance from nearest gene	0	0
Gene AnNoation	erythrocyte membrane protein 1, PfEMP1, putative	erythrocyte membrane protein 1, PfEMP1, putative
LENGTH	NaN	26
SCORE	NaN	1.65385
ABS_SCORE	NaN	1.65385
Sequence	NaN	TGAGGGTTGGGTTTAAGGGGGGATGC
	42	120
Chromosome	12	12
Location	791907	791906
RC_Location Calculated	NaN	NaN
PQS Length	19	NaN
PQS	GGGTTGGGTTTAAGGGGGG	NaN
Telomere?	No	No
upsB?	No	No
Coding, upstream, or downstream?	In	In
Nearest gene ID	PBILCG01_1219100-t36_1	PBILCG01_1219100-t36_1
Strand (cf gene or nearest gene)	complement	Complement
Distance from nearest gene	0	0
Gene AnNoation	erythrocyte membrane protein 1, PfEMP1, putative	erythrocyte membrane protein 1, PfEMP1, putative
LENGTH	NaN	26
SCORE	NaN	1.76923
ABS_SCORE	NaN	1.76923
Sequence	NaN	GGGTTGGGTTTAAGGGGGGATGCTGG
	44	121
Chromosome	12	12
Location	1037513	1037512
RC_Location Calculated	NaN	NaN
PQS Length	25	NaN
PQS	GGGGTTGGGTTAGGGTCTATGAGGG	NaN
Telomere?	No	No
upsB?	No	No
Coding, upstream, or downstream?	Down	Down
Nearest gene ID	PBILCG01_1224200-t36_1	PBILCG01_1224200-t36_1
Strand (cf gene or nearest gene)	same	Same
Distance from nearest gene	-791	-790
Gene AnNoation	conserved Plasmodium protein, unknown function	conserved Plasmodium protein, unknown function
LENGTH	NaN	26
SCORE	NaN	1.92308
ABS_SCORE	NaN	1.92308
Sequence	NaN	GGGGTTGGGTTAGGGTCTATGAGGGG
	52	115
Chromosome	12_RC	12
Location	2205637	5078
RC_Location Calculated	5085	NaN
PQS Length	22	NaN
PQS	GGGCTAGGGTGAAGGGGGAGGG	NaN
Telomere?	No	No
upsB?	Yes	Yes
Coding, upstream, or downstream?	In	In
Nearest gene ID	PBILCG01_1200100-t36_1	PBILCG01_1200100-t36_1
Strand (cf gene or nearest gene)	complement	Complement
Distance from nearest gene	0	0
Gene AnNoation	erythrocyte membrane protein 1, PfEMP1, putative	erythrocyte membrane protein 1, PfEMP1, putative
LENGTH	NaN	32
SCORE	NaN	-1.65625
ABS_SCORE	NaN	1.65625
Sequence	NaN	GAAAACCCCTCCCCCTTCACCCTAGCCCACAT
	53	113
Chromosome	12_RC	12
Location	2206045	4670
RC_Location Calculated	4681	NaN
PQS Length	18	NaN
PQS	GGGGGGAGGGGGTTTGGG	NaN
Telomere?	No	No
upsB?	Yes	Yes
Coding, upstream, or downstream?	In	In
Nearest gene ID	PBILCG01_1200100-t36_1	PBILCG01_1200100-t36_1
Strand (cf gene or nearest gene)	complement	Complement
Distance from nearest gene	0	0
Gene AnNoation	erythrocyte membrane protein 1, PfEMP1, putative	erythrocyte membrane protein 1, PfEMP1, putative
LENGTH	NaN	42
SCORE	NaN	-1.52381
ABS_SCORE	NaN	1.52381
Sequence	NaN	ACCGACCGTGCCCAAACCCCCTCCCCCCACACACCTGACAAT
	54	135
Chromosome	13	13
Location	1225863	1225857
RC_Location Calculated	NaN	NaN
PQS Length	21	NaN
PQS	GGGAGTATGATGGGAGGGGGG	NaN
Telomere?	No	No
upsB?	No	No
Coding, upstream, or downstream?	Ups	Down
Nearest gene ID	PBILCG01_1329000-t36_1	PBILCG01_1329000-t36_1
Strand (cf gene or nearest gene)	complement	Complement
Distance from nearest gene	131	-137
Gene AnNoation	alpha/beta-hydrolase, putative	alpha/beta-hydrolase, putative
LENGTH	NaN	30
SCORE	NaN	1.56667
ABS_SCORE	NaN	1.56667
Sequence	NaN	GTAGAGGGAGTATGATGGGAGGGGGGAAAA
	59	128
Chromosome	13_RC	13
Location	2348278	461057
RC_Location Calculated	461063	NaN
PQS Length	21	NaN
PQS	GGGTGGGGGGGAGTATTTGGG	NaN
Telomere?	No	No
upsB?	No	No
Coding, upstream, or downstream?	Ups	Ups
Nearest gene ID	PBILCG01_1310800-t36_1	PBILCG01_1310800-t36_1
Strand (cf gene or nearest gene)	complement	Complement
Distance from nearest gene	329	335
Gene AnNoation	conserved Plasmodium protein, unknown function	conserved Plasmodium protein, unknown function
LENGTH	NaN	31
SCORE	NaN	-1.51613
ABS_SCORE	NaN	1.51613
Sequence	NaN	GTACACCCAAATACTCCCCCCCACCCAAAAA
	60	127
Chromosome	13_RC	13
Location	2368602	440727
RC_Location Calculated	440736	NaN
PQS Length	24	NaN
PQS	GGGGGGGGGGGAGGAGGTGAAGGG	NaN
Telomere?	No	No
upsB?	No	No
Coding, upstream, or downstream?	Ups	Ups
Nearest gene ID	PBILCG01_1310000-t36_1	PBILCG01_1310000-t36_1
Strand (cf gene or nearest gene)	complement	Complement
Distance from nearest gene	93	102
Gene AnNoation	ribosomal RNA methyltransferase, putative	ribosomal RNA methyltransferase, putative
LENGTH	NaN	46
SCORE	NaN	-1.56522
ABS_SCORE	NaN	1.56522
Sequence	NaN	TCCTTTGCCCCTTCACCTCCTCCCCCCCCCCCAAAAAAAAAAAAAA
	63	156
Chromosome	14	14
Location	3504802	3504799
RC_Location Calculated	NaN	NaN
PQS Length	21	NaN
PQS	GGGCGATGTGGGGGGAATGGG	NaN
Telomere?	No	No
upsB?	No	No
Coding, upstream, or downstream?	In	In
Nearest gene ID	PBILCG01_1481200-t36_1	PBILCG01_1481200-t36_1
Strand (cf gene or nearest gene)	same	Same
Distance from nearest gene	0	0
Gene AnNoation	erythrocyte membrane protein 1, PfEMP1, putative	erythrocyte membrane protein 1, PfEMP1, putative
LENGTH	NaN	27
SCORE	NaN	1.66667
ABS_SCORE	NaN	1.66667
Sequence	NaN	AAGGGCGATGTGGGGGGAATGGGAGTG
	72	170
Chromosome	PBILCG01_00_112	PBILCG01_00_112
Location	6962	6947
RC_Location Calculated	NaN	NaN
PQS Length	32	NaN
PQS	GGGGGTTTTGGGGGTTTTGGGGGTTTTGGGGG	NaN
Telomere?	No	No
upsB?	No	No
Coding, upstream, or downstream?	In	In
Nearest gene ID	PBILCG01_0041800-t36_1	PBILCG01_0041800-t36_1
Strand (cf gene or nearest gene)	complement	Complement
Distance from nearest gene	0	0
Gene AnNoation	erythrocyte membrane protein 1, PfEMP1, putative	erythrocyte membrane protein 1, PfEMP1, putative
LENGTH	NaN	60
SCORE	NaN	1.91667
ABS_SCORE	NaN	1.91667
Sequence	NaN	GTTTTGGGGTTTTTGGGGGTTTTGGGGGTTTTGGGGGTTTTGGGGG...
P.reichenowi (28)
	3	2
Chromosome	2_RC	2
Location	567305	172543
RC_Location Calculated	172547	NaN
PQS Length	20	NaN
PQS	GGGAAAGGGATGGGAAGGGG	NaN
Telomere?	No	No
upsB?	No	No
Coding, upstream, or downstream?	In	In
Nearest gene ID	PRG01_0204700-t36_1	PRG01_0204700-t36_1
Strand (cf gene or nearest gene)	complement	Complement
Distance from nearest gene	0	0
Gene AnNoation	conserved Plasmodium protein, unknown function	conserved Plasmodium protein, unknown function
LENGTH	NaN	28
SCORE	NaN	-1.53571
ABS_SCORE	NaN	1.53571
Sequence	NaN	TGACCCCTTCCCATCCCTTTCCCACAAT
	18	12
Chromosome	3_RC	3
Location	862448	351516
RC_Location Calculated	351527	NaN
PQS Length	22	NaN
PQS	GGGGGGGGAAGGGGTAAAGGGG	NaN
Telomere?	No	No
upsB?	No	No
Coding, upstream, or downstream?	Ups	Ups
Nearest gene ID	PRG01_0308000-t36_1	PRG01_0308000-t36_1
Strand (cf gene or nearest gene)	same	Same
Distance from nearest gene	627	616
Gene AnNoation	circumsporozoite (CS) protein	circumsporozoite (CS) protein
LENGTH	NaN	44
SCORE	NaN	-1.61364
ABS_SCORE	NaN	1.61364
Sequence	NaN	TAATTAAGCCCCCCTTTACCCCTTCCCCCCCCAAAAAAAAAAAA
	49	31
Chromosome	4	4
Location	141549	141556
RC_Location Calculated	NaN	NaN
PQS Length	41	NaN
PQS	GGGGTGGTGGTAAGGGTGGAGGCTGGGGTGAGGGTGATGGG	NaN
Telomere?	No	No
upsB?	No	No
Coding, upstream, or downstream?	In	In
Nearest gene ID	PRG01_0402600-t36_1	PRG01_0402600-t36_1
Strand (cf gene or nearest gene)	complement	Complement
Distance from nearest gene	0	0
Gene AnNoation	erythrocyte membrane protein 1, PfEMP1, putative	erythrocyte membrane protein 1, PfEMP1, putative
LENGTH	NaN	26
SCORE	NaN	1.76923
ABS_SCORE	NaN	1.76923
Sequence	NaN	GGTAAGGGTGGAGGCTGGGGTGAGGG
	52	36
Chromosome	4	4
Location	165451	165450
RC_Location Calculated	NaN	NaN
PQS Length	36	NaN
PQS	GGGGTTTTATAGGGGGTGTTCAGGGCGGTTCCGGGG	NaN
Telomere?	No	No
upsB?	No	No
Coding, upstream, or downstream?	In	In
Nearest gene ID	PRG01_0402800-t36_1	PRG01_0402800-t36_1
Strand (cf gene or nearest gene)	complement	Complement
Distance from nearest gene	0	0
Gene AnNoation	erythrocyte membrane protein 1, PfEMP1, putative	erythrocyte membrane protein 1, PfEMP1, putative
LENGTH	NaN	25
SCORE	NaN	1.8
ABS_SCORE	NaN	1.8
Sequence	NaN	GGGGTTTTATAGGGGGTGTTCAGGG
	52	37
Chromosome	4	4
Location	165451	165461
RC_Location Calculated	NaN	NaN
PQS Length	36	NaN
PQS	GGGGTTTTATAGGGGGTGTTCAGGGCGGTTCCGGGG	NaN
Telomere?	No	No
upsB?	No	No
Coding, upstream, or downstream?	In	In
Nearest gene ID	PRG01_0402800-t36_1	PRG01_0402800-t36_1
Strand (cf gene or nearest gene)	complement	Complement
Distance from nearest gene	0	0
Gene AnNoation	erythrocyte membrane protein 1, PfEMP1, putative	erythrocyte membrane protein 1, PfEMP1, putative
LENGTH	NaN	25
SCORE	NaN	1.76
ABS_SCORE	NaN	1.76
Sequence	NaN	GGGGGTGTTCAGGGCGGTTCCGGGG
	54	44
Chromosome	4	4
Location	225864	225848
RC_Location Calculated	NaN	NaN
PQS Length	15	NaN
PQS	GGGGGGGGGGGAGGG	NaN
Telomere?	No	No
upsB?	No	No
Coding, upstream, or downstream?	In	In
Nearest gene ID	PRG01_0403600-t36_1	PRG01_0403600-t36_1
Strand (cf gene or nearest gene)	complement	Complement
Distance from nearest gene	0	0
Gene AnNoation	erythrocyte membrane protein 1, PfEMP1, putative	erythrocyte membrane protein 1, PfEMP1, putative
LENGTH	NaN	43
SCORE	NaN	1.4186
ABS_SCORE	NaN	1.4186
Sequence	NaN	TCTGGTGATGTGTCAGGGGGGGGGGGAGGGTATCACAGGATTG
	55	46
Chromosome	4	4
Location	251858	251853
RC_Location Calculated	NaN	NaN
PQS Length	25	NaN
PQS	GGGGGTTTGGGGTTGTGAAGGGGGG	NaN
Telomere?	No	No
upsB?	No	No
Coding, upstream, or downstream?	In	In
Nearest gene ID	PRG01_0404100-t36_1	PRG01_0404100-t36_1
Strand (cf gene or nearest gene)	complement	Complement
Distance from nearest gene	0	0
Gene AnNoation	erythrocyte membrane protein 1, PfEMP1, putative	erythrocyte membrane protein 1 (PfEMP1), putative
LENGTH	NaN	33
SCORE	NaN	1.81818
ABS_SCORE	NaN	1.81818
Sequence	NaN	GGCCGGGGGTTTGGGGTTGTGAAGGGGGGACAC
	56	50
Chromosome	4	4
Location	273530	273525
RC_Location Calculated	NaN	NaN
PQS Length	25	NaN
PQS	GGGGGTTTGGGGTTGTGAAGGGGGG	NaN
Telomere?	No	No
upsB?	No	No
Coding, upstream, or downstream?	In	In
Nearest gene ID	PRG01_0404300-t36_1	PRG01_0404300-t36_1
Strand (cf gene or nearest gene)	complement	Complement
Distance from nearest gene	0	0
Gene AnNoation	erythrocyte membrane protein 1, PfEMP1, putative	erythrocyte membrane protein 1, PfEMP1, putative
LENGTH	NaN	33
SCORE	NaN	1.81818
ABS_SCORE	NaN	1.81818
Sequence	NaN	GGCCGGGGGTTTGGGGTTGTGAAGGGGGGACAC
	63	96
Chromosome	4	4
Location	966534	966529
RC_Location Calculated	NaN	NaN
PQS Length	21	NaN
PQS	GGGTGTGGGTGTGTAGGGGGG	NaN
Telomere?	No	No
upsB?	No	No
Coding, upstream, or downstream?	In	In
Nearest gene ID	PRG01_0417600-t36_1	PRG01_0417600-t36_1
Strand (cf gene or nearest gene)	complement	Complement
Distance from nearest gene	0	0
Gene AnNoation	erythrocyte membrane protein 1, PfEMP1, putative	erythrocyte membrane protein 1, PfEMP1, putative
LENGTH	NaN	30
SCORE	NaN	1.56667
ABS_SCORE	NaN	1.56667
Sequence	NaN	GTTTGGGTGTGGGTGTGTAGGGGGGAATGT
	67	24
Chromosome	4_RC	4
Location	1549603	29156
RC_Location Calculated	29157	NaN
PQS Length	25	NaN
PQS	GGGGCGGGAGCGTTGGAGGGAAGGG	NaN
Telomere?	No	No
upsB?	Yes	Yes
Coding, upstream, or downstream?	In	In
Nearest gene ID	PRG01_0400100-t36_1	PRG01_0400100-t36_1
Strand (cf gene or nearest gene)	complement	Complement
Distance from nearest gene	0	0
Gene AnNoation	erythrocyte membrane protein 1, PfEMP1, putative	erythrocyte membrane protein 1, PfEMP1, putative
LENGTH	NaN	26
SCORE	NaN	-1.80769
ABS_SCORE	NaN	1.80769
Sequence	NaN	CCCTTCCCTCCAACGCTCCCGCCCCA
	68	114
Chromosome	5	5
Location	1902	1885
RC_Location Calculated	NaN	NaN
PQS Length	15	NaN
PQS	GGGGGGGGGGGGGGG	NaN
Telomere?	No	No
upsB?	No	No
Coding, upstream, or downstream?	Down	Down
Nearest gene ID	PRG01_0500100-t36_1	PRG01_0500100-t36_1
Strand (cf gene or nearest gene)	complement	Complement
Distance from nearest gene	-1833	-1850
Gene AnNoation	serine/threonine protein kinase, FIKK family	serine/threonine protein kinase, FIKK family
LENGTH	NaN	45
SCORE	NaN	1.48889
ABS_SCORE	NaN	1.48889
Sequence	NaN	AAATAATATCAAATGGGGGGGGGGGGGGGGGCGTTCTTTGATTAT
	69	121
Chromosome	5	5
Location	981637	981635
RC_Location Calculated	NaN	NaN
PQS Length	25	NaN
PQS	GGGGGGATACTCAAGGGGTTCAGGG	NaN
Telomere?	No	No
upsB?	No	No
Coding, upstream, or downstream?	In	In
Nearest gene ID	PRG01_0524200-t36_1	PRG01_0524200-t36_1
Strand (cf gene or nearest gene)	same	Same
Distance from nearest gene	0	0
Gene AnNoation	tRNA-YW synthesizing protein, putative	tRNA-YW synthesizing protein, putative
LENGTH	NaN	26
SCORE	NaN	1.76923
ABS_SCORE	NaN	1.76923
Sequence	NaN	AGGGGGGATACTCAAGGGGTTCAGGG
	72	167
Chromosome	7	7
Location	593629	593620
RC_Location Calculated	NaN	NaN
PQS Length	23	NaN
PQS	GGGGGTTGGGGGGTTTGTTCGGG	NaN
Telomere?	No	No
upsB?	No	No
Coding, upstream, or downstream?	In	In
Nearest gene ID	PRG01_0711700-t36_1	PRG01_0711700-t36_1
Strand (cf gene or nearest gene)	complement	Complement
Distance from nearest gene	0	0
Gene AnNoation	erythrocyte membrane protein 1, PfEMP1, putative	erythrocyte membrane protein 1, PfEMP1, putative
LENGTH	NaN	41
SCORE	NaN	1.63415
ABS_SCORE	NaN	1.63415
Sequence	NaN	CAGATGCTGGGGGTTGGGGGGTTTGTTCGGGGGTGGAGTCA
	86	192
Chromosome	8_RC	8
Location	935330	544453
RC_Location Calculated	544455	NaN
PQS Length	25	NaN
PQS	GGGTCTTCCAGTTGGGGGGTTCGGG	NaN
Telomere?	No	No
upsB?	No	No
Coding, upstream, or downstream?	In	In
Nearest gene ID	PRG01_0811700-t36_1	PRG01_0811700-t36_1
Strand (cf gene or nearest gene)	complement	Complement
Distance from nearest gene	0	0
Gene AnNoation	erythrocyte membrane protein 1, PfEMP1, putative	erythrocyte membrane protein 1, PfEMP1, putative
LENGTH	NaN	27
SCORE	NaN	-1.88889
ABS_SCORE	NaN	1.88889
Sequence	NaN	CCCCGAACCCCCCAACTGGAAGACCCC
	91	214
Chromosome	9_RC	9
Location	113480	1642337
RC_Location Calculated	1642350	NaN
PQS Length	21	NaN
PQS	GGGGGGGGGGGGGGGTGAGGG	NaN
Telomere?	No	No
upsB?	No	No
Coding, upstream, or downstream?	Ups	Ups
Nearest gene ID	PRG01_0942000-t36_1	PRG01_0942000-t36_1
Strand (cf gene or nearest gene)	complement	Complement
Distance from nearest gene	79	90
Gene AnNoation	transcription factor wih AP2 domain(s), putative	transcription factor with AP2 domain(s), putative
LENGTH	NaN	45
SCORE	NaN	-1.53333
ABS_SCORE	NaN	1.53333
Sequence	NaN	ATTTTTAAAACCCTCACCCCCCCCCCCCCCCTTGTTTTTTAATAT
	92	209
Chromosome	9_RC	9
Location	956983	798841
RC_Location Calculated	798842	NaN
PQS Length	24	NaN
PQS	GGGTGTGGGGGGATTTTATATGGG	NaN
Telomere?	No	No
upsB?	No	No
Coding, upstream, or downstream?	Ups	Ups
Nearest gene ID	PRG01_0918700-t36_1	PRG01_0918700-t36_1
Strand (cf gene or nearest gene)	complement	Complement
Distance from nearest gene	135	136
Gene AnNoation	conserved Plasmodium protein, unknown function	conserved Plasmodium protein, unknown function
LENGTH	NaN	25
SCORE	NaN	-1.72
ABS_SCORE	NaN	1.72
Sequence	NaN	CCCATATAAAATCCCCCCACACCCT
	93	206
Chromosome	9_RC	9
Location	1572874	182945
RC_Location Calculated	182948	NaN
PQS Length	27	NaN
PQS	GGGTTCCGTTGGCGGGGGAGAGGGGGG	NaN
Telomere?	No	No
upsB?	No	No
Coding, upstream, or downstream?	In	In
Nearest gene ID	PRG01_0904400-t36_1	PRG01_0904400-t36_1
Strand (cf gene or nearest gene)	complement	Complement
Distance from nearest gene	0	0
Gene AnNoation	erythrocyte membrane protein 1, PfEMP1, putative	erythrocyte membrane protein 1, PfEMP1, putative
LENGTH	NaN	29
SCORE	NaN	-1.86207
ABS_SCORE	NaN	1.86207
Sequence	NaN	AACCCCCCTCTCCCCCGCCAACGGAACCC
	99	218
Chromosome	10_RC	10
Location	778014	658702
RC_Location Calculated	658717	NaN
PQS Length	14	NaN
PQS	GGGGGGGGGGGGGG	NaN
Telomere?	No	No
upsB?	No	No
Coding, upstream, or downstream?	Ups	Ups
Nearest gene ID	PRG01_1016800-t36_1	PRG01_1016900-t36_1
Strand (cf gene or nearest gene)	same	Complement
Distance from nearest gene	1106	784
Gene AnNoation	conserved Plasmodium protein, unknown function	conserved Plasmodium protein, unknown function
LENGTH	NaN	42
SCORE	NaN	-1.33333
ABS_SCORE	NaN	1.33333
Sequence	NaN	CTGTAATTGAACATCCCCCCCCCCCCCCAAAAAAAAAAAAAA
	102	241
Chromosome	12	12
Location	1059354	1059353
RC_Location Calculated	NaN	NaN
PQS Length	25	NaN
PQS	GGGGTTGGGTTAGGGTCTATGAGGG	NaN
Telomere?	No	No
upsB?	No	No
Coding, upstream, or downstream?	Down	Down
Nearest gene ID	PRG01_1227500-t36_1	PRG01_1227500-t36_1
Strand (cf gene or nearest gene)	same	Same
Distance from nearest gene	-758	-757
Gene AnNoation	conserved Plasmodium protein, unknown function	conserved Plasmodium protein, unknown function
LENGTH	NaN	26
SCORE	NaN	1.92308
ABS_SCORE	NaN	1.92308
Sequence	NaN	GGGGTTGGGTTAGGGTCTATGAGGGG
	104	242
Chromosome	12_RC	12
Location	974925	1283835
RC_Location Calculated	1283840	NaN
PQS Length	21	NaN
PQS	GGGGGGGGGGGAAAGAAAGGG	NaN
Telomere?	No	No
upsB?	No	No
Coding, upstream, or downstream?	In	In
Nearest gene ID	PRG01_1232700-t36_1	PRG01_1232700-t36_1
Strand (cf gene or nearest gene)	complement	Complement
Distance from nearest gene	0	0
Gene AnNoation	macrophage migration inhibitory factor	macrophage migration inhibitory factor
LENGTH	NaN	42
SCORE	NaN	-1.33333
ABS_SCORE	NaN	1.33333
Sequence	NaN	TTCTTATCCCTTTCTTTCCCCCCCCCCCTTTATAGCAATTTC
	110	254
Chromosome	13	13
Location	273057	273043
RC_Location Calculated	NaN	NaN
PQS Length	14	NaN
PQS	GGGGGGGGGGAGGG	NaN
Telomere?	No	No
upsB?	No	No
Coding, upstream, or downstream?	Ups	Ups
Nearest gene ID	PRG01_1305900-t36_1	PRG01_1305900-t36_1
Strand (cf gene or nearest gene)	same	Same
Distance from nearest gene	707	721
Gene AnNoation	conserved Plasmodium protein, unknown function	conserved Plasmodium protein, unknown function
LENGTH	NaN	41
SCORE	NaN	1.34146
ABS_SCORE	NaN	1.34146
Sequence	NaN	TTTTTTTTTTTTTGGGGGGGGGGAGGGGATTGACATTCAAA
	118	255
Chromosome	13_RC	13
Location	2351981	517768
RC_Location Calculated	517775	NaN
PQS Length	22	NaN
PQS	GGGGGGGGGGGGAATATTTGGG	NaN
Telomere?	No	No
upsB?	No	No
Coding, upstream, or downstream?	Ups	Ups
Nearest gene ID	PRG01_1312500-t36_1	PRG01_1312500-t36_1
Strand (cf gene or nearest gene)	complement	Complement
Distance from nearest gene	339	346
Gene AnNoation	conserved Plasmodium protein, unknown function	conserved Plasmodium protein, unknown function
LENGTH	NaN	42
SCORE	NaN	-1.33333
ABS_SCORE	NaN	1.33333
Sequence	NaN	TGTATACCCAAATATTCCCCCCCCCCCCAAAAAAAAAAAAAA
	120	252
Chromosome	13_RC	13
Location	2860110	9642
RC_Location Calculated	9643	NaN
PQS Length	25	NaN
PQS	GGGTTGCCAGGGGGGGTGACGAGGG	NaN
Telomere?	No	No
upsB?	Yes	Yes
Coding, upstream, or downstream?	In	In
Nearest gene ID	PRG01_1300100-t36_1	PRG01_1300100-t36_1
Strand (cf gene or nearest gene)	complement	Complement
Distance from nearest gene	0	0
Gene AnNoation	erythrocyte membrane protein 1, PfEMP1, putative	erythrocyte membrane protein 1, PfEMP1, putative
LENGTH	NaN	25
SCORE	NaN	-1.76
ABS_SCORE	NaN	1.76
Sequence	NaN	CCCTCGTCACCCCCCCTGGCAACCC
	121	263
Chromosome	14	14
Location	822182	822173
RC_Location Calculated	NaN	NaN
PQS Length	18	NaN
PQS	GGGAGGGATATTGGGGGG	NaN
Telomere?	No	No
upsB?	No	No
Coding, upstream, or downstream?	In	In
Nearest gene ID	PRG01_1419700-t36_1	PRG01_1419700-t36_1
Strand (cf gene or nearest gene)	complement	Complement
Distance from nearest gene	0	0
Gene AnNoation	splicing factor 3B subunit 4, putative	splicing factor 3B subunit 4, putative
LENGTH	NaN	30
SCORE	NaN	1.7
ABS_SCORE	NaN	1.7
Sequence	NaN	GGTAGGTTGGGAGGGATATTGGGGGGAAAG
	152	287
Chromosome	PRG01_00_77	PRG01_00_77
Location	60521	60520
RC_Location Calculated	NaN	NaN
PQS Length	41	NaN
PQS	GGGAAGTTGGTGGCGGGGTGTGAGGGGTGTAGGAGTAAGGG	NaN
Telomere?	No	No
upsB?	No	No
Coding, upstream, or downstream?	In	In
Nearest gene ID	PRG01_0038000-t36_1	PRG01_0038000-t36_1
Strand (cf gene or nearest gene)	same	Same
Distance from nearest gene	0	0
Gene AnNoation	erythrocyte membrane protein 1, PfEMP1, putative	erythrocyte membrane protein 1, PfEMP1, putative
LENGTH	NaN	27
SCORE	NaN	1.88889
ABS_SCORE	NaN	1.88889
Sequence	NaN	GGGAAGTTGGTGGCGGGGTGTGAGGGG
	152	288
Chromosome	PRG01_00_77	PRG01_00_77
Location	60521	60524
RC_Location Calculated	NaN	NaN
PQS Length	41	NaN
PQS	GGGAAGTTGGTGGCGGGGTGTGAGGGGTGTAGGAGTAAGGG	NaN
Telomere?	No	No
upsB?	No	No
Coding, upstream, or downstream?	In	In
Nearest gene ID	PRG01_0038000-t36_1	PRG01_0038000-t36_1
Strand (cf gene or nearest gene)	same	Same
Distance from nearest gene	0	0
Gene AnNoation	erythrocyte membrane protein 1, PfEMP1, putative	erythrocyte membrane protein 1, PfEMP1, putative
LENGTH	NaN	26
SCORE	NaN	1.65385
ABS_SCORE	NaN	1.65385
Sequence	NaN	AGTTGGTGGCGGGGTGTGAGGGGTGT
	152	289
Chromosome	PRG01_00_77	PRG01_00_77
Location	60521	60527
RC_Location Calculated	NaN	NaN
PQS Length	41	NaN
PQS	GGGAAGTTGGTGGCGGGGTGTGAGGGGTGTAGGAGTAAGGG	NaN
Telomere?	No	No
upsB?	No	No
Coding, upstream, or downstream?	In	In
Nearest gene ID	PRG01_0038000-t36_1	PRG01_0038000-t36_1
Strand (cf gene or nearest gene)	same	Same
Distance from nearest gene	0	0
Gene AnNoation	erythrocyte membrane protein 1, PfEMP1, putative	erythrocyte membrane protein 1, PfEMP1, putative
LENGTH	NaN	29
SCORE	NaN	1.62069
ABS_SCORE	NaN	1.62069
Sequence	NaN	TGGTGGCGGGGTGTGAGGGGTGTAGGAGT
	152	290
Chromosome	PRG01_00_77	PRG01_00_77
Location	60521	60534
RC_Location Calculated	NaN	NaN
PQS Length	41	NaN
PQS	GGGAAGTTGGTGGCGGGGTGTGAGGGGTGTAGGAGTAAGGG	NaN
Telomere?	No	No
upsB?	No	No
Coding, upstream, or downstream?	In	In
Nearest gene ID	PRG01_0038000-t36_1	PRG01_0038000-t36_1
Strand (cf gene or nearest gene)	same	Same
Distance from nearest gene	0	0
Gene AnNoation	erythrocyte membrane protein 1, PfEMP1, putative	erythrocyte membrane protein 1, PfEMP1, putative
LENGTH	NaN	25
SCORE	NaN	1.72
ABS_SCORE	NaN	1.72
Sequence	NaN	GGGGTGTGAGGGGTGTAGGAGTAAG
P. praefalciparum (37)
Chromosome	1	1
Location	515356	515351
RC_Location Calculated	NaN	NaN
PQS Length	22	NaN
PQS	GGGTGGGGTGGCTTCGGGTGGG	NaN
Telomere?	No	No
upsB?	Yes	Yes
Coding, upstream, or downstream?	In	In
Nearest gene ID	PPRFG01_0113800.1	PPRFG01_0113800.1
Strand (cf gene or nearest gene)	complement	Complement
Distance from nearest gene	0	0
Gene AnNoation	erythrocyte membrane protein 1, PfEMP1, putative	erythrocyte membrane protein 1, PfEMP1, putative
LENGTH	NaN	30
SCORE	NaN	1.56667
ABS_SCORE	NaN	1.56667
Sequence	NaN	GCGCGGGTGGGGTGGCTTCGGGTGGGCGTG
	8	14
Chromosome	3_RC	3
Location	785684	241762
RC_Location Calculated	241775	NaN
PQS Length	19	NaN
PQS	GGGGGGGAGGGGTAAAGGG	NaN
Telomere?	No	No
upsB?	No	No
Coding, upstream, or downstream?	Ups	Ups
Nearest gene ID	PPRFG01_0305900.1	PPRFG01_0305900.1
Strand (cf gene or nearest gene)	same	Same
Distance from nearest gene	627	614
Gene AnNoation	circumsporozoite (CS) protein	circumsporozoite (CS) protein
LENGTH	NaN	44
SCORE	NaN	-1.52273
ABS_SCORE	NaN	1.52273
Sequence	NaN	ATAATTAAGCCCCCCTTTACCCCTCCCCCCCAAAAAAAAAAAAA
	13	45
Chromosome	5	5
Location	1199533	1199520
RC_Location Calculated	NaN	NaN
PQS Length	15	NaN
PQS	GGGGGGGGGGAAGGG	NaN
Telomere?	No	No
upsB?	No	No
Coding, upstream, or downstream?	Ups	Ups
Nearest gene ID	PPRFG01_0528400.1	PPRFG01_0528400.1
Strand (cf gene or nearest gene)	complement	Complement
Distance from nearest gene	38	25
Gene AnNoation	ubiquitin carboxyl-terminal hydrolase, putative	ubiquitin carboxyl-terminal hydrolase, putative
LENGTH	NaN	40
SCORE	NaN	1.45
ABS_SCORE	NaN	1.45
Sequence	NaN	TTTTTTTTTTTTGGGGGGGGGGAAGGGGGCTCTTAAAAAT
	17	40
Chromosome	5_RC	5
Location	1118982	401437
RC_Location Calculated	401531	NaN
PQS Length	24	NaN
PQS	GGGGGGGAATAATACTATGGGGGG	NaN
Telomere?	No	No
upsB?	No	No
Coding, upstream, or downstream?	In	In
Nearest gene ID	PPRFG01_0509800.1	PPRFG01_0509800.1
Strand (cf gene or nearest gene)	same	Same
Distance from nearest gene	0	0
Gene AnNoation	guanidine nucleotide exchange factor	guanidine nucleotide exchange factor
LENGTH	NaN	30
SCORE	NaN	-1.7
ABS_SCORE	NaN	1.7
Sequence	NaN	TTTCCCCCCATAGTATTATTCCCCCCCATA
	17	43
Chromosome	5_RC	5
Location	1118982	401527
RC_Location Calculated	401531	NaN
PQS Length	24	NaN
PQS	GGGGGGGAATAATACTATGGGGGG	NaN
Telomere?	No	No
upsB?	No	No
Coding, upstream, or downstream?	In	In
Nearest gene ID	PPRFG01_0509800.1	PPRFG01_0509800.1
Strand (cf gene or nearest gene)	same	Same
Distance from nearest gene	0	0
Gene AnNoation	guanidine nucleotide exchange factor	guanidine nucleotide exchange factor
LENGTH	NaN	30
SCORE	NaN	-1.7
ABS_SCORE	NaN	1.7
Sequence	NaN	TTTCCCCCCATAGTATTATTCCCCCCCATA
	18	40
Chromosome	5_RC	5
Location	1119072	401437
RC_Location Calculated	401441	NaN
PQS Length	24	NaN
PQS	GGGGGGGAATAATACTATGGGGGG	NaN
Telomere?	No	No
upsB?	No	No
Coding, upstream, or downstream?	In	In
Nearest gene ID	PPRFG01_0509800.1	PPRFG01_0509800.1
Strand (cf gene or nearest gene)	same	Same
Distance from nearest gene	0	0
Gene AnNoation	guanidine nucleotide exchange factor	guanidine nucleotide exchange factor
LENGTH	NaN	30
SCORE	NaN	-1.7
ABS_SCORE	NaN	1.7
Sequence	NaN	TTTCCCCCCATAGTATTATTCCCCCCCATA
	18	43
Chromosome	5_RC	5
Location	1119072	401527
RC_Location Calculated	401441	NaN
PQS Length	24	NaN
PQS	GGGGGGGAATAATACTATGGGGGG	NaN
Telomere?	No	No
upsB?	No	No
Coding, upstream, or downstream?	In	In
Nearest gene ID	PPRFG01_0509800.1	PPRFG01_0509800.1
Strand (cf gene or nearest gene)	same	Same
Distance from nearest gene	0	0
Gene AnNoation	guanidine nucleotide exchange factor	guanidine nucleotide exchange factor
LENGTH	NaN	30
SCORE	NaN	-1.7
ABS_SCORE	NaN	1.7
Sequence	NaN	TTTCCCCCCATAGTATTATTCCCCCCCATA
	20	36
Chromosome	5_RC	5
Location	1515791	4718
RC_Location Calculated	4725	NaN
PQS Length	21	NaN
PQS	GGGCAAGGGTTGGGGGTTGGG	NaN
Telomere?	No	No
upsB?	Yes	Yes
Coding, upstream, or downstream?	In	In
Nearest gene ID	PPRFG01_0500100.1	PPRFG01_0500100.1
Strand (cf gene or nearest gene)	complement	Complement
Distance from nearest gene	0	0
Gene AnNoation	erythrocyte membrane protein 1, PfEMP1, putative	erythrocyte membrane protein 1, PfEMP1, putative
LENGTH	NaN	32
SCORE	NaN	-1.59375
ABS_SCORE	NaN	1.59375
Sequence	NaN	ACACCACCCAACCCCCAACCCTTGCCCAGTTC
	34	88
Chromosome	8	8
Location	1543168	1543159
RC_Location Calculated	NaN	NaN
PQS Length	26	NaN
PQS	GGGGCTCCTTCGGGGGGGGGTAGGGG	NaN
Telomere?	No	No
upsB?	No	Yes
Coding, upstream, or downstream?	In	In
Nearest gene ID	PPRFG01_0836600.1	PPRFG01_0836600.1
Strand (cf gene or nearest gene)	complement	Complement
Distance from nearest gene	0	0
Gene AnNoation	erythrocyte membrane protein 1, PfEMP1, putative	erythrocyte membrane protein 1, PfEMP1, putative
LENGTH	NaN	56
SCORE	NaN	1.89286
ABS_SCORE	NaN	1.89286
Sequence	NaN	GCGCGGGTGGGGCTCCTTCGGGGGGGGGTAGGGGTTGGTCGGCGGA...
	38	75
Chromosome	8_RC	8
Location	1555976	9509
RC_Location Calculated	9526	NaN
PQS Length	23	NaN
PQS	GGGGCTGGGGGTTGGGGTTGGGG	NaN
Telomere?	No	No
upsB?	Yes	Yes
Coding, upstream, or downstream?	In	In
Nearest gene ID	PPRFG01_0800100.1	PPRFG01_0800100.1
Strand (cf gene or nearest gene)	complement	Complement
Distance from nearest gene	0	0
Gene AnNoation	erythrocyte membrane protein 1, PfEMP1, putative	erythrocyte membrane protein 1, PfEMP1
LENGTH	NaN	49
SCORE	NaN	-1.69388
ABS_SCORE	NaN	1.69388
Sequence	NaN	ACAACCCTCACGTCCACCCCAACCCCAACCCCCAGCCCCCGCGCCGGAG
	40	95
Chromosome	9_RC	9
Location	243516	1287009
RC_Location Calculated	1287020	NaN
PQS Length	18	NaN
PQS	GGGGGGGAGGGTTTAGGG	NaN
Telomere?	No	No
upsB?	No	No
Coding, upstream, or downstream?	Ups	Ups
Nearest gene ID	PPRFG01_0933400.1	PPRFG01_0933400.1
Strand (cf gene or nearest gene)	complement	Complement
Distance from nearest gene	76	84
Gene AnNoation	transcription factor with AP2 domain(s), putative	transcription factor with AP2 domain(s), putative
LENGTH	NaN	32
SCORE	NaN	-1.40625
ABS_SCORE	NaN	1.40625
Sequence	NaN	TTTAAAACCCTAAACCCTCCCCCCCTTGTTTT
	41	94
Chromosome	9_RC	9
Location	834722	695801
RC_Location Calculated	695813	NaN
PQS Length	16	NaN
PQS	GGGTGGGTGGGGAGGG	NaN
Telomere?	No	No
upsB?	No	No
Coding, upstream, or downstream?	In	In
Nearest gene ID	PPRFG01_0917200.1	PPRFG01_0917200.1
Strand (cf gene or nearest gene)	complement	Complement
Distance from nearest gene	0	0
Gene AnNoation	conserved Plasmodium protein, unknown function	conserved Plasmodium protein, unknown function
LENGTH	NaN	37
SCORE	NaN	-1.37838
ABS_SCORE	NaN	1.37838
Sequence	NaN	CACAGTGTGACCCCTCCCCACCCACCCACACATATAT
	42	104
Chromosome	10	10
Location	778908	778900
RC_Location Calculated	NaN	NaN
PQS Length	20	NaN
PQS	GGGGGGGAAGGGAGGTAGGG	NaN
Telomere?	No	No
upsB?	No	No
Coding, upstream, or downstream?	In	In
Nearest gene ID	PPRFG01_1020200.1	PPRFG01_1020200.1
Strand (cf gene or nearest gene)	complement	Complement
Distance from nearest gene	0	0
Gene AnNoation	conserved Plasmodium protein, unknown function	conserved Plasmodium protein, unknown function
LENGTH	NaN	35
SCORE	NaN	1.62857
ABS_SCORE	NaN	1.62857
Sequence	NaN	TTTTTTTGGGGGGGAAGGGAGGTAGGGGATAAATA
	56	172
Chromosome	12	12
Location	1651407	1651394
RC_Location Calculated	NaN	NaN
PQS Length	22	NaN
PQS	GGGGGGGAAGGGGAATGTAGGG	NaN
Telomere?	No	No
upsB?	No	No
Coding, upstream, or downstream?	Down	Ups
Nearest gene ID	PPRFG01_1216400.1	PPRFG01_1216400.1
Strand (cf gene or nearest gene)	same	Complement
Distance from nearest gene	-25	12
Gene AnNoation	conserved Plasmodium protein, unknown function	conserved Plasmodium protein, unknown function
LENGTH	NaN	39
SCORE	NaN	1.38462
ABS_SCORE	NaN	1.38462
Sequence	NaN	AAAAAGATTACAGGGGGGGAAGGGGAATGTAGGGTTTTA
	57	173
Chromosome	12	12
Location	1989511	1989507
RC_Location Calculated	NaN	NaN
PQS Length	22	NaN
PQS	GGGGGGAGTTGAAATGGGAGGG	NaN
Telomere?	No	No
upsB?	No	No
Coding, upstream, or downstream?	In	In
Nearest gene ID	PPRFG01_1206800.1	PPRFG01_1206800.1
Strand (cf gene or nearest gene)	same	Same
Distance from nearest gene	0	0
Gene AnNoation	conserved Plasmodium protein, unknown function	conserved Plasmodium protein, unknown function
LENGTH	NaN	30
SCORE	NaN	1.7
ABS_SCORE	NaN	1.7
Sequence	NaN	AACGGGGGGAGTTGAAATGGGAGGGGTTGT
	58	167
Chromosome	12_RC	12
Location	705785	1537534
RC_Location Calculated	1537530	NaN
PQS Length	40	NaN
PQS	GGGGATGGAGAAGGGGATGGAGAAGGGGATGGAGAAGGGG	NaN
Telomere?	No	No
upsB?	No	No
Coding, upstream, or downstream?	In	In
Nearest gene ID	PPRFG01_1219400.1	PPRFG01_1219400.1
Strand (cf gene or nearest gene)	same	Same
Distance from nearest gene	0	0
Gene AnNoation	tetQ family GTPase, putative	tetQ family GTPase, putative
LENGTH	NaN	25
SCORE	NaN	-1.72
ABS_SCORE	NaN	1.72
Sequence	NaN	CTCCATCCCCTTCTCCATCCCCTTC
	58	168
Chromosome	12_RC	12
Location	705785	1537536
RC_Location Calculated	1537530	NaN
PQS Length	40	NaN
PQS	GGGGATGGAGAAGGGGATGGAGAAGGGGATGGAGAAGGGG	NaN
Telomere?	No	No
upsB?	No	No
Coding, upstream, or downstream?	In	In
Nearest gene ID	PPRFG01_1219400.1	PPRFG01_1219400.1
Strand (cf gene or nearest gene)	same	Same
Distance from nearest gene	0	0
Gene AnNoation	tetQ family GTPase, putative	tetQ family GTPase, putative
LENGTH	NaN	26
SCORE	NaN	-1.76923
ABS_SCORE	NaN	1.76923
Sequence	NaN	CCATCCCCTTCTCCATCCCCTTCTCC
	58	169
Chromosome	12_RC	12
Location	705785	1537540
RC_Location Calculated	1537530	NaN
PQS Length	40	NaN
PQS	GGGGATGGAGAAGGGGATGGAGAAGGGGATGGAGAAGGGG	NaN
Telomere?	No	No
upsB?	No	No
Coding, upstream, or downstream?	In	In
Nearest gene ID	PPRFG01_1219400.1	PPRFG01_1219400.1
Strand (cf gene or nearest gene)	same	Same
Distance from nearest gene	0	0
Gene AnNoation	tetQ family GTPase, putative	tetQ family GTPase, putative
LENGTH	NaN	28
SCORE	NaN	-2.07143
ABS_SCORE	NaN	2.07143
Sequence	NaN	CCCCTTCTCCATCCCCTTCTCCATCCCC
	58	170
Chromosome	12_RC	12
Location	705785	1537546
RC_Location Calculated	1537530	NaN
PQS Length	40	NaN
PQS	GGGGATGGAGAAGGGGATGGAGAAGGGGATGGAGAAGGGG	NaN
Telomere?	No	No
upsB?	No	No
Coding, upstream, or downstream?	In	In
Nearest gene ID	PPRFG01_1219400.1	PPRFG01_1219400.1
Strand (cf gene or nearest gene)	same	Same
Distance from nearest gene	0	0
Gene AnNoation	tetQ family GTPase, putative	tetQ family GTPase, putative
LENGTH	NaN	25
SCORE	NaN	-1.72
ABS_SCORE	NaN	1.72
Sequence	NaN	CTCCATCCCCTTCTCCATCCCCTTC
	58	171
Chromosome	12_RC	12
Location	705785	1537548
RC_Location Calculated	1537530	NaN
PQS Length	40	NaN
PQS	GGGGATGGAGAAGGGGATGGAGAAGGGGATGGAGAAGGGG	NaN
Telomere?	No	No
upsB?	No	No
Coding, upstream, or downstream?	In	In
Nearest gene ID	PPRFG01_1219400.1	PPRFG01_1219400.1
Strand (cf gene or nearest gene)	same	Same
Distance from nearest gene	0	0
Gene AnNoation	tetQ family GTPase, putative	tetQ family GTPase, putative
LENGTH	NaN	25
SCORE	NaN	-1.72
ABS_SCORE	NaN	1.72
Sequence	NaN	CCATCCCCTTCTCCATCCCCTTCTC
	59	154
Chromosome	12_RC	12
Location	705833	1537480
RC_Location Calculated	1537480	NaN
PQS Length	40	NaN
[truncated: 645 more rows]

## Sheet: QGRS Mapper and G4-seq
Chromosome	Location	RC_Location Calculated	PQS Length	PQS	Found in G4 Seq?	G4 Seq Window	Telomere?	upsB?	Coding, upstream, or downstream?	Nearest gene ID	Strand (cf gene or nearest gene)	Distance from nearest gene	Gene AnNoation
1	7840		34	GGGTTCCCCCCGAAGGGGGGATATAACCAGTGGG	No		Yes	Yes	Ups	PF3D7_0100100.1	Same	21670	erythrocyte membrane protein 1, PfEMP1
1	27840		30	GGGTTAAGGGTATACATTTAGGGGTTAGGG	No			Yes	Ups	PF3D7_0100100.1	Same	1670	erythrocyte membrane protein 1, PfEMP1
1	640406		24	GGGTTTAGGGTTTAGGGTTTAGGG	No		Yes	Yes	Ups	PF3D7_0115700.1	Complement	25513	erythrocyte membrane protein 1, PfEMP1
1	640449		24	GGGTTTAGGGTTTAGGGTTCAGGG	No		Yes	Yes	Ups	PF3D7_0115700.1	Complement	25556	erythrocyte membrane protein 1, PfEMP1
1	640491		45	GGGTTCAGGGTTTAGGGTTCCGGGTTTAGGGTTCAGGGTTTAGGG	Yes	640503-640548	Yes	Yes	Ups	PF3D7_0115700.1	Complement	25598	erythrocyte membrane protein 1, PfEMP1
1	640567		45	GGGTTCAGGGTTCAGGGTTTAGTGTTTAGGGTTTTAGGTTTAGGG	No		Yes	Yes	Ups	PF3D7_0115700.1	Complement	25674	erythrocyte membrane protein 1, PfEMP1
1	640616		24	GGGTTTAGGGTTTAGGGTTCAGGG	Yes	640617-640677	Yes	Yes	Ups	PF3D7_0115700.1	Complement	25723	erythrocyte membrane protein 1, PfEMP1
1	640665		24	GGGTTCAGGGTTTAGGGTTTAGGG	Yes	640617-640677	Yes	Yes	Ups	PF3D7_0115700.1	Complement	25772	erythrocyte membrane protein 1, PfEMP1
1	640719		45	GGGTTTAGGGTTTAGGGTTTAGGGTTTAGGGTTTAGGGTTCAGGG	Yes	640695-640740	Yes	Yes	Ups	PF3D7_0115700.1	Complement	25826	erythrocyte membrane protein 1, PfEMP1
1	640768		43	GGGTTTAGGTTTAGGGTTTAGGGTTCAGGGTTTAGGTTTAGGG	Yes	640796-640841	Yes	Yes	Ups	PF3D7_0115700.1	Complement	25875	erythrocyte membrane protein 1, PfEMP1
1	640822		24	GGGTTTAGGGTTTAGGGTTTAGGG	Yes	640796-640841	Yes	Yes	Ups	PF3D7_0115700.1	Complement	25929	erythrocyte membrane protein 1, PfEMP1
1_RC	24251	616572	30	GGGTTAAGGGTATAACTTTAGGGGTTAGGG	No			Yes	Ups	PF3D7_0115700.1	Same	1679	erythrocyte membrane protein 1, PfEMP1
1_RC	228410	412425	18	GGGAAGGGAAGGGAAGGG	No				Down	PF3D7_0110600.1	Complement	-256	phosphatidylinositol-4-phosphate 5-kinase
1_RC	632629	8184	40	GGGTACTAATTTTTGGGTACAAAGGGGACTAAAACATGGG	No		Yes		Ups	PF3D7_0100100.1	Complement	21326	erythrocyte membrane protein 1, PfEMP1
1_RC	640538	291	24	GGGTTTAGGGTTTAGGGTTTAGGG	No		Yes		Ups	PF3D7_0100100.1	Complement	29219	erythrocyte membrane protein 1, PfEMP1
1_RC	640594	235	24	GGGTTTAGGGTTCAGGGTTTAGGG	No		Yes		Ups	PF3D7_0200100.1	Complement	24941	erythrocyte membrane protein 1, PfEMP1
1_RC	640636	193	24	GGGTTCAGGGTTTAGGGTTCAGGG	Yes	141-201	Yes		Ups	PF3D7_0100100.1	Complement	29275	erythrocyte membrane protein 1, PfEMP1
1_RC	640664	145	44	GGGTTTAGGGTTCAGGGTTTTAGGTTTAGGGTTTAGGGTTAGGG	Yes	141-201	Yes		Ups	PF3D7_0100100.1	Complement	29317	erythrocyte membrane protein 1, PfEMP1
1_RC	640712	117	24	GGGTTCAGGGTTTAGGGTTCAGGG	Yes	141-201	Yes		Ups	PF3D7_0100100.1	Complement	29365	erythrocyte membrane protein 1, PfEMP1
1_RC	640747	61	45	GGGTTTAGGGTTCAGGGTTTAGGGTTTAGGGTTCAGGGTTTAGGG	No		Yes		Ups	PF3D7_0100100.1	Complement	29393	erythrocyte membrane protein 1, PfEMP1
1_RC	640810	19	24	GGGTTCAGGGTTTAGGGTTTAGGG	No		Yes		Ups	PF3D7_0100100.1	Complement	29449	erythrocyte membrane protein 1, PfEMP1
2	7876		28	GGGCGTTTTTGGGCAGGGAAAACATGGG	No		Yes		Ups	PF3D7_0200100.1	Same	17356	erythrocyte membrane protein 1, PfEMP1
2	897098		35	GGGCAAAGGAGGGAGCTGCACGGGTAATTCAAGGG	No				In	PF3D7_0222700.1	Same	0	rifin
2	938971		40	GGGTACTAATTTTTGGGTACAAAGGGGACCAAAACATGGG	No		Yes	Yes	Ups	PF3D7_0223500.1	Complement	15323	erythrocyte membrane protein 1, PfEMP1
2	946552		24	GGGTTCAGGGTTTAGGGTTCAGGG	No		Yes	Yes	Ups	PF3D7_0223500.1	Complement	22904	erythrocyte membrane protein 1, PfEMP1
2	946580		24	GGGTTCAGGGTTTAGGGTTTAGGG	No		Yes	Yes	Ups	PF3D7_0223500.1	Complement	22932	erythrocyte membrane protein 1, PfEMP1
2	946641		24	GGGTTCAGGGTTTAGGGTTTAGGG	No		Yes	Yes	Ups	PF3D7_0223500.1	Complement	22993	erythrocyte membrane protein 1, PfEMP1
2	946669		24	GGGTTTAGGGTTTAGGGTTTAGGG	No		Yes	Yes	Ups	PF3D7_0223500.1	Complement	23021	erythrocyte membrane protein 1, PfEMP1
2	946704		24	GGGTTCAGGGTTTAGGGTTCAGGG	No		Yes	Yes	Ups	PF3D7_0223500.1	Complement	23056	erythrocyte membrane protein 1, PfEMP1
2	946746		24	GGGTTTAGGGTTTAGGGTTCAGGG	No		Yes	Yes	Ups	PF3D7_0223500.1	Complement	23098	erythrocyte membrane protein 1, PfEMP1
2	946774		24	GGGTTTAGGGTTTAGGGTTTAGGG	No		Yes	Yes	Ups	PF3D7_0223500.1	Complement	23126	erythrocyte membrane protein 1, PfEMP1
2	946809		24	GGGTTCAGGGTTTAGGGTTTAGGG	No		Yes	Yes	Ups	PF3D7_0223500.1	Complement	23161	erythrocyte membrane protein 1, PfEMP1
2	946837		45	GGGTTCAGGGTTTAGGGTTCAGGGTTTAGGGTTCAGGGTTTAGGG	No		Yes	Yes	Ups	PF3D7_0223500.1	Complement	23189	erythrocyte membrane protein 1, PfEMP1
2	946900		45	GGGTTCAGGGTTTAGGGTTCAGGGTTTAGGGTTTAGGGTTCAGGG	No		Yes	Yes	Ups	PF3D7_0223500.1	Complement	23252	erythrocyte membrane protein 1, PfEMP1
2	946949		24	GGGTTTAGGGTTCAGGGTTTAGGG	No		Yes	Yes	Ups	PF3D7_0223500.1	Complement	23301	erythrocyte membrane protein 1, PfEMP1
2	946991		24	GGGTTTAGGGTTCAGGGTTTAGGG	No		Yes	Yes	Ups	PF3D7_0223500.1	Complement	23343	erythrocyte membrane protein 1, PfEMP1
2	947040		24	GGGTTCAGGGTTTAGGGTTTAGGG	No		Yes	Yes	Ups	PF3D7_0223500.1	Complement	23392	erythrocyte membrane protein 1, PfEMP1
2	947068		31	GGGTTTAGGGTTCAGGGTTTAGGTGTCAGGG	No		Yes	Yes	Ups	PF3D7_0223500.1	Complement	23420	erythrocyte membrane protein 1, PfEMP1
2_RC	21823	925251	30	GGGTTAAGGGTATAACTTTAGGGGTTAGGG	No			Yes	Ups	PF3D7_0223500.1	Same	1603	erythrocyte membrane protein 1, PfEMP1
2_RC	248642	698432	30	GGGCAAAATGGGCAAAATGGGCAAAATGGG	No				In	PF3D7_0216800.1	Same	0	TMEM121 domain-containing protein, putative
2_RC	248678	698396	30	GGGCAAAATGGGCAAAATGGGCAAAATGGG	No				In	PF3D7_0216800.1	Same	0	TMEM121 domain-containing protein, putative
2_RC	248714	698360	30	GGGCAAAATGGGCAAAATGGGCAAAATGGG	No				In	PF3D7_0216800.1	Same	0	TMEM121 domain-containing protein, putative
2_RC	248828	698238	38	GGGGAAAATGGAGGGAAACCAAATGGGGAAAATGGGGG	No				In	PF3D7_0216800.1	Same	0	TMEM121 domain-containing protein, putative
2_RC	722272	224812	20	GGGAAAGGGATGGGAATGGG	No				In	PF3D7_0205400.1	Complement	0	PCI domain-containing protein, putative
2_RC	937998	9066	40	GGGTACTAATTTTTGGGTACAAAGGGGACAGAAACATGGG	No		Yes		Ups	PF3D7_0200100.1	Complement	16166	erythrocyte membrane protein 1, PfEMP1
2_RC	945951	1123	30	GGGTTCAGGGTTTAGGGTTTAGGTTTAGGG	No		Yes		Ups	PF3D7_0200100.1	Complement	24109	erythrocyte membrane protein 1, PfEMP1
2_RC	945985	1095	24	GGGTTTAGGGTTCAGGGTTTAGGG	No		Yes		Ups	PF3D7_0200100.1	Complement	24137	erythrocyte membrane protein 1, PfEMP1
2_RC	946026	1033	45	GGGTTTAGGGTTCAGGGTTCAGGGTTCAGGGTTTAGGGTTTAGGG	No		Yes		Ups	PF3D7_0200100.1	Complement	24199	erythrocyte membrane protein 1, PfEMP1
2_RC	946102	978	24	GGGTTTAGGGTTCAGGGTTTAGGG	No		Yes		Ups	PF3D7_0200100.1	Complement	24254	erythrocyte membrane protein 1, PfEMP1
2_RC	946130	950	24	GGGTTCAGGGTTTAGGGTTCAGGG	No		Yes		Ups	PF3D7_0200100.1	Complement	24282	erythrocyte membrane protein 1, PfEMP1
2_RC	946165	915	24	GGGTTCAGGGTTCAGGGTTTAGGG	No		Yes		Ups	PF3D7_0200100.1	Complement	24317	erythrocyte membrane protein 1, PfEMP1
2_RC	946214	866	24	GGGTTTAGGGTTCAGGGTTTAGGG	No		Yes		Ups	PF3D7_0200100.1	Complement	24366	erythrocyte membrane protein 1, PfEMP1
2_RC	946269	811	24	GGGTTTAGGGTTTAGGGTTCAGGG	No		Yes		Ups	PF3D7_0200100.1	Complement	24421	erythrocyte membrane protein 1, PfEMP1
2_RC	946297	783	24	GGGTTTAGGGTTTAGGGTTTAGGG	No		Yes		Ups	PF3D7_0200100.1	Complement	24449	erythrocyte membrane protein 1, PfEMP1
2_RC	946332	748	24	GGGTTCAGGGTTTAGGGTTCAGGG	No		Yes		Ups	PF3D7_0200100.1	Complement	24484	erythrocyte membrane protein 1, PfEMP1
2_RC	946373	707	24	GGGTTTAGGGTTTAGGGTTTAGGG	No		Yes		Ups	PF3D7_0200100.1	Complement	24525	erythrocyte membrane protein 1, PfEMP1
2_RC	946433	647	24	GGGTTTAGGGTTCAGGGTTTAGGG	No		Yes		Ups	PF3D7_0200100.1	Complement	24585	erythrocyte membrane protein 1, PfEMP1
2_RC	946473	587	44	GGGTTCAGGGTTTAGGGTTTAGGTTTAGGGTTCAGGGTTTAGGG	No		Yes		Ups	PF3D7_0200100.1	Complement	24645	erythrocyte membrane protein 1, PfEMP1
2_RC	946521	559	24	GGGTTTAGGGTTTAGGGTTCAGGG	No		Yes		Ups	PF3D7_0200100.1	Complement	24673	erythrocyte membrane protein 1, PfEMP1
2_RC	946569	511	24	GGGTTCAGGGTTTAGGGTTCAGGG	No		Yes		Ups	PF3D7_0200100.1	Complement	24721	erythrocyte membrane protein 1, PfEMP1
2_RC	946618	462	24	GGGTTCAGGGTTCAGGGTTTAGGG	No		Yes		Ups	PF3D7_0200100.1	Complement	24770	erythrocyte membrane protein 1, PfEMP1
2_RC	946659	420	25	GGGTTCAGGGTTTAGGGTTTCAGGG	No		Yes		Ups	PF3D7_0200100.1	Complement	24812	erythrocyte membrane protein 1, PfEMP1
2_RC	946694	386	24	GGGTTCAGGGTTCAGGGTTTAGGG	No		Yes		Ups	PF3D7_0200100.1	Complement	24846	erythrocyte membrane protein 1, PfEMP1
2_RC	946722	358	24	GGGTTCAGGGTTTAGGGTTTAGGG	No		Yes		Ups	PF3D7_0200100.1	Complement	24874	erythrocyte membrane protein 1, PfEMP1
2_RC	946770	291	43	GGGTTTAGGTTTAGGGTTCAGGGTTTAGGGTTTAGGTTCAGGG	No		Yes		Ups	PF3D7_0200100.1	Complement	24975	erythrocyte membrane protein 1, PfEMP1
2_RC	946823	257	24	GGGTTTAGGGTTTAGGGTTTAGGG	No		Yes		Ups	PF3D7_0200100.1	Complement	25009	erythrocyte membrane protein 1, PfEMP1
2_RC	946857	223	24	GGGTTCAGGGTTTAGGGTTCAGGG	No		Yes		Ups	PF3D7_0200100.1	Complement	25058	erythrocyte membrane protein 1, PfEMP1
2_RC	946886	174	44	GGGTTTGGGTTTCAGGGTTTAGGTTTAGGGTTCAGGGTTTAGGG	No		Yes		Ups	PF3D7_0200100.1	Complement	25140	erythrocyte membrane protein 1, PfEMP1
2_RC	946967	92	45	GGGTTTTAGGTTTAGGGTTCAGGGTTTAGGGTTTAGGGTTCAGGG	No		Yes		Ups	PF3D7_0200100.1	Complement	25194	erythrocyte membrane protein 1, PfEMP1
2_RC	947030	38	36	GGGTTTAGGTTTAGGGTTCAGGGTTTAGGTTTAGGG	No		Yes		Ups	PF3D7_0200100.1	Complement	25229	erythrocyte membrane protein 1, PfEMP1
2_RC	947077	3	24	GGGTTTAGGGTTTAGGGTTTAGGG	No		Yes		Ups	PF3D7_0200100.1	Complement	25264	erythrocyte membrane protein 1, PfEMP1
3	9594		28	GGGCGTTTTTGGGCAGGGAAAACATGGG	Yes	9573-9708	Yes	Yes	Ups	PF3D7_0300100.1	Same	27371	erythrocyte membrane protein 1, PfEMP1
3	10448		34	GGGTTCCCCCCGAAGGGGGGATATAACCAGTGGG	No		Yes	Yes	Ups	PF3D7_0300100.1	Same	26517	erythrocyte membrane protein 1, PfEMP1
3	35313		30	GGGTTAAGGGTATAACTTTAGGGGTTAGGG	No			Yes	Ups	PF3D7_0300100.1	Same	1652	erythrocyte membrane protein 1, PfEMP1
3	221990		39	GGGTTTGCATTTGGGTTTGCATTTGGGTTTGCATTTGGG	No				In	PF3D7_0304600.1	Complement	0	circumsporozoite (CS) protein
3	222038		39	GGGTTTGCATTTGGGTTTGCATTTGGGTTTGCATTTGGG	Yes	222037-222097			In	PF3D7_0304600.1	Complement	0	circumsporozoite (CS) protein
3	222086		39	GGGTTTGCATTTGGGTTTGCATTTGGGTTTGCATTTGGG	Yes	222037-222097			In	PF3D7_0304600.1	Complement	0	circumsporozoite (CS) protein
3	1034720		18	GGGGGGAGGGGGTTTGGG	No			Yes	In	PF3D7_0324900.1	Complement	0	erythrocyte membrane protein 1, PfEMP1
3	1063237		24	GGGTTTAGGGTTTAGGGTTCAGGG	No		Yes	Yes	Ups	PF3D7_0324900.1	Complement	24983	erythrocyte membrane protein 1, PfEMP1
3	1063292		45	GGGTTTAGGGTTCAGGGTTTAGGGTTCAGGGTTCAGGGTTTAGGG	No		Yes	Yes	Ups	PF3D7_0324900.1	Complement	25038	erythrocyte membrane protein 1, PfEMP1
3	1063362		45	GGGTTCAGGGTTCAGGGTTTATGGTTTAGGGTTCAGGGTTTAGGG	Yes	1063349-1063424	Yes	Yes	Ups	PF3D7_0324900.1	Complement	25108	erythrocyte membrane protein 1, PfEMP1
3	1063451		24	GGGTTCAGGGTTTAGGGTTCAGGG	No		Yes	Yes	Ups	PF3D7_0324900.1	Complement	25197	erythrocyte membrane protein 1, PfEMP1
3	1063479		45	GGGTTTAGGGTTCAGGGTTTAGGGTTTAGGGTTTAGGGTTTAGGG	No		Yes	Yes	Ups	PF3D7_0324900.1	Complement	25225	erythrocyte membrane protein 1, PfEMP1
3	1063528		24	GGGTTCAGGGTTTAGGGTTTAGGG	No		Yes	Yes	Ups	PF3D7_0324900.1	Complement	25274	erythrocyte membrane protein 1, PfEMP1
3	1063557		44	GGGTTTAGGGTTCAGGGTTCAGGTTCAGGGTTTAGGGTTCAGGG	No		Yes	Yes	Ups	PF3D7_0324900.1	Complement	25303	erythrocyte membrane protein 1, PfEMP1
3	1063611		24	GGGTTCAGGGTTTAGGGTTCAGGG	No		Yes	Yes	Ups	PF3D7_0324900.1	Complement	25357	erythrocyte membrane protein 1, PfEMP1
3	1063645		24	GGGTTCAGGGTTTAGGGTTTAGGG	Yes	1063655-1064120	Yes	Yes	Ups	PF3D7_0324900.1	Complement	25391	erythrocyte membrane protein 1, PfEMP1
3	1063687		24	GGGTTTAGGGTTTAGGGTTCAGGG	Yes	1063655-1064120	Yes	Yes	Ups	PF3D7_0324900.1	Complement	25433	erythrocyte membrane protein 1, PfEMP1
3	1063715		24	GGGTTCAGGGTTCAGGGTTTAGGG	Yes	1063655-1064120	Yes	Yes	Ups	PF3D7_0324900.1	Complement	25461	erythrocyte membrane protein 1, PfEMP1
3	1063757		45	GGGTTCAGGGTTTAGGGTTTAGGGTTTAGGGTTTAGGGTTCAGGG	Yes	1063655-1064120	Yes	Yes	Ups	PF3D7_0324900.1	Complement	25503	erythrocyte membrane protein 1, PfEMP1
3	1063813		45	GGGTTCAGGGTTTAGGGTTTAGGGTTTAGGGTTTAGGGTTTAGGG	Yes	1063655-1064120	Yes	Yes	Ups	PF3D7_0324900.1	Complement	25559	erythrocyte membrane protein 1, PfEMP1
3	1063869		45	GGGTTCAGGGTTTAGGGTTTAGGGTTCAGGGTTTAGGGTTCAGGG	Yes	1063655-1064120	Yes	Yes	Ups	PF3D7_0324900.1	Complement	25615	erythrocyte membrane protein 1, PfEMP1
3	1063932		45	GGGTTCAGGGTTTAGGGTTCAGGGTTCAGGGTTTAGGGTTCAGGG	Yes	1063655-1064120	Yes	Yes	Ups	PF3D7_0324900.1	Complement	25678	erythrocyte membrane protein 1, PfEMP1
3	1063988		45	GGGTTTAGGGTTTAGGGTTTAGGGTTCAGGGTTTAGGGTTCAGGG	Yes	1063655-1064120	Yes	Yes	Ups	PF3D7_0324900.1	Complement	25734	erythrocyte membrane protein 1, PfEMP1
3	1064044		45	GGGTTCAGGGTTCAGGGTTTAGGGTTTAGGGTTCAGGGTTTAGGG	Yes	1063655-1064120	Yes	Yes	Ups	PF3D7_0324900.1	Complement	25790	erythrocyte membrane protein 1, PfEMP1
3	1064099		24	GGGTTCAGGGTTTAGGGTTTAGGG	Yes	1063655-1064120	Yes	Yes	Ups	PF3D7_0324900.1	Complement	25845	erythrocyte membrane protein 1, PfEMP1
3	1064134		45	GGGTTCAGGGTTTAGGGTTTAGGGTTCAGGGTTTAGGGTTCAGGG	Yes	1064168-1064213	Yes	Yes	Ups	PF3D7_0324900.1	Complement	25880	erythrocyte membrane protein 1, PfEMP1
3	1064190		45	GGGTTCAGGGTTTAGGGTTTAGGGTTCAGGGTTTAGGGTTTAGGG	Yes	1064168-1064213	Yes	Yes	Ups	PF3D7_0324900.1	Complement	25936	erythrocyte membrane protein 1, PfEMP1
3	1064246		45	GGGTTTAGGGTTTAGGGTTTAGGGTTTAGGGTTTAGGGTTTAGGG	Yes	1064261-1064411	Yes	Yes	Ups	PF3D7_0324900.1	Complement	25992	erythrocyte membrane protein 1, PfEMP1
3	1064302		45	GGGTTTAGGGTTCAGGGTTTAGGGTTTAGGGTTCAGGGTTTAGGG	Yes	1064261-1064411	Yes	Yes	Ups	PF3D7_0324900.1	Complement	26048	erythrocyte membrane protein 1, PfEMP1
3	1064352		24	GGGTTTAGGGTTCAGGGTTTAGGG	Yes	1064261-1064411	Yes	Yes	Ups	PF3D7_0324900.1	Complement	26098	erythrocyte membrane protein 1, PfEMP1
3	1064401		24	GGGTTTAGGGTTTAGGGTTTAGGG	Yes	1064261-1064411	Yes	Yes	Ups	PF3D7_0324900.1	Complement	26147	erythrocyte membrane protein 1, PfEMP1
3	1064443		24	GGGTTTAGGGTTCAGGGTTTAGGG	No		Yes	Yes	Ups	PF3D7_0324900.1	Complement	26189	erythrocyte membrane protein 1, PfEMP1
3	1064472		24	GGGTTTAGGGTTTAGGGTTCAGGG	No		Yes	Yes	Ups	PF3D7_0324900.1	Complement	26218	erythrocyte membrane protein 1, PfEMP1
3	1064555		45	GGGTTTAGGGTTCAGGGTTCAGGGTTTAGGGTTCAGGGTTTAGGG	Yes	1064519-1064564	Yes	Yes	Ups	PF3D7_0324900.1	Complement	26301	erythrocyte membrane protein 1, PfEMP1
3	1064624		24	GGGTTTAGGGTTTAGGGTTTAGGG	Yes	1064571-1064661	Yes	Yes	Ups	PF3D7_0324900.1	Complement	26370	erythrocyte membrane protein 1, PfEMP1
3	1064652		24	GGGTTCAGGGTTTAGGGTTTAGGG	Yes	1064571-1064661	Yes	Yes	Ups	PF3D7_0324900.1	Complement	26398	erythrocyte membrane protein 1, PfEMP1
3	1064680		24	GGGTTTAGGGTTCAGGGTTTAGGG	Yes	1064682-1064742	Yes	Yes	Ups	PF3D7_0324900.1	Complement	26426	erythrocyte membrane protein 1, PfEMP1
3	1064716		24	GGGTTTAGGGTTCAGGGTTTAGGG	Yes	1064682-1064742	Yes	Yes	Ups	PF3D7_0324900.1	Complement	26462	erythrocyte membrane protein 1, PfEMP1
3	1064744		24	GGGTTCAGGGTTTAGGGTTCAGGG	Yes	1064754-1064844	Yes	Yes	Ups	PF3D7_0324900.1	Complement	26490	erythrocyte membrane protein 1, PfEMP1
3	1064786		24	GGGTTTAGGGTTCAGGGTTTAGGG	Yes	1064754-1064844	Yes	Yes	Ups	PF3D7_0324900.1	Complement	26532	erythrocyte membrane protein 1, PfEMP1
3	1064821		24	GGGTTTAGGGTTTAGGGTTTAGGG	Yes	1064754-1064844	Yes	Yes	Ups	PF3D7_0324900.1	Complement	26567	erythrocyte membrane protein 1, PfEMP1
3	1064863		24	GGGTTCAGGGTTTAGGGTTTAGGG	Yes	1064850-1064940	Yes	Yes	Ups	PF3D7_0324900.1	Complement	26609	erythrocyte membrane protein 1, PfEMP1
3	1064898		24	GGGTTCAGGGTTTAGGGTTTAGGG	Yes	1064850-1064940	Yes	Yes	Ups	PF3D7_0324900.1	Complement	26644	erythrocyte membrane protein 1, PfEMP1
3	1064940		24	GGGTTTAGGGTTTAGGGTTTAGGG	Yes	1064850-1064940	Yes	Yes	Ups	PF3D7_0324900.1	Complement	26686	erythrocyte membrane protein 1, PfEMP1
3	1064982		24	GGGTTTAGGGTTTAGGGTTTAGGG	Yes	1064996-1065041	Yes	Yes	Ups	PF3D7_0324900.1	Complement	26728	erythrocyte membrane protein 1, PfEMP1
3	1065018		24	GGGTTCAGGGTTTAGGGTTTAGGG	Yes	1064996-1065041	Yes	Yes	Ups	PF3D7_0324900.1	Complement	26764	erythrocyte membrane protein 1, PfEMP1
3	1065046		45	GGGTTTAGGGTTTAGGGTTTAGGGTTTAGGGTTCAGGGTTTAGGG	No		Yes	Yes	Ups	PF3D7_0324900.1	Complement	26792	erythrocyte membrane protein 1, PfEMP1
3	1065095		24	GGGTTTAGGGTTCAGGGTTTAGGG	No		Yes	Yes	Ups	PF3D7_0324900.1	Complement	26841	erythrocyte membrane protein 1, PfEMP1
3	1065124		24	GGGTTTAGGGTTTAGGGTTCAGGG	No		Yes	Yes	Ups	PF3D7_0324900.1	Complement	26870	erythrocyte membrane protein 1, PfEMP1
3	1065159		45	GGGTTCAGGGTTTAGGGTTCAGGGTTTAGGGTTTAGGGTTCAGGG	Yes	1065160-1065280	Yes	Yes	Ups	PF3D7_0324900.1	Complement	26905	erythrocyte membrane protein 1, PfEMP1
3	1065222		24	GGGTTCAGGGTTTAGGGTTCAGGG	Yes	1065160-1065280	Yes	Yes	Ups	PF3D7_0324900.1	Complement	26968	erythrocyte membrane protein 1, PfEMP1
3	1065250		24	GGGTTCAGGGTTTAGGGTTTAGGG	Yes	1065160-1065280	Yes	Yes	Ups	PF3D7_0324900.1	Complement	26996	erythrocyte membrane protein 1, PfEMP1
3	1065279		30	GGGTTTAGGGTTCAGGGTTTAGGTTTAGGG	Yes	1065160-1065280	Yes	Yes	Ups	PF3D7_0324900.1	Complement	27025	erythrocyte membrane protein 1, PfEMP1
3	1065313		24	GGGTTTAGGGTTCAGGGTTTAGGG	Yes	1065297-1065342	Yes	Yes	Ups	PF3D7_0324900.1	Complement	27059	erythrocyte membrane protein 1, PfEMP1
3	1065341		24	GGGTTTAGGGTTTAGGGTTTAGGG	Yes	1065297-1065342	Yes	Yes	Ups	PF3D7_0324900.1	Complement	27087	erythrocyte membrane protein 1, PfEMP1
3	1065403		45	GGGTTCAGGGTTTAGGGTTTAGGGTTCAGGGTTTAGGGTTTAGGG	Yes	1065361-1065451	Yes	Yes	Ups	PF3D7_0324900.1	Complement	27149	erythrocyte membrane protein 1, PfEMP1
3	1065466		24	GGGTTTAGGGTTTAGGGTTTAGGG	Yes	1065465-1065555	Yes	Yes	Ups	PF3D7_0324900.1	Complement	27212	erythrocyte membrane protein 1, PfEMP1
3	1065494		24	GGGTTTAGGGTTCAGGGTTTAGGG	Yes	1065465-1065555	Yes	Yes	Ups	PF3D7_0324900.1	Complement	27240	erythrocyte membrane protein 1, PfEMP1
3	1065522		45	GGGTTTAGGGTTCAGGGTTCAGGGTTTAGGGTTCAGGGTTCAGGG	Yes	1065465-1065555	Yes	Yes	Ups	PF3D7_0324900.1	Complement	27268	erythrocyte membrane protein 1, PfEMP1
3	1065571		24	GGGTTTAGGGTTCAGGGTTTAGGG	No		Yes	Yes	Ups	PF3D7_0324900.1	Complement	27317	erythrocyte membrane protein 1, PfEMP1
3	1065605		24	GGGTTCAGGGTTTAGGGTTTAGGG	Yes	1065604-1065724	Yes	Yes	Ups	PF3D7_0324900.1	Complement	27351	erythrocyte membrane protein 1, PfEMP1
3	1065640		45	GGGTTCAGGGTTTAGGGTTTAGGGTTTAGGGTTTAGGGTTCAGGG	Yes	1065604-1065724	Yes	Yes	Ups	PF3D7_0324900.1	Complement	27386	erythrocyte membrane protein 1, PfEMP1
3	1065689		24	GGGTTCAGGGTTCAGGGTTTAGGG	Yes	1065604-1065724	Yes	Yes	Ups	PF3D7_0324900.1	Complement	27435	erythrocyte membrane protein 1, PfEMP1
3	1065717		24	GGGTTTAGGGTTTAGGGTTCAGGG	Yes	1065604-1065724	Yes	Yes	Ups	PF3D7_0324900.1	Complement	27463	erythrocyte membrane protein 1, PfEMP1
3	1065758		24	GGGTTCAGGGTTTAGGGTTTAGGG	Yes	1065752-1065842	Yes	Yes	Ups	PF3D7_0324900.1	Complement	27504	erythrocyte membrane protein 1, PfEMP1
3	1065793		45	GGGTTCAGGGTTTAGGGTTTAGGGTTCAGGGTTTAGGGTTCAGGG	Yes	1065752-1065842	Yes	Yes	Ups	PF3D7_0324900.1	Complement	27539	erythrocyte membrane protein 1, PfEMP1
3	1065856		24	GGGTTCAGGGTTTAGGGTTTAGGG	Yes	1065855-1065975	Yes	Yes	Ups	PF3D7_0324900.1	Complement	27602	erythrocyte membrane protein 1, PfEMP1
3	1065884		24	GGGTTTAGGGTTCAGGGTTCAGGG	Yes	1065855-1065975	Yes	Yes	Ups	PF3D7_0324900.1	Complement	27630	erythrocyte membrane protein 1, PfEMP1
3	1065911		24	GGGTTTAGGGTTCAGGGTTCAGGG	Yes	1065855-1065975	Yes	Yes	Ups	PF3D7_0324900.1	Complement	27657	erythrocyte membrane protein 1, PfEMP1
3	1065939		24	GGGTTTAGGGTTCAGGGTTTAGGG	Yes	1065855-1065975	Yes	Yes	Ups	PF3D7_0324900.1	Complement	27685	erythrocyte membrane protein 1, PfEMP1
3	1065974		45	GGGTTTAGGGTTTAGGGTTTAGGGTTCAGGGTTTAGGGTTTAGGG	Yes	1065855-1065975	Yes	Yes	Ups	PF3D7_0324900.1	Complement	27720	erythrocyte membrane protein 1, PfEMP1
3	1066023		24	GGGTTTAGGGTTCAGGGTTTAGGG	Yes	1065995-1066100	Yes	Yes	Ups	PF3D7_0324900.1	Complement	27769	erythrocyte membrane protein 1, PfEMP1
3	1066058		24	GGGTTTAGGGTTTAGGGTTCAGGG	Yes	1065995-1066100	Yes	Yes	Ups	PF3D7_0324900.1	Complement	27804	erythrocyte membrane protein 1, PfEMP1
3	1066100		24	GGGTTTAGGGTTTAGGGTTCAGGG	Yes	1065995-1066100	Yes	Yes	Ups	PF3D7_0324900.1	Complement	27846	erythrocyte membrane protein 1, PfEMP1
3	1066135		45	GGGTTTAGGGTTCAGGGTTCAGGGTTTAGGGTTCAGGGTTTAGGG	Yes	1066105-1066285	Yes	Yes	Ups	PF3D7_0324900.1	Complement	27881	erythrocyte membrane protein 1, PfEMP1
3	1066205		24	GGGTTCAGGGTTTAGGGTTCAGGG	Yes	1066105-1066285	Yes	Yes	Ups	PF3D7_0324900.1	Complement	27951	erythrocyte membrane protein 1, PfEMP1
3	1066233		24	GGGTTTAGGGTTCAGGGTTTAGGG	Yes	1066105-1066285	Yes	Yes	Ups	PF3D7_0324900.1	Complement	27979	erythrocyte membrane protein 1, PfEMP1
3	1066261		24	GGGTTTAGGGTTTAGGGTTTAGGG	Yes	1066105-1066285	Yes	Yes	Ups	PF3D7_0324900.1	Complement	28007	erythrocyte membrane protein 1, PfEMP1
3	1066290		24	GGGTTTAGGGTTTAGGGTTCAGGG	Yes	1066302-1066347	Yes	Yes	Ups	PF3D7_0324900.1	Complement	28036	erythrocyte membrane protein 1, PfEMP1
3	1066332		24	GGGTTTAGGGTTTAGGGTTTAGGG	Yes	1066302-1066347	Yes	Yes	Ups	PF3D7_0324900.1	Complement	28078	erythrocyte membrane protein 1, PfEMP1
3	1066360		30	GGGTTTAGGTTTAGGGTTCAGGGTTTAGGG	No		Yes	Yes	Ups	PF3D7_0324900.1	Complement	28106	erythrocyte membrane protein 1, PfEMP1
3	1066394		24	GGGTTCAGGGTTCAGGGTTCAGGG	No		Yes	Yes	Ups	PF3D7_0324900.1	Complement	28140	erythrocyte membrane protein 1, PfEMP1
3	1066449		45	GGGTTCAGGGTTTAGGGTTTAGGGTTTAGGGTTTAGGGTTCAGGG	Yes	1066428-1066593	Yes	Yes	Ups	PF3D7_0324900.1	Complement	28195	erythrocyte membrane protein 1, PfEMP1
3	1066519		24	GGGTTCAGGGTTTAGGGTTCAGGG	Yes	1066428-1066593	Yes	Yes	Ups	PF3D7_0324900.1	Complement	28265	erythrocyte membrane protein 1, PfEMP1
3	1066560		24	GGGTTCAGGGTTTAGGGTTTAGGG	Yes	1066428-1066593	Yes	Yes	Ups	PF3D7_0324900.1	Complement	28306	erythrocyte membrane protein 1, PfEMP1
3	1066620		45	GGGTTTAGGGTTCAGGGTTCAGGGTTTAGGGTTCAGGGTTTAGGG	No		Yes	Yes	Ups	PF3D7_0324900.1	Complement	28366	erythrocyte membrane protein 1, PfEMP1
3	1066703		24	GGGTTTAGGGTTCAGGGTTCAGGG	No		Yes	Yes	Ups	PF3D7_0324900.1	Complement	28449	erythrocyte membrane protein 1, PfEMP1
3	1066744		24	GGGTTTAGGGTTCAGGGTTTAGGG	No		Yes	Yes	Ups	PF3D7_0324900.1	Complement	28490	erythrocyte membrane protein 1, PfEMP1
3	1066787		45	GGGTTCAGGGTTCAGGGTTTAGGGTTTAGGGTTTAGGGTTTAGGG	No		Yes	Yes	Ups	PF3D7_0324900.1	Complement	28533	erythrocyte membrane protein 1, PfEMP1
3	1066843		24	GGGTTTAGGGTTCAGGGTTTAGGG	No		Yes	Yes	Ups	PF3D7_0324900.1	Complement	28589	erythrocyte membrane protein 1, PfEMP1
3	1066878		24	GGGTTCAGGGTTCAGGGTTTAGGG	Yes	1066880-1066940	Yes	Yes	Ups	PF3D7_0324900.1	Complement	28624	erythrocyte membrane protein 1, PfEMP1
3	1066913		24	GGGTTTAGGGTTTAGGGTTCAGGG	Yes	1066880-1066940	Yes	Yes	Ups	PF3D7_0324900.1	Complement	28659	erythrocyte membrane protein 1, PfEMP1
3	1066941		45	GGGTTCAGGGTTTAGGGTTTAGGGTTCAGGGTTTAGGGTTTAGGG	No		Yes	Yes	Ups	PF3D7_0324900.1	Complement	28687	erythrocyte membrane protein 1, PfEMP1
3	1066991		24	GGGTTTAGGGTTCAGGGTTTAGGG	No		Yes	Yes	Ups	PF3D7_0324900.1	Complement	28737	erythrocyte membrane protein 1, PfEMP1
3	1067019		45	GGGTTCAGGGTTCAGGGTTCAGGGTTTAGGGTTCAGGGTTTAGGG	No		Yes	Yes	Ups	PF3D7_0324900.1	Complement	28765	erythrocyte membrane protein 1, PfEMP1
3	1067068		45	GGGTTTAGGGTTTAGGGTTTAGGGTTTAGGGTTCAGGGTTTAGGG	No		Yes	Yes	Ups	PF3D7_0324900.1	Complement	28814	erythrocyte membrane protein 1, PfEMP1
3	1067124		24	GGGTTTAGGGTTCAGGGTTTAGGG	Yes	1067139-1067349	Yes	Yes	Ups	PF3D7_0324900.1	Complement	28870	erythrocyte membrane protein 1, PfEMP1
3	1067152		24	GGGTTCAGGGTTTAGGGTTCAGGG	Yes	1067139-1067349	Yes	Yes	Ups	PF3D7_0324900.1	Complement	28898	erythrocyte membrane protein 1, PfEMP1
3	1067187		24	GGGTTTAGGGTTTAGGGTTTAGGG	Yes	1067139-1067349	Yes	Yes	Ups	PF3D7_0324900.1	Complement	28933	erythrocyte membrane protein 1, PfEMP1
3	1067215		30	GGGTTTAGGGTTTAGGTTTAGGGTTTAGGG	Yes	1067139-1067349	Yes	Yes	Ups	PF3D7_0324900.1	Complement	28961	erythrocyte membrane protein 1, PfEMP1
3	1067255		24	GGGTTCAGGGTTTAGGGTTTAGGG	Yes	1067139-1067349	Yes	Yes	Ups	PF3D7_0324900.1	Complement	29001	erythrocyte membrane protein 1, PfEMP1
3	1067283		24	GGGTTTAGGGTTTAGGGTTCAGGG	Yes	1067139-1067349	Yes	Yes	Ups	PF3D7_0324900.1	Complement	29029	erythrocyte membrane protein 1, PfEMP1
3	1067332		24	GGGTTTAGGGTTTAGGGTTTAGGG	Yes	1067139-1067349	Yes	Yes	Ups	PF3D7_0324900.1	Complement	29078	erythrocyte membrane protein 1, PfEMP1
3	1067388		24	GGGTTCAGGGTTTAGGGTTCAGGG	Yes	1067401-1067716	Yes	Yes	Ups	PF3D7_0324900.1	Complement	29134	erythrocyte membrane protein 1, PfEMP1
3	1067422		45	GGGTTCAGGGTTTAGGGTTCAGGGTTCAGGGTTTAGGGTTCAGGG	Yes	1067401-1067716	Yes	Yes	Ups	PF3D7_0324900.1	Complement	29168	erythrocyte membrane protein 1, PfEMP1
3	1067498		24	GGGTTTAGGGTTTAGGGTTTAGGG	Yes	1067401-1067716	Yes	Yes	Ups	PF3D7_0324900.1	Complement	29244	erythrocyte membrane protein 1, PfEMP1
3	1067540		24	GGGTTTAGGGTTTAGGGTTCAGGG	Yes	1067401-1067716	Yes	Yes	Ups	PF3D7_0324900.1	Complement	29286	erythrocyte membrane protein 1, PfEMP1
3	1067575		24	GGGTTTAGGGTTTAGGGTTCAGGG	Yes	1067401-1067716	Yes	Yes	Ups	PF3D7_0324900.1	Complement	29321	erythrocyte membrane protein 1, PfEMP1
3	1067617		24	GGGTTTAGGGTTTAGGGTTTAGGG	Yes	1067401-1067716	Yes	Yes	Ups	PF3D7_0324900.1	Complement	29363	erythrocyte membrane protein 1, PfEMP1
3	1067651		24	GGGTTCAGGGTTTAGGGTTTAGGG	Yes	1067401-1067716	Yes	Yes	Ups	PF3D7_0324900.1	Complement	29397	erythrocyte membrane protein 1, PfEMP1
3	1067679		24	GGGTTTAGGGTTCAGGGTTCAGGG	Yes	1067401-1067716	Yes	Yes	Ups	PF3D7_0324900.1	Complement	29425	erythrocyte membrane protein 1, PfEMP1
3	1067722		24	GGGTTCAGGGTTTAGGGTTCAGGG	No		Yes	Yes	Ups	PF3D7_0324900.1	Complement	29468	erythrocyte membrane protein 1, PfEMP1
3	1067757		24	GGGTTTAGGGTTCAGGGTTTAGGG	No		Yes	Yes	Ups	PF3D7_0324900.1	Complement	29503	erythrocyte membrane protein 1, PfEMP1
3	1067792		45	GGGTTTAGGGTTTAGGGTTTAGGGTTTAGGGTTTAGGGTTTAGGG	Yes	1067785-1067830	Yes	Yes	Ups	PF3D7_0324900.1	Complement	29538	erythrocyte membrane protein 1, PfEMP1
3	1067869		24	GGGTTCAGGGTTTAGGGTTCAGGG	Yes	1067856-1067946	Yes	Yes	Ups	PF3D7_0324900.1	Complement	29615	erythrocyte membrane protein 1, PfEMP1
3	1067910		24	GGGTTTAGGGTTTAGGGTTCAGGG	Yes	1067856-1067946	Yes	Yes	Ups	PF3D7_0324900.1	Complement	29656	erythrocyte membrane protein 1, PfEMP1
3_RC	11997	1055942	34	GGGTTCCCCCCGAAGGGGGGATATAACCAGTGGG	No		Yes	Yes	Ups	PF3D7_0324900.1	Same	17688	erythrocyte membrane protein 1, PfEMP1
3_RC	28049	1039894	30	GGGTTAAGGGTATAACTTTAGGGGTTAGGG	Yes	1039809-1039929		Yes	Ups	PF3D7_0324900.1	Same	1640	erythrocyte membrane protein 1, PfEMP1
3_RC	214485	853443	45	GGGTAAATATTAAGGGGTAAAAATTAAAGGGTAAATATTAAAGGG	No				In	PF3D7_0320400.1	Same	0	oocyst capsule protein Cap380
3_RC	844814	223138	21	GGGGGGGGAGGGGTAAAGGGG	Yes	223044-223179			Ups	PF3D7_0317500.1	Same	1307	kinesin-5
3_RC	1027491	40444	38	GGGGTTTGGAGTTGGGGGATTCGTTGGGGCCTCTGGGG	No			Yes	In	PF3D7_0313100.1	Complement	0	ubiquitin-protein ligase, putative
3_RC	1057141	10792	40	GGGTACTAATTTTTGGGTACAAAGGGGACAGAAACATGGG	No			Yes	In	PF3D7_0311900.1	Same	0	heptatricopeptide repeat-containing protein, putative
3_RC	1064373	3576	24	GGGTTCAGGGTTCAGGGTTTAGGG	No		Yes	Yes	In	PF3D7_0311700.1	Complement	0	plasmepsin VI
3_RC	1064421	3507	45	GGGTTTAGGGTTTAGGGTTCAGGGTTTAGGGTTTAGGGTTTAGGG	Yes	3475-3535	Yes	Yes	In	PF3D7_0311700.1	Complement	0	plasmepsin VI
3_RC	1064477	3472	24	GGGTTTAGGGTTTAGGGTTTAGGG	Yes	3475-3535	Yes	Yes	In	PF3D7_0311700.1	Complement	0	plasmepsin VI
3_RC	1064520	3429	24	GGGTTCAGGGTTTAGGGTTCAGGG	No		Yes	Yes	In	PF3D7_0311700.1	Complement	0	plasmepsin VI
3_RC	1064574	3378	21	GGGTTGGGTTCAGGGTTAGGG	No		Yes	Yes	In	PF3D7_0311700.1	Complement	0	plasmepsin VI
3_RC	1064599	3350	24	GGGTTTAGGGTTCAGGGTTCAGGG	No		Yes	Yes	In	PF3D7_0311700.1	Complement	0	plasmepsin VI
3_RC	1064627	3322	24	GGGTTTAGGGTTCAGGGTTTAGGG	No		Yes	Yes	In	PF3D7_0311700.1	Complement	0	plasmepsin VI
3_RC	1064655	3294	24	GGGTTCAGGGTTTAGGGTTCAGGG	No		Yes	Yes	In	PF3D7_0311700.1	Complement	0	plasmepsin VI
3_RC	1064683	3266	24	GGGTTTAGGGTTCAGGGTTTAGGG	No		Yes	Yes	In	PF3D7_0311700.1	Complement	0	plasmepsin VI
3_RC	1064725	3224	24	GGGTTCAGGGTTTAGGGTTTAGGG	No		Yes	Yes	In	PF3D7_0311700.1	Complement	0	plasmepsin VI
3_RC	1064754	3195	24	GGGTTCAGGGTTTAGGGTTTAGGG	No		Yes	Yes	In	PF3D7_0311700.1	Complement	0	plasmepsin VI
3_RC	1064782	3167	24	GGGTTTAGGGTTTAGGGTTTAGGG	No		Yes	Yes	In	PF3D7_0311700.1	Complement	0	plasmepsin VI
3_RC	1064810	3118	45	GGGTTTAGGGTTCAGGGTTCAGGGTTCAGGGTTCAGGGTTTAGGG	No		Yes	Yes	In	PF3D7_0311700.1	Complement	0	plasmepsin VI
3_RC	1064859	3069	45	GGGTTTAGGGTTTAGGGTTTAGGGTTTAGGGTTTAGGGTTTAGGG	Yes	2719-3109	Yes	Yes	In	PF3D7_0311700.1	Complement	0	plasmepsin VI
3_RC	1064908	3041	24	GGGTTTAGGGTTTAGGGTTTAGGG	Yes	2719-3109	Yes	Yes	In	PF3D7_0311700.1	Complement	0	plasmepsin VI
3_RC	1064936	3013	24	GGGTTTAGGGTTTAGGGTTTAGGG	Yes	2719-3109	Yes	Yes	In	PF3D7_0311700.1	Complement	0	plasmepsin VI
3_RC	1064971	2978	24	GGGTTTAGGGTTTAGGGTTTAGGG	Yes	2719-3109	Yes	Yes	In	PF3D7_0311700.1	Complement	0	plasmepsin VI
3_RC	1065013	2915	45	GGGTTTAGGGTTTAGGGTTTAGGTTTTAGGGTTTAGGGTTCAGGG	Yes	2719-3109	Yes	Yes	In	PF3D7_0311700.1	Complement	0	plasmepsin VI
3_RC	1065062	2887	24	GGGTTTAGGGTTTAGGGTTTAGGG	Yes	2719-3109	Yes	Yes	In	PF3D7_0311700.1	Complement	0	plasmepsin VI
3_RC	1065090	2859	24	GGGTTTAGGGTTCAGGGTTTAGGG	Yes	2719-3109	Yes	Yes	In	PF3D7_0311700.1	Complement	0	plasmepsin VI
3_RC	1065118	2831	24	GGGTTTAGGGTTTAGGGTTCAGGG	Yes	2719-3109	Yes	Yes	In	PF3D7_0311700.1	Complement	0	plasmepsin VI
3_RC	1065152	2797	24	GGGTTCAGGGTTTAGGGTTTAGGG	Yes	2719-3109	Yes	Yes	In	PF3D7_0311700.1	Complement	0	plasmepsin VI
3_RC	1065180	2769	24	GGGTTTAGGGTTCAGGGTTTAGGG	Yes	2719-3109	Yes	Yes	In	PF3D7_0311700.1	Complement	0	plasmepsin VI
3_RC	1065222	2706	45	GGGTTTAGGGTTCAGGGTTTAGGGTTCAGGGTTCAGGTTTTAGGG	Yes	2658-2718	Yes	Yes	In	PF3D7_0311700.1	Complement	0	plasmepsin VI
3_RC	1065278	2671	24	GGGTTTAGGGTTTAGGGTTTAGGG	Yes	2658-2718	Yes	Yes	Ups	PF3D7_0311700.1	Complement	27	plasmepsin VI
3_RC	1065306	2643	24	GGGTTTAGGGTTCAGGGTTTAGGG	Yes	2658-2718	Yes	Yes	Ups	PF3D7_0311700.1	Complement	500055	plasmepsin VI
3_RC	1065354	2595	24	GGGTTTAGGGTTCAGGGTTTAGGG	Yes	2548-2638	Yes	Yes	Ups	PF3D7_0311700.1	Complement	500103	plasmepsin VI
3_RC	1065389	2560	24	GGGTTTAGGGTTCAGGGTTTAGGG	Yes	2548-2638	Yes	Yes	Ups	PF3D7_0311700.1	Complement	500138	plasmepsin VI
3_RC	1065425	2524	24	GGGTTCAGGGTTTAGGGTTTAGGG	Yes	2548-2638	Yes	Yes	Ups	PF3D7_0311700.1	Complement	500174	plasmepsin VI
3_RC	1065460	2489	24	GGGTTTAGGGTTTAGGGTTCAGGG	Yes	2420-2510	Yes	Yes	Ups	PF3D7_0311700.1	Complement	500209	plasmepsin VI
3_RC	1065488	2440	45	GGGTTTAGGGTTCAGGGTTTAGGGTTTAGGGTTCAGGGTTTAGGG	Yes	2420-2510	Yes	Yes	Down	PF3D7_0311600.1	Complement	499913	dolichyl-diphosphooligosaccharide-protein glycosyltransferase subunit OST1, putative
3_RC	1065537	2411	25	GGGTTCAGGGTTCAGGGGTTTAGGG	Yes	2420-2510	Yes	Yes	Down	PF3D7_0311600.1	Complement	499942	dolichyl-diphosphooligosaccharide-protein glycosyltransferase subunit OST1, putative
3_RC	1065573	2376	24	GGGTTCAGGGTTCAGGGTTTAGGG	No		Yes	Yes	Down	PF3D7_0311600.1	Complement	499977	dolichyl-diphosphooligosaccharide-protein glycosyltransferase subunit OST1, putative
3_RC	1065622	2327	24	GGGTTTAGGGTTCAGGGTTTAGGG	No		Yes	Yes	In	PF3D7_0311600.1	Complement	0	dolichyl-diphosphooligosaccharide-protein glycosyltransferase subunit OST1, putative
3_RC	1065650	2299	24	GGGTTTAGGGTTTAGGGTTTAGGG	No		Yes	Yes	In	PF3D7_0311600.1	Complement	0	dolichyl-diphosphooligosaccharide-protein glycosyltransferase subunit OST1, putative
3_RC	1065729	2220	24	GGGTTTAGGGTTTAGGGTTCAGGG	No		Yes	Yes	In	PF3D7_0311600.1	Complement	0	dolichyl-diphosphooligosaccharide-protein glycosyltransferase subunit OST1, putative
3_RC	1065758	2191	24	GGGTTCAGGGTTTAGGGTTCAGGG	No		Yes	Yes	In	PF3D7_0311600.1	Complement	0	dolichyl-diphosphooligosaccharide-protein glycosyltransferase subunit OST1, putative
3_RC	1065788	2161	24	GGGTTTAGGGTTTAGGGTTCAGGG	No		Yes	Yes	In	PF3D7_0311600.1	Complement	0	dolichyl-diphosphooligosaccharide-protein glycosyltransferase subunit OST1, putative
3_RC	1065851	2097	25	GGGTTTTAGGGTTTAGGGTTTAGGG	No		Yes	Yes	In	PF3D7_0311600.1	Complement	0	dolichyl-diphosphooligosaccharide-protein glycosyltransferase subunit OST1, putative
3_RC	1065880	2069	24	GGGTTCAGGGTTTAGGGTTTAGGG	No		Yes	Yes	In	PF3D7_0311600.1	Complement	0	dolichyl-diphosphooligosaccharide-protein glycosyltransferase subunit OST1, putative
3_RC	1065908	2041	24	GGGTTTAGGGTTCAGGGTTTAGGG	No		Yes	Yes	In	PF3D7_0311600.1	Complement	0	dolichyl-diphosphooligosaccharide-protein glycosyltransferase subunit OST1, putative
3_RC	1065950	1999	24	GGGTTCAGGGTTTAGGGTTCAGGG	Yes	1969-2029	Yes	Yes	In	PF3D7_0311600.1	Complement	0	dolichyl-diphosphooligosaccharide-protein glycosyltransferase subunit OST1, putative
3_RC	1065978	1971	24	GGGTTTAGGGTTCAGGGTTCAGGG	Yes	1969-2029	Yes	Yes	In	PF3D7_0311600.1	Complement	0	dolichyl-diphosphooligosaccharide-protein glycosyltransferase subunit OST1, putative
3_RC	1066062	1866	45	GGGTTCAGGGTTCAGGGTTTAGGGTTCAGGGTTTAGGGTTCAGGG	No		Yes	Yes	In	PF3D7_0311600.1	Complement	0	dolichyl-diphosphooligosaccharide-protein glycosyltransferase subunit OST1, putative
3_RC	1066124	1825	24	GGGTTTAGGGTTTAGGGTTTAGGG	No		Yes	Yes	In	PF3D7_0311600.1	Complement	0	dolichyl-diphosphooligosaccharide-protein glycosyltransferase subunit OST1, putative
3_RC	1066179	1770	24	GGGTTTAGGGTTCAGGGTTTAGGG	No		Yes	Yes	In	PF3D7_0311600.1	Complement	0	dolichyl-diphosphooligosaccharide-protein glycosyltransferase subunit OST1, putative
3_RC	1066216	1732	25	GGGTTTTAGGGTTCAGGGTTCAGGG	No		Yes	Yes	In	PF3D7_0311600.1	Complement	0	dolichyl-diphosphooligosaccharide-protein glycosyltransferase subunit OST1, putative
3_RC	1066245	1704	24	GGGTTTAGGGTTTAGGGTTTAGGG	No		Yes	Yes	In	PF3D7_0311600.1	Complement	0	dolichyl-diphosphooligosaccharide-protein glycosyltransferase subunit OST1, putative
3_RC	1066280	1669	24	GGGTTTAGGGTTCAGGGTTTAGGG	No		Yes	Yes	In	PF3D7_0311600.1	Complement	0	dolichyl-diphosphooligosaccharide-protein glycosyltransferase subunit OST1, putative
3_RC	1066309	1640	24	GGGTTTAGGGTTCAGGGTTTAGGG	No		Yes	Yes	In	PF3D7_0311600.1	Complement	0	dolichyl-diphosphooligosaccharide-protein glycosyltransferase subunit OST1, putative
3_RC	1066344	1584	45	GGGTTTAGGGTTTAGGGTTCAGGGTTCAGGGTTTAGGGTTTAGGG	No		Yes	Yes	In	PF3D7_0311600.1	Complement	0	dolichyl-diphosphooligosaccharide-protein glycosyltransferase subunit OST1, putative
3_RC	1066394	1534	45	GGGTTTAGGGTTTAGGGTTTAGGGTTTAGGGTTCAGGGTTTAGGG	No		Yes	Yes	In	PF3D7_0311600.1	Complement	0	dolichyl-diphosphooligosaccharide-protein glycosyltransferase subunit OST1, putative
3_RC	1066457	1471	45	GGGTTTAGGGTTTAGGGTTCAGGGTTTAGGGTTCAGGTTTTAGGG	No		Yes	Yes	In	PF3D7_0311600.1	Complement	0	dolichyl-diphosphooligosaccharide-protein glycosyltransferase subunit OST1, putative
3_RC	1066506	1442	25	GGGTTCAGGGTTTTAGGGTTTAGGG	No		Yes	Yes	In	PF3D7_0311600.1	Complement	0	dolichyl-diphosphooligosaccharide-protein glycosyltransferase subunit OST1, putative
3_RC	1066535	1414	24	GGGTTTAGGGTTTAGGGTTTAGGG	No		Yes	Yes	In	PF3D7_0311600.1	Complement	0	dolichyl-diphosphooligosaccharide-protein glycosyltransferase subunit OST1, putative
3_RC	1066579	1370	24	GGGTTTAGGGTTTAGGGTTTAGGG	No		Yes	Yes	In	PF3D7_0311600.1	Complement	0	dolichyl-diphosphooligosaccharide-protein glycosyltransferase subunit OST1, putative
3_RC	1066607	1342	24	GGGTTCAGGGTTTAGGGTTTAGGG	No		Yes	Yes	In	PF3D7_0311600.1	Complement	0	dolichyl-diphosphooligosaccharide-protein glycosyltransferase subunit OST1, putative
3_RC	1066635	1306	32	GGGTTCAGGGTTTAGGTTTCAGGGTTCAGGGG	No		Yes	Yes	In	PF3D7_0311600.1	Complement	0	dolichyl-diphosphooligosaccharide-protein glycosyltransferase subunit OST1, putative
3_RC	1066672	1277	24	GGGTTTAGGGTTCAGGGTTTAGGG	No		Yes	Yes	In	PF3D7_0311600.1	Complement	0	dolichyl-diphosphooligosaccharide-protein glycosyltransferase subunit OST1, putative
3_RC	1066701	1248	24	GGGTTTAGGGTTTAGGGTTTAGGG	No		Yes	Yes	In	PF3D7_0311600.1	Complement	0	dolichyl-diphosphooligosaccharide-protein glycosyltransferase subunit OST1, putative
3_RC	1066729	1219	25	GGGTTTAGGGTTTCAGGGTTTAGGG	No		Yes	Yes	In	PF3D7_0311600.1	Complement	0	dolichyl-diphosphooligosaccharide-protein glycosyltransferase subunit OST1, putative
3_RC	1066758	1189	26	GGGTTTCAGGGTTTAGGGTTTCAGGG	No		Yes	Yes	In	PF3D7_0311600.1	Complement	0	dolichyl-diphosphooligosaccharide-protein glycosyltransferase subunit OST1, putative
3_RC	1066788	1140	45	GGGTTTAGGGTTCAGGGTTTAGGGTTCAGGGTTCAGGGTTTAGGG	No		Yes	Yes	In	PF3D7_0311600.1	Complement	0	dolichyl-diphosphooligosaccharide-protein glycosyltransferase subunit OST1, putative
3_RC	1066859	1069	45	GGGTTTAGGGTTCAGGGTTCAGGGTTCAGGGTTTAGGGTTTAGGG	No		Yes	Yes	In	PF3D7_0311600.1	Complement	0	dolichyl-diphosphooligosaccharide-protein glycosyltransferase subunit OST1, putative
3_RC	1066915	1034	24	GGGTTCAGGGTTTAGGGTTCAGGG	No		Yes	Yes	In	PF3D7_0311600.1	Complement	0	dolichyl-diphosphooligosaccharide-protein glycosyltransferase subunit OST1, putative
3_RC	1066957	971	45	GGGTTTAGGTTTTAGGGTTCAGGGTTTAGGGTTTAGGGTTTAGGG	Yes	811-976	Yes	Yes	In	PF3D7_0311600.1	Complement	0	dolichyl-diphosphooligosaccharide-protein glycosyltransferase subunit OST1, putative
3_RC	1067006	943	24	GGGTTTAGGGTTTAGGGTTCAGGG	Yes	811-976	Yes	Yes	In	PF3D7_0311600.1	Complement	0	dolichyl-diphosphooligosaccharide-protein glycosyltransferase subunit OST1, putative
3_RC	1067061	888	24	GGGTTTAGGGTTCAGGGTTTAGGG	Yes	811-976	Yes	Yes	In	PF3D7_0311600.1	Complement	0	dolichyl-diphosphooligosaccharide-protein glycosyltransferase subunit OST1, putative
3_RC	1067103	846	24	GGGTTTAGGGTTCAGGGTTTAGGG	Yes	811-976	Yes	Yes	In	PF3D7_0311600.1	Complement	0	dolichyl-diphosphooligosaccharide-protein glycosyltransferase subunit OST1, putative
3_RC	1067138	811	24	GGGTTTAGGGTTCAGGGTTTAGGG	Yes	811-976	Yes	Yes	In	PF3D7_0311600.1	Complement	0	dolichyl-diphosphooligosaccharide-protein glycosyltransferase subunit OST1, putative
3_RC	1067182	767	24	GGGTTTAGGGTTTAGGGTTTAGGG	No		Yes	Yes	In	PF3D7_0311600.1	Complement	0	dolichyl-diphosphooligosaccharide-protein glycosyltransferase subunit OST1, putative
3_RC	1067210	737	26	GGGTTTTAGGGTTCAGGGTTTTAGGG	No		Yes	Yes	In	PF3D7_0311600.1	Complement	0	dolichyl-diphosphooligosaccharide-protein glycosyltransferase subunit OST1, putative
3_RC	1067248	701	24	GGGTTTAGGGTTTAGGGTTTAGGG	No		Yes	Yes	In	PF3D7_0311600.1	Complement	0	dolichyl-diphosphooligosaccharide-protein glycosyltransferase subunit OST1, putative
3_RC	1067285	664	24	GGGTTTAGGGTTTAGGGTTTAGGG	No		Yes	Yes	In	PF3D7_0311600.1	Complement	0	dolichyl-diphosphooligosaccharide-protein glycosyltransferase subunit OST1, putative
3_RC	1067320	627	26	GGGTTTCAGGGTTTTAGGGTTCAGGG	No		Yes	Yes	In	PF3D7_0311600.1	Complement	0	dolichyl-diphosphooligosaccharide-protein glycosyltransferase subunit OST1, putative
3_RC	1067350	599	24	GGGTTTAGGGTTTAGGGTTCAGGG	Yes	539-599	Yes	Yes	In	PF3D7_0311600.1	Complement	0	dolichyl-diphosphooligosaccharide-protein glycosyltransferase subunit OST1, putative
3_RC	1067378	571	24	GGGTTTAGGGTTTAGGGTTCAGGG	Yes	539-599	Yes	Yes	In	PF3D7_0311600.1	Complement	0	dolichyl-diphosphooligosaccharide-protein glycosyltransferase subunit OST1, putative
3_RC	1067413	536	24	GGGTTCAGGGTTTAGGGTTTAGGG	Yes	539-599	Yes	Yes	In	PF3D7_0311600.1	Complement	0	dolichyl-diphosphooligosaccharide-protein glycosyltransferase subunit OST1, putative
3_RC	1067462	466	45	GGGTTTAGGGTTTAGGGTTTAGGGTTTAGGGTTTAGGGTTCAGGG	Yes	422-527	Yes	Yes	In	PF3D7_0311600.1	Complement	0	dolichyl-diphosphooligosaccharide-protein glycosyltransferase subunit OST1, putative
3_RC	1067526	423	24	GGGTTTAGGGTTCAGGGTTTAGGG	Yes	422-527	Yes	Yes	In	PF3D7_0311600.1	Complement	0	dolichyl-diphosphooligosaccharide-protein glycosyltransferase subunit OST1, putative
3_RC	1067570	358	45	GGGTTTAGGTTTTAGGGTTTAGGGTTTAGGGTTCAGGGTTTAGGG	No		Yes	Yes	In	PF3D7_0311600.1	Complement	0	dolichyl-diphosphooligosaccharide-protein glycosyltransferase subunit OST1, putative
3_RC	1067619	309	45	GGGTTTAGGGTTTAGGGTTCAGGGTTTAGGGTTTAGGGTTTAGGG	No		Yes	Yes	In	PF3D7_0311600.1	Complement	0	dolichyl-diphosphooligosaccharide-protein glycosyltransferase subunit OST1, putative
3_RC	1067689	260	24	GGGTTCAGGGTTTAGGGTTTAGGG	No		Yes	Yes	In	PF3D7_0311600.1	Complement	0	dolichyl-diphosphooligosaccharide-protein glycosyltransferase subunit OST1, putative
3_RC	1067738	211	24	GGGTTTAGGGTTTAGGGTTTAGGG	Yes	163-223	Yes	Yes	In	PF3D7_0311600.1	Complement	0	dolichyl-diphosphooligosaccharide-protein glycosyltransferase subunit OST1, putative
3_RC	1067786	149	38	GGGTTTAGGTTTTGGGTTTTAGGGTTTAGGTTATAGGG	Yes	163-223	Yes	Yes	In	PF3D7_0311600.1	Complement	0	dolichyl-diphosphooligosaccharide-protein glycosyltransferase subunit OST1, putative
3_RC	1067896	53	24	GGGTATAGGGTTTAGGGTTACGGG	No		Yes	Yes	In	PF3D7_0311600.1	Complement	0	dolichyl-diphosphooligosaccharide-protein glycosyltransferase subunit OST1, putative
4	7412		34	GGGTTCCCCCCGAAGGGGGGATATAACCAGTGGG	No		Yes		Ups	PF3D7_0400100.1	Same	21294	erythrocyte membrane protein 1, PfEMP1
4	49562		15	GGGGGGTTGGGTGGG	No				In	PF3D7_0400400.1	Complement	0	erythrocyte membrane protein 1, PfEMP1
4	950226		30	GGGTTGTTGAGGGTGGGTGTATCACTAGGG	No				In	PF3D7_0420900.1	Complement	0	erythrocyte membrane protein 1, PfEMP1
4	950351		30	GGGGTTTTGGGGGTTGTCGTTATTGGGGGG	No				In	PF3D7_0420900.1	Complement	0	erythrocyte membrane protein 1, PfEMP1
4	962123		31	GGGGTTGTTGAGGGTGGGTGTATCACTAGGG	No			Yes	In	PF3D7_0421100.1	Complement	0	erythrocyte membrane protein 1, PfEMP1
4	962250		29	GGGTTTTGGGGGTTGTCGTTATTGGGGGG	No			Yes	In	PF3D7_0421100.1	Complement	0	erythrocyte membrane protein 1, PfEMP1
4	1159576		26	GGGATGTGTACGGGTAAGGGTCAGGG	No				In	PF3D7_0425800.1	Same	0	erythrocyte membrane protein 1, PfEMP1
4	1199806		45	GGGTTCAGGGTTTAGGGTTTAGGGTTTAGGGTTTAGGGTTCAGGG	Yes	1199773-1199893	Yes	Yes	Ups	PF3D7_0426000.1	Complement	19580	erythrocyte membrane protein 1, PfEMP1
4	1199883		24	GGGTTCAGGGTTTAGGGTTCAGGG	Yes	1199773-1199893	Yes	Yes	Ups	PF3D7_0426000.1	Complement	19657	erythrocyte membrane protein 1, PfEMP1
4	1199924		24	GGGTTTAGGGTTTAGGGTTCAGGG	No		Yes	Yes	Ups	PF3D7_0426000.1	Complement	19698	erythrocyte membrane protein 1, PfEMP1
4	1199952		45	GGGTTTAGGGTTCAGGGTTCAGGTTTTAGGGTTCAGGGTTCAGGG	No		Yes	Yes	Ups	PF3D7_0426000.1	Complement	19726	erythrocyte membrane protein 1, PfEMP1
4	1200001		24	GGGTTTAGGGTTTAGGGTTTAGGG	No		Yes	Yes	Ups	PF3D7_0426000.1	Complement	19775	erythrocyte membrane protein 1, PfEMP1
4	1200029		23	GGGTTAGGGTTTAGGGTTTAGGG	No		Yes	Yes	Ups	PF3D7_0426000.1	Complement	19803	erythrocyte membrane protein 1, PfEMP1
4	1200056		24	GGGTTTAGGGTTTAGGGTTTAGGG	No		Yes	Yes	Ups	PF3D7_0426000.1	Complement	19830	erythrocyte membrane protein 1, PfEMP1
4	1200084		24	GGGTTTAGGGTTCAGGGTTTAGGG	No		Yes	Yes	Ups	PF3D7_0426000.1	Complement	19858	erythrocyte membrane protein 1, PfEMP1
4	1200112		31	GGGTTTAGGGTTCAGGGTTTAGGTTTTAGGG	No		Yes	Yes	Ups	PF3D7_0426000.1	Complement	19886	erythrocyte membrane protein 1, PfEMP1
4	1200182		24	GGGTTTAGGGTTTAGGGTTTAGGG	No		Yes	Yes	Ups	PF3D7_0426000.1	Complement	19956	erythrocyte membrane protein 1, PfEMP1
4	1200245		24	GGGTTTAGGGTTTAGGGTTTAGGG	Yes	1200241-1200286	Yes	Yes	Ups	PF3D7_0426000.1	Complement	20019	erythrocyte membrane protein 1, PfEMP1
4	1200273		24	GGGTTCAGGGTTTAGGGTTTAGGG	Yes	1200241-1200286	Yes	Yes	Ups	PF3D7_0426000.1	Complement	20047	erythrocyte membrane protein 1, PfEMP1
4	1200314		30	GGGTTTAGGTTTAGGGTTTAGGGTTTAGGG	No		Yes	Yes	Ups	PF3D7_0426000.1	Complement	20088	erythrocyte membrane protein 1, PfEMP1
4	1200360		30	GGGTTTAGGGTTCAGGGTTTAGGTTTAGGG	Yes	1200373-1200493	Yes	Yes	Ups	PF3D7_0426000.1	Complement	20134	erythrocyte membrane protein 1, PfEMP1
4	1200407		24	GGGTTCAGGGTTTAGGGTTTAGGG	Yes	1200373-1200493	Yes	Yes	Ups	PF3D7_0426000.1	Complement	20181	erythrocyte membrane protein 1, PfEMP1
4	1200435		24	GGGTTCAGGGTTTAGGGTTTAGGG	Yes	1200373-1200493	Yes	Yes	Ups	PF3D7_0426000.1	Complement	20209	erythrocyte membrane protein 1, PfEMP1
4	1200463		24	GGGTTTAGGGTTTAGGGTTTAGGG	Yes	1200373-1200493	Yes	Yes	Ups	PF3D7_0426000.1	Complement	20237	erythrocyte membrane protein 1, PfEMP1
4_RC	6168	1194296	28	GGGCGTTTTTGGGCAGGGAAAACATGGG	No		Yes	Yes	Ups	PF3D7_0426000.1	Same	14070	erythrocyte membrane protein 1, PfEMP1
4_RC	7022	1193436	34	GGGTTCCCCCCGAAGGGGGGATATAACCAGTGGG	No		Yes	Yes	Ups	PF3D7_0426000.1	Same	13210	erythrocyte membrane protein 1, PfEMP1
4_RC	18633	1181829	30	GGGTTAAGGGTATAACGTTAAGGGTTAGGG	Yes	1181804-1181879		Yes	Ups	PF3D7_0426000.1	Same	1603	erythrocyte membrane protein 1, PfEMP1
4_RC	1192696	7756	40	GGGTACTAATTTTTGGGTATAAAGGGGACCAAAACATGGG	No		Yes		Ups	PF3D7_0400100.1	Complement	20950	erythrocyte membrane protein 1, PfEMP1
4_RC	1200013	454	25	GGGTTCAAGGGTTTAGGGTTCAGGG	No		Yes		Ups	PF3D7_0400100.1	Complement	28252	erythrocyte membrane protein 1, PfEMP1
4_RC	1200069	378	45	GGGTTCAGGGTTTAGGGTTTAGGGTTCAGGGTTTAGGGTTTAGGG	No		Yes		Ups	PF3D7_0400100.1	Complement	28328	erythrocyte membrane protein 1, PfEMP1
4_RC	1200118	342	32	GGGTTTAGGGTTTCAGGGTTTAGGTTTTAGGG	No		Yes		Ups	PF3D7_0400100.1	Complement	28364	erythrocyte membrane protein 1, PfEMP1
4_RC	1200154	314	24	GGGTTTAGGGTTTAGGGTTTAGGG	No		Yes		Ups	PF3D7_0400100.1	Complement	28392	erythrocyte membrane protein 1, PfEMP1
4_RC	1200188	280	24	GGGTTTAGGGTTTAGGGTTCAGGG	No		Yes		Ups	PF3D7_0400100.1	Complement	28426	erythrocyte membrane protein 1, PfEMP1
4_RC	1200222	247	23	GGGTGTGGGTTTAGGGTTTAGGG	No		Yes		Ups	PF3D7_0400100.1	Complement	28459	erythrocyte membrane protein 1, PfEMP1
4_RC	1200249	198	45	GGGTTCAGGGTTTAGGGTTTAGGGTTTAGGGTTTAGGGTTTAGGG	No		Yes		Ups	PF3D7_0400100.1	Complement	28508	erythrocyte membrane protein 1, PfEMP1
4_RC	1200298	149	45	GGGTTCAGGGTTTAGGGTTCAGGGTTTAGGGTTCAGGGTTTAGGG	Yes	59-179	Yes		Ups	PF3D7_0400100.1	Complement	28557	erythrocyte membrane protein 1, PfEMP1
4_RC	1200347	115	30	GGGTTTAGGGTTCAGGGTTTAGGTTTAGGG	Yes	59-179	Yes		Ups	PF3D7_0400100.1	Complement	28591	erythrocyte membrane protein 1, PfEMP1
4_RC	1200388	59	45	GGGTTCAGGGTTCAGGGTTTAGGGTTTAGGGTTCAGGTTTTAGGG	Yes	59-179	Yes		Ups	PF3D7_0400100.1	Complement	28647	erythrocyte membrane protein 1, PfEMP1
4_RC	1200437	31	24	GGGTTTAGGGTTCAGGGTTCAGGG	No		Yes		Ups	PF3D7_0400100.1	Complement	28675	erythrocyte membrane protein 1, PfEMP1
4_RC	1200465	3	24	GGGTTTAGGGTTCAGGGTTTAGGG	No		Yes		Ups	PF3D7_0400100.1	Complement	28703	erythrocyte membrane protein 1, PfEMP1
5	6895		28	GGGCGTTTTTGGGCAGGGAAAACATGGG	No		Yes		Ups	PF3D7_0500100.1	Same	14034	erythrocyte membrane protein 1, PfEMP1
5	1028921		25	GGGGGGATATTCAAGGGGTTGAGGG	No				In	PF3D7_0524900.1	Same	0	S-adenosyl-L-methionine-dependent tRNA 4-demethylwyosine synthase, putative
5	1134892		20	GGGGGGGGGGGGGGAAGGGG	No				Ups	PF3D7_0527200.1	Complement	38	ubiquitin carboxyl-terminal hydrolase 14
5	1342964		24	GGGTTCAGGGTTTAGGGTTTAGGG	No				In	PF3D7_0533100.1	Same	0	erythrocyte membrane protein 1 (PfEMP1), pseudogene
5	1342992		45	GGGTTTTAGGTTTAGGGTTCAGGGTTTAGGGTTCAGGGTTTAGGG	No		Yes		Down	PF3D7_0533100.1	Same	-28	erythrocyte membrane protein 1 (PfEMP1), pseudogene
5	1343056		24	GGGTTTAGGGTTCAGGGTTTAGGG	No		Yes		Down	PF3D7_0533100.1	Same	-92	erythrocyte membrane protein 1 (PfEMP1), pseudogene
5	1343090		36	GGGTTTAGGTTTAGGGTTCAGGGTTTAGGTTTAGGG	No		Yes		Down	PF3D7_0533100.1	Same	-126	erythrocyte membrane protein 1 (PfEMP1), pseudogene
5	1343157		24	GGGTTCAGGGTTCAGGGTTTAGGG	No		Yes		Down	PF3D7_0533100.1	Same	-193	erythrocyte membrane protein 1 (PfEMP1), pseudogene
5	1343212		24	GGGTTTAGGGTTTAGGGTTCAGGG	No		Yes		Down	PF3D7_0533100.1	Same	-248	erythrocyte membrane protein 1 (PfEMP1), pseudogene
5	1343246		24	GGGTTTAGGGTTCAGGGTTTAGGG	No		Yes		Down	PF3D7_0533100.1	Same	-282	erythrocyte membrane protein 1 (PfEMP1), pseudogene
5	1343281		24	GGGTTTAGGGTTTAGGGTTTAGGG	No		Yes		Down	PF3D7_0533100.1	Same	-317	erythrocyte membrane protein 1 (PfEMP1), pseudogene
5	1343342		45	GGGTTCATGGTTTAGGGTTTAGGGTTTAGGGTTTAGGGTTTAGGG	No		Yes		Down	PF3D7_0533100.1	Same	-378	erythrocyte membrane protein 1 (PfEMP1), pseudogene
5	1343397		30	GGGTTGTGGTTTAGGGTTTAGGGTTTAGGG	No		Yes		Down	PF3D7_0533100.1	Same	-433	erythrocyte membrane protein 1 (PfEMP1), pseudogene
5	1343431		24	GGGTTTAGGGTTTAGGGTTCAGGG	No		Yes		Down	PF3D7_0533100.1	Same	-467	erythrocyte membrane protein 1 (PfEMP1), pseudogene
5	1343479		24	GGGTTTAGGGTTCAGGGTTCAGGG	No		Yes		Down	PF3D7_0533100.1	Same	-515	erythrocyte membrane protein 1 (PfEMP1), pseudogene
5	1343533		24	GGGTTTAGGGTTTAGGGTTCAGGG	No		Yes		Down	PF3D7_0533100.1	Same	-569	erythrocyte membrane protein 1 (PfEMP1), pseudogene
5_RC	198424	1145096	39	GGGCATTCCACTGGGCATTCCACCGGGCATTCCACTGGG	No				In	PF3D7_0527500.1	Complement	0	Hsc70-interacting protein
5_RC	994837	348690	32	GGGGTAATGAAAAGGGGGGATAATCCTATGGG	No				In	PF3D7_0508500.1	Same	0	guanidine nucleotide exchange factor
5_RC	1335426	8093	40	GGGTACTAATTTTTGGGTACAAAGGGGACCAAAATATGGG	No		Yes		Ups	PF3D7_0500100.1	Complement	12836	erythrocyte membrane protein 1, PfEMP1
5_RC	1343048	487	24	GGGTTCAGGGTTTAGGGTTCAGGG	No		Yes		Ups	PF3D7_0500100.1	Complement	20442	erythrocyte membrane protein 1, PfEMP1
5_RC	1343137	398	24	GGGTTTAGGGTTTAGGGTTTAGGG	No		Yes		Ups	PF3D7_0500100.1	Complement	20531	erythrocyte membrane protein 1, PfEMP1
5_RC	1343171	364	24	GGGTTTAGGGTTCAGGGTTTAGGG	No		Yes		Ups	PF3D7_0500100.1	Complement	20565	erythrocyte membrane protein 1, PfEMP1
5_RC	1343219	316	24	GGGTTTAGGGTTTAGGGTTTAGGG	No		Yes		Ups	PF3D7_0500100.1	Complement	20613	erythrocyte membrane protein 1, PfEMP1
5_RC	1343316	219	24	GGGTTCAGGGTTTAGGGTTTAGGG	No		Yes		Ups	PF3D7_0500100.1	Complement	20710	erythrocyte membrane protein 1, PfEMP1
5_RC	1343365	149	45	GGGTTTAGGGTTCAGGGTTTAGGGTTCAGGGTTTAGGGTTCAGGG	No		Yes		Ups	PF3D7_0500100.1	Complement	20780	erythrocyte membrane protein 1, PfEMP1
5_RC	1343414	121	24	GGGTTTAGGGTTCAGGGTTTAGGG	No		Yes		Ups	PF3D7_0500100.1	Complement	20808	erythrocyte membrane protein 1, PfEMP1
5_RC	1343450	85	24	GGGTTTAGGGTTCAGGGTTTAGGG	No		Yes		Ups	PF3D7_0500100.1	Complement	20844	erythrocyte membrane protein 1, PfEMP1
5_RC	1343501	34	24	GGGTTTAGGGTTCAGGGTTTAGGG	No		Yes		Ups	PF3D7_0500100.1	Complement	20895	erythrocyte membrane protein 1, PfEMP1
5_RC	1343529	6	24	GGGTTCAGGGTTTAGGGTTCAGGG	No		Yes		Ups	PF3D7_0500100.1	Complement	20923	erythrocyte membrane protein 1, PfEMP1
6	91364		15	GGGGGGGGGGATGGG	No				Ups	PF3D7_0602100.1	Same	1142	ATP-dependent RNA helicase, putative
6	670226		39	GGGCATATGAATGGGCATATGAATGGGCATATGAATGGG	No				In	PF3D7_0616000.1	Same	0	Pyridoxal kinase
6	670274		39	GGGCATATGAATGGGCATATGAATGGGCATATGAATGGG	No				In	PF3D7_0616000.1	Same	0	Pyridoxal kinase
6	1330393		39	GGGTTTGACTGAGGGTGCTGCTATGGGTGCTACTGAGGG	No				In	PF3D7_0631800.1	Same	0	rifin
6	1416502		25	GGGTTCAAGGGTTTAGGGTTCAGGG	No		Yes	Yes	Ups	PF3D7_0632800.1	Complement	33875	erythrocyte membrane protein 1, PfEMP1
6	1416558		24	GGGTTCAGGGTTTAGGGTTTAGGG	No		Yes	Yes	Ups	PF3D7_0632800.1	Complement	33931	erythrocyte membrane protein 1, PfEMP1
6	1416586		24	GGGTTTAGGGTTTAGGGTTTAGGG	No		Yes	Yes	Ups	PF3D7_0632800.1	Complement	33959	erythrocyte membrane protein 1, PfEMP1
6	1416622		45	GGGTTTAGGTTTTAGGGTTTAGGGTTTAGGGTTTAGGGTTTAGGG	No		Yes	Yes	Ups	PF3D7_0632800.1	Complement	33995	erythrocyte membrane protein 1, PfEMP1
6	1416670		24	GGGTTCAGGGTTTAGGGTTTAGGG	No		Yes	Yes	Ups	PF3D7_0632800.1	Complement	34043	erythrocyte membrane protein 1, PfEMP1
6	1416711		24	GGGTTCAGGGTTTAGGGTTTAGGG	No		Yes	Yes	Ups	PF3D7_0632800.1	Complement	34084	erythrocyte membrane protein 1, PfEMP1
6	1416739		45	GGGTTTAGGGTTTAGGGTTTAGGGTTTAGGGTTTAGGGTTTAGGG	Yes	1416760-1417090	Yes	Yes	Ups	PF3D7_0632800.1	Complement	34112	erythrocyte membrane protein 1, PfEMP1
6	1416788		24	GGGTTCAGGGTTTAGGGTTCAGGG	Yes	1416760-1417090	Yes	Yes	Ups	PF3D7_0632800.1	Complement	34161	erythrocyte membrane protein 1, PfEMP1
6	1416822		45	GGGTTCAGGGTTTAGGGTTCAGGGTTTAGGGTTTAGGGTTTAGGG	Yes	1416760-1417090	Yes	Yes	Ups	PF3D7_0632800.1	Complement	34195	erythrocyte membrane protein 1, PfEMP1
6	1416878		30	GGGTTCAGGGTTTAGGTTTAGGGTTCAGGG	Yes	1416760-1417090	Yes	Yes	Ups	PF3D7_0632800.1	Complement	34251	erythrocyte membrane protein 1, PfEMP1
6	1416912		24	GGGTTTAGGGTTCAGGGTTCAGGG	Yes	1416760-1417090	Yes	Yes	Ups	PF3D7_0632800.1	Complement	34285	erythrocyte membrane protein 1, PfEMP1
6	1416993		24	GGGTTTAGGGTTCAGGGTTTAGGG	Yes	1416760-1417090	Yes	Yes	Ups	PF3D7_0632800.1	Complement	34366	erythrocyte membrane protein 1, PfEMP1
6	1417028		24	GGGTTTAGGGTTCAGGGTTCAGGG	Yes	1416760-1417090	Yes	Yes	Ups	PF3D7_0632800.1	Complement	34401	erythrocyte membrane protein 1, PfEMP1
6	1417070		43	GGGTTTAGGTTTAGGGTGTAGGGTTTAGGGTTCAGGTTTAGGG	Yes	1416760-1417090	Yes	Yes	Ups	PF3D7_0632800.1	Complement	34443	erythrocyte membrane protein 1, PfEMP1
6	1417124		24	GGGTTCAGGGTTCAGGGTTTAGGG	Yes	1417115-1417295	Yes	Yes	Ups	PF3D7_0632800.1	Complement	34497	erythrocyte membrane protein 1, PfEMP1
6	1417152		24	GGGTTCAGGGTTTAGGGTTTAGGG	Yes	1417115-1417295	Yes	Yes	Ups	PF3D7_0632800.1	Complement	34525	erythrocyte membrane protein 1, PfEMP1
6	1417180		24	GGGTTCAGGGTTTAGGGTTCAGGG	Yes	1417115-1417295	Yes	Yes	Ups	PF3D7_0632800.1	Complement	34553	erythrocyte membrane protein 1, PfEMP1
6	1417208		45	GGGTTCAGGGTTCAGGGTTTAGGGTTCAGGGTTTAGGGTTTAGGG	Yes	1417115-1417295	Yes	Yes	Ups	PF3D7_0632800.1	Complement	34581	erythrocyte membrane protein 1, PfEMP1
6	1417270		24	GGGTTTAGGGTTTAGGGTTTAGGG	Yes	1417115-1417295	Yes	Yes	Ups	PF3D7_0632800.1	Complement	34643	erythrocyte membrane protein 1, PfEMP1
6	1417319		45	GGGTTCAGGGTTTAGGGTTTAGGGTTTAGGGTTTAGGGTTCAGGG	No		Yes	Yes	Ups	PF3D7_0632800.1	Complement	34692	erythrocyte membrane protein 1, PfEMP1
6	1417368		25	GGGTTCAGGGTTTAGGGTTTCAGGG	Yes	1417371-1417461	Yes	Yes	Ups	PF3D7_0632800.1	Complement	34741	erythrocyte membrane protein 1, PfEMP1
6	1417397		24	GGGTTCAGGGTTTAGGGTTTAGGG	Yes	1417371-1417461	Yes	Yes	Ups	PF3D7_0632800.1	Complement	34770	erythrocyte membrane protein 1, PfEMP1
6	1417425		45	GGGTTTAGGGTTTAGGGTTCAGGGTTTAGGGTTCAGGGTTCAGGG	Yes	1417371-1417461	Yes	Yes	Ups	PF3D7_0632800.1	Complement	34798	erythrocyte membrane protein 1, PfEMP1
6	1417502		25	GGGTTTAGGGTTTCAGGGTTCAGGG	Yes	1417488-1417548	Yes	Yes	Ups	PF3D7_0632800.1	Complement	34875	erythrocyte membrane protein 1, PfEMP1
6	1417551		24	GGGTTTAGGGTTTAGGGTTTAGGG	No		Yes	Yes	Ups	PF3D7_0632800.1	Complement	34924	erythrocyte membrane protein 1, PfEMP1
6	1417601		24	GGGTTCAGGGTTCAGGGTTTAGGG	Yes	1417611-1417656	Yes	Yes	Ups	PF3D7_0632800.1	Complement	34974	erythrocyte membrane protein 1, PfEMP1
6	1417629		45	GGGTTCAGGGTTTAGGGTTTAGGGTTCAGGGTTTAGGGTTCAGGG	Yes	1417611-1417656	Yes	Yes	Ups	PF3D7_0632800.1	Complement	35002	erythrocyte membrane protein 1, PfEMP1
6	1417746		24	GGGTTTAGGGTTCAGGGTTTAGGG	No		Yes	Yes	Ups	PF3D7_0632800.1	Complement	35119	erythrocyte membrane protein 1, PfEMP1
6	1417794		24	GGGTTTAGGGTTCAGGGTTCAGGG	Yes	1417798-1417858	Yes	Yes	Ups	PF3D7_0632800.1	Complement	35167	erythrocyte membrane protein 1, PfEMP1
6	1417835		24	GGGTTTAGGGTTCAGGGTTCAGGG	Yes	1417798-1417858	Yes	Yes	Ups	PF3D7_0632800.1	Complement	35208	erythrocyte membrane protein 1, PfEMP1
6	1417863		45	GGGTTTAGGGTTTAGGGTTTAGGGTTCAGGGTTTAGGGTTCAGGG	Yes	1417876-1417966	Yes	Yes	Ups	PF3D7_0632800.1	Complement	35236	erythrocyte membrane protein 1, PfEMP1
6	1417926		24	GGGTTCAGGGTTTAGGGTTCAGGG	Yes	1417876-1417966	Yes	Yes	Ups	PF3D7_0632800.1	Complement	35299	erythrocyte membrane protein 1, PfEMP1
6	1417954		24	GGGTTCAGGGTTCAGGGTTTAGGG	Yes	1417876-1417966	Yes	Yes	Ups	PF3D7_0632800.1	Complement	35327	erythrocyte membrane protein 1, PfEMP1
6	1418016		24	GGGTTTAGGGTTCAGGGTTTAGGG	No		Yes	Yes	Ups	PF3D7_0632800.1	Complement	35389	erythrocyte membrane protein 1, PfEMP1
6	1418050		30	GGGTTCAGGGTTTAGGTTTAGGGTTCAGGG	No		Yes	Yes	Ups	PF3D7_0632800.1	Complement	35423	erythrocyte membrane protein 1, PfEMP1
6	1418091		24	GGGTTTAGGGTTTAGGGTTCAGGG	No		Yes	Yes	Ups	PF3D7_0632800.1	Complement	35464	erythrocyte membrane protein 1, PfEMP1
6	1418188		24	GGGTTTAGGGTTTAGGGTTTAGGG	No		Yes	Yes	Ups	PF3D7_0632800.1	Complement	35561	erythrocyte membrane protein 1, PfEMP1
6_RC	7820	1410396	28	GGGCGTTTTTGGGTAGGGAAAATATGGG	No		Yes	Yes	Ups	PF3D7_0632800.1	Same	27769	erythrocyte membrane protein 1, PfEMP1
6_RC	9888	1408328	28	GGGCGTTTTTGGGTAGGGAAAACATGGG	No		Yes	Yes	Ups	PF3D7_0632800.1	Same	25701	erythrocyte membrane protein 1, PfEMP1
6_RC	10742	1407468	34	GGGTTCCCCCCGAAGGGGGGATATAACCAGTGGG	No		Yes	Yes	Ups	PF3D7_0632800.1	Same	24841	erythrocyte membrane protein 1, PfEMP1
6_RC	34002	1384212	30	GGGTTAAGGGTATAACTTTAGGGGTTAGGG	Yes	1384192-1384252		Yes	Ups	PF3D7_0632800.1	Same	1585	erythrocyte membrane protein 1, PfEMP1
6_RC	1304513	113696	35	GGGAAATATATTGGGAATGTCTAAATGGGAAGGGG	No				Down	PF3D7_0602700.1	Same	-128	conserved protein, unknown function
6_RC	1407388	10823	33	GGGTTCATCGGAAGGGAGGGGTTCTACCTCGGG	No				In	PF3D7_0600200.1	Complement	0	erythrocyte membrane protein 1, PfEMP1
6_RC	1417597	623	24	GGGTTCAGGGTTCAGGGTTCAGGG	No		Yes		Down	PF3D7_0600100.1	Same	-30	erythrocyte membrane protein 1 (PfEMP1), pseudogene
6_RC	1417644	576	24	GGGTTTAGGGTTTAGGGTTTAGGG	No		Yes		Down	PF3D7_0600100.1	Same	-77	erythrocyte membrane protein 1 (PfEMP1), pseudogene
6_RC	1417680	540	24	GGGTTTAGGGTTTAGGGTTCAGGG	No		Yes		Down	PF3D7_0600100.1	Same	-113	erythrocyte membrane protein 1 (PfEMP1), pseudogene
6_RC	1417728	492	24	GGGTTTAGGGTTCAGGGTTCAGGG	Yes	492-537	Yes		Down	PF3D7_0600100.1	Same	-161	erythrocyte membrane protein 1 (PfEMP1), pseudogene
6_RC	1417777	443	24	GGGTTCAGGGTTTAGGGTTCAGGG	No		Yes		Down	PF3D7_0600100.1	Same	-210	erythrocyte membrane protein 1 (PfEMP1), pseudogene
6_RC	1417811	388	45	GGGTTTAGGGTTTAGGGTTTAGGGTTCAGGGTTCAGGGTTTAGGG	Yes	311-401	Yes		Down	PF3D7_0600100.1	Same	-265	erythrocyte membrane protein 1 (PfEMP1), pseudogene
6_RC	1417875	324	45	GGGTTTAGGGTTCAGGGTTTAGGGTTTAGGGTTTAGGGTTCAGGG	Yes	311-401	Yes		Down	PF3D7_0600100.1	Same	-329	erythrocyte membrane protein 1 (PfEMP1), pseudogene
6_RC	1417944	276	24	GGGTTTAGGGTTCAGGGTTCAGGG	Yes	213-303	Yes		Down	PF3D7_0600100.1	Same	-377	erythrocyte membrane protein 1 (PfEMP1), pseudogene
6_RC	1417972	248	24	GGGTTTAGGGTTCAGGGTTTAGGG	No		Yes		Down	PF3D7_0600100.1	Same	-405	erythrocyte membrane protein 1 (PfEMP1), pseudogene
6_RC	1418000	220	24	GGGTTTAGGGTTTAGGGTTTAGGG	Yes	213-303	Yes		Down	PF3D7_0600100.1	Same	-433	erythrocyte membrane protein 1 (PfEMP1), pseudogene
6_RC	1418049	150	45	GGGTTTAGGGTTCAGGGTTCAGGGTTTAGGGTTCAGGGTTTAGGG	Yes	213-303	Yes		Down	PF3D7_0600100.1	Same	-503	erythrocyte membrane protein 1 (PfEMP1), pseudogene
6_RC	1418098	122	24	GGGTTCAGGGTTTAGGGTTTAGGG	Yes	14-209	Yes		Down	PF3D7_0600100.1	Same	-531	erythrocyte membrane protein 1 (PfEMP1), pseudogene
6_RC	1418133	66	45	GGGTTTAGGGTTTAGGGTTTAGGGTTCAGGGTTTAGGGTTCAGGG	Yes	14-209	Yes		Down	PF3D7_0600100.1	Same	-587	erythrocyte membrane protein 1 (PfEMP1), pseudogene
6_RC	1418182	38	24	GGGTTTAGGGTTTAGGGTTCAGGG	Yes	14-209	Yes		Down	PF3D7_0600100.1	Same	-615	erythrocyte membrane protein 1 (PfEMP1), pseudogene
6_RC	1418210	5	29	GGGTTCAGGGTTAGGTTCAGGGTTTAGGG	Yes	14-209	Yes		Down	PF3D7_0600100.1	Same	-648	erythrocyte membrane protein 1 (PfEMP1), pseudogene
7	6687		28	GGGCGTTTTTGGGTAGGGAAAACATGGG	No		Yes	Yes	Ups	PF3D7_0700100.1	Same	13620	erythrocyte membrane protein 1, PfEMP1
7	7541		34	GGGTTCCCCCCGAAGGGGGGATATAACCAGTGGG	No		Yes	Yes	Ups	PF3D7_0700100.1	Same	12766	erythrocyte membrane protein 1, PfEMP1
7	18544		30	GGGTTAAGGGTATACATTTAGGGGTTAGGG	No			Yes	Ups	PF3D7_0700100.1	Same	1763	erythrocyte membrane protein, PfEMP1
7	30750		24	GGGAGGGCTTGTTCCGGGAATGGG	No				In	PF3D7_0700200.1	Same	0	rifin
7	704510		33	GGGATAGAGATAGGGATAGGGAGAGAGATAGGG	No				In	PF3D7_0716000.1	Same	0	RNA-binding protein, putative
7	1075616		32	GGGAACCGTGTACAGGGCAGTTATAGGGGGGG	No				Ups	PF3D7_0725300.1	Complement	862	conserved protein, unknown function
7	1444713		30	GGGTTCAGGGTTCAGGGTTTAGGTTTAGGG	No		Yes	Yes	Ups	PF3D7_0733000.1	Complement	18479	erythrocyte membrane protein 1, PfEMP1
7	1444747		24	GGGTTCAGGGTTTAGGGTTTAGGG	No		Yes	Yes	Ups	PF3D7_0733000.1	Complement	18513	erythrocyte membrane protein 1, PfEMP1
7	1444789		24	GGGTTTAGGGTTTAGGGTTCAGGG	No		Yes	Yes	Ups	PF3D7_0733000.1	Complement	18555	erythrocyte membrane protein 1, PfEMP1
7	1444817		24	GGGTTCAGGGTTCAGGGTTTAGGG	No		Yes	Yes	Ups	PF3D7_0733000.1	Complement	18583	erythrocyte membrane protein 1, PfEMP1
7	1444845		24	GGGTTTAGGGTTCAGGGTTCAGGG	No		Yes	Yes	Ups	PF3D7_0733000.1	Complement	18611	erythrocyte membrane protein 1, PfEMP1
7	1444873		45	GGGTTTAGGGTTCAGGGTTCAGGGTTTAGGGTTCAAGGTTTAGGG	No		Yes	Yes	Ups	PF3D7_0733000.1	Complement	18639	erythrocyte membrane protein 1, PfEMP1
7	1444928		45	GGGTTTAGGGTTTAGGGTTTAGGGTTTAGGGTTCAGGGTTTAGGG	No		Yes	Yes	Ups	PF3D7_0733000.1	Complement	18694	erythrocyte membrane protein 1, PfEMP1
7	1444985		30	GGGTTCAGGGTTTAGGTTTAGGGTTTAGGG	No		Yes	Yes	Ups	PF3D7_0733000.1	Complement	18751	erythrocyte membrane protein 1, PfEMP1
7	1445019		45	GGGTTTAGGGTTTAGGGTTCAGGGTTTAGGGTTTAGGGTTTAGGG	No		Yes	Yes	Ups	PF3D7_0733000.1	Complement	18785	erythrocyte membrane protein 1, PfEMP1
7	1445068		24	GGGTTTAGGGTTTAGGGTTCAGGG	No		Yes	Yes	Ups	PF3D7_0733000.1	Complement	18834	erythrocyte membrane protein 1, PfEMP1
7	1445111		45	GGGTTTAGGGTTTAGGGTTCAGGGTTTAGGGTTCAGGGTTTAGGG	No		Yes	Yes	Ups	PF3D7_0733000.1	Complement	18877	erythrocyte membrane protein 1, PfEMP1
7	1445160		24	GGGTTTAGGGTTCAGGGTTTAGGG	No		Yes	Yes	Ups	PF3D7_0733000.1	Complement	18926	erythrocyte membrane protein 1, PfEMP1
7_RC	17387	1427792	30	GGGTTAAGGGTATAACTTTAGGGGTTAGGG	No			Yes	Ups	PF3D7_0733000.1	Same	1558	erythrocyte membrane protein 1, PfEMP1
7_RC	860838	584336	35	GGGAAAATGGGTTCAACAAAAGGGAAAAGAATGGG	No				In	PF3D7_0712800.1	Same	0	erythrocyte membrane protein 1, PfEMP1
7_RC	1318807	126363	39	GGGACAGGCAGGGGGACAGGCAGAGGGACAGGCAGGGGG	No				In	PF3D7_0703200.1	Same	0	conserved Plasmodium protein, unknown function
7_RC	1419502	25682	25	GGGGGGTCCGGCTTCGGGGGCAGGG	No			Yes	In	PF3D7_0700100.1	Complement	0	erythrocyte membrane protein 1, PfEMP1
7_RC	1421509	23669	31	GGGGTCGTTGGGTTCAAGGGTACCACTAGGG	No			Yes	In	PF3D7_0700100.1	Complement	0	erythrocyte membrane protein 1, PfEMP1
7_RC	1443584	1601	24	GGGTTTAGGGTTTAGGGTTTAGGG	No		Yes	Yes	Ups	PF3D7_0700100.1	Complement	18706	erythrocyte membrane protein 1, PfEMP1
7_RC	1443612	1573	24	GGGTTTAGGGTTTAGGGTTCAGGG	No		Yes	Yes	Ups	PF3D7_0700100.1	Complement	18734	erythrocyte membrane protein 1, PfEMP1
7_RC	1443679	1506	24	GGGTTTAGGGTTTAGGGTTCAGGG	No		Yes	Yes	Ups	PF3D7_0700100.1	Complement	18801	erythrocyte membrane protein 1, PfEMP1
7_RC	1443707	1478	24	GGGTTTAGGGTTCAGGGTTTAGGG	No		Yes	Yes	Ups	PF3D7_0700100.1	Complement	18829	erythrocyte membrane protein 1, PfEMP1
7_RC	1443748	1437	24	GGGTTCAGGGTTTAGGGTTTAGGG	No		Yes	Yes	Ups	PF3D7_0700100.1	Complement	18870	erythrocyte membrane protein 1, PfEMP1
7_RC	1443784	1401	24	GGGTTTAGGGTTTAGGGTTTAGGG	No		Yes	Yes	Ups	PF3D7_0700100.1	Complement	18906	erythrocyte membrane protein 1, PfEMP1
7_RC	1443812	1373	24	GGGTTTAGGGTTCAGGGTTCAGGG	No		Yes	Yes	Ups	PF3D7_0700100.1	Complement	18934	erythrocyte membrane protein 1, PfEMP1
7_RC	1443847	1338	24	GGGTTTAGGGTTCAGGGTTCAGGG	No		Yes	Yes	Ups	PF3D7_0700100.1	Complement	18969	erythrocyte membrane protein 1, PfEMP1
7_RC	1443875	1310	24	GGGTTCAGGGTTTAGGGTTTAGGG	No		Yes	Yes	Ups	PF3D7_0700100.1	Complement	18997	erythrocyte membrane protein 1, PfEMP1
7_RC	1443931	1233	45	GGGTTTAGGGTTTAGGGTTTAGGGTTTAGGGTTCAGGGTTTAGGG	No		Yes	Yes	Ups	PF3D7_0700100.1	Complement	19074	erythrocyte membrane protein 1, PfEMP1
7_RC	1443980	1205	24	GGGTTTAGGGTTTAGGGTTTAGGG	No		Yes	Yes	Ups	PF3D7_0700100.1	Complement	19102	erythrocyte membrane protein 1, PfEMP1
7_RC	1444008	1171	30	GGGTTCAGGGTTTAGGGTTTAGGTTTAGGG	No		Yes	Yes	Ups	PF3D7_0700100.1	Complement	19136	erythrocyte membrane protein 1, PfEMP1
7_RC	1444049	1136	24	GGGTTCAGGGTTCAGGGTTTAGGG	No		Yes	Yes	Ups	PF3D7_0700100.1	Complement	19171	erythrocyte membrane protein 1, PfEMP1
7_RC	1444086	1099	24	GGGTTTAGGGTTCAGGGTTTAGGG	No		Yes	Yes	Ups	PF3D7_0700100.1	Complement	19208	erythrocyte membrane protein 1, PfEMP1
7_RC	1444155	1030	24	GGGTTCAGGGTTTAGGGTTCTGGG	No		Yes	Yes	Ups	PF3D7_0700100.1	Complement	19277	erythrocyte membrane protein 1, PfEMP1
7_RC	1444195	969	45	GGGTTTAGGGTTTAGGGTTCAGGGTTTAGGGTTTAGGGTTCAGGG	No		Yes	Yes	Ups	PF3D7_0700100.1	Complement	19338	erythrocyte membrane protein 1, PfEMP1
7_RC	1444244	920	45	GGGTTTAGGGTTCAGGGTTCAGGGTTTAGGGTTTAGGGTTTAGGG	No		Yes	Yes	Ups	PF3D7_0700100.1	Complement	19387	erythrocyte membrane protein 1, PfEMP1
7_RC	1444293	871	45	GGGTTCAGGGTTTAGGGTTTAGGGTTCAGGGTTTAGGGTTTAGGG	No		Yes	Yes	Ups	PF3D7_0700100.1	Complement	19436	erythrocyte membrane protein 1, PfEMP1
7_RC	1444349	836	24	GGGTTCAGGGTTCAGGGTTTAGGG	No		Yes	Yes	Ups	PF3D7_0700100.1	Complement	19471	erythrocyte membrane protein 1, PfEMP1
7_RC	1444377	787	45	GGGTTTAGGGTTCAGGGTTCAGGGTTTAGGGTTTAGGTTTCAGGG	No		Yes	Yes	Ups	PF3D7_0700100.1	Complement	19520	erythrocyte membrane protein 1, PfEMP1
7_RC	1444432	753	24	GGGTTCAGGGTTTAGGGTTTAGGG	No		Yes	Yes	Ups	PF3D7_0700100.1	Complement	19554	erythrocyte membrane protein 1, PfEMP1
7_RC	1444467	718	24	GGGTTTAGGGTTCAGGGTTTAGGG	No		Yes	Yes	Ups	PF3D7_0700100.1	Complement	19589	erythrocyte membrane protein 1, PfEMP1
7_RC	1444495	690	24	GGGTTTAGGGTTTAGGGTTCAGGG	No		Yes	Yes	Ups	PF3D7_0700100.1	Complement	19617	erythrocyte membrane protein 1, PfEMP1
7_RC	1444544	620	45	GGGTTTAGGGTTCAGGGTTTAGGGTTCAGGGTTTAGGTTTTAGGG	No		Yes	Yes	Ups	PF3D7_0700100.1	Complement	19687	erythrocyte membrane protein 1, PfEMP1
7_RC	1444593	571	45	GGGTTTAGGGTTTAGGGTTCAGGGTTTAGGGTTTAGGGTTTAGGG	No		Yes	Yes	Ups	PF3D7_0700100.1	Complement	19736	erythrocyte membrane protein 1, PfEMP1
7_RC	1444649	536	24	GGGTTCAGGGTTCAGGGTTTAGGG	No		Yes	Yes	Ups	PF3D7_0700100.1	Complement	19771	erythrocyte membrane protein 1, PfEMP1
7_RC	1444691	494	24	GGGTTTAGGGTTTAGGGTTTAGGG	No		Yes	Yes	Ups	PF3D7_0700100.1	Complement	19813	erythrocyte membrane protein 1, PfEMP1
7_RC	1444740	424	45	GGGTTCAGGGTTTAGGGTTCAGGGTTTAGGGTTTAGGGTTCAGGG	No		Yes	Yes	Ups	PF3D7_0700100.1	Complement	19883	erythrocyte membrane protein 1, PfEMP1
7_RC	1444789	396	24	GGGTTCAGGGTTTAGGGTTTAGGG	No		Yes	Yes	Ups	PF3D7_0700100.1	Complement	19911	erythrocyte membrane protein 1, PfEMP1
7_RC	1444831	333	45	GGGTTCAGGGTTTAGGGTTTAGGGTTTAGGGTTTAGGGTTTAGGG	No		Yes	Yes	Ups	PF3D7_0700100.1	Complement	19974	erythrocyte membrane protein 1, PfEMP1
7_RC	1444880	284	45	GGGTTTAGGGTTTAGGGTTCAGGGTTTAGGGTTTAGGGTTCAGGG	No		Yes	Yes	Ups	PF3D7_0700100.1	Complement	20023	erythrocyte membrane protein 1, PfEMP1
7_RC	1444930	255	24	GGGTTTAGGGTTTAGGGTTTAGGG	No		Yes	Yes	Ups	PF3D7_0700100.1	Complement	20052	erythrocyte membrane protein 1, PfEMP1
7_RC	1444958	227	24	GGGTTTAGGGTTTAGGGTTTAGGG	No		Yes	Yes	Ups	PF3D7_0700100.1	Complement	20080	erythrocyte membrane protein 1, PfEMP1
7_RC	1445008	177	24	GGGTTCAGGGTTTAGGGTTTAGGG	No		Yes	Yes	Ups	PF3D7_0700100.1	Complement	20130	erythrocyte membrane protein 1, PfEMP1
7_RC	1445049	136	24	GGGTTTAGGGTTTAGGGTTTAGGG	No		Yes	Yes	Ups	PF3D7_0700100.1	Complement	20171	erythrocyte membrane protein 1, PfEMP1
7_RC	1445089	96	24	GGGTTTAGGGTTCAGGGTTTAGGG	No		Yes	Yes	Ups	PF3D7_0700100.1	Complement	20211	erythrocyte membrane protein 1, PfEMP1
7_RC	1445132	53	24	GGGTTCAGGGTTTAGGGTTCAGGG	No		Yes	Yes	Ups	PF3D7_0700100.1	Complement	20254	erythrocyte membrane protein 1, PfEMP1
7_RC	1445160	4	45	GGGTTTAGGGTTCAGGGTTTAGGGTTCAGGGTTCAGGGTTTAGGG	No		Yes	Yes	Ups	PF3D7_0700100.1	Complement	20303	erythrocyte membrane protein 1, PfEMP1
8	7070		34	GGGTTCCCCCCGAAGGGGGGATATAACCAGTGGG	No		Yes	Yes	Ups	PF3D7_0800100.1	Same	14291	erythrocyte membrane protein 1, PfEMP1
8	19707		30	GGGTTAAGGGTATAACTTTAGGGGTTAGGG	Yes	19675-19825		Yes	Ups	PF3D7_0800100.1	Same	1654	erythrocyte membrane protein 1, PfEMP1
8	31717		42	GGGTTGGTTCGCAGGGGGGGGTTGTACGGGTGGAGGCGGGGG	No				In	PF3D7_0800200.1	Complement	0	erythrocyte membrane protein 1, PfEMP1
8	1276269		20	GGGTGTGGGGGGTACTAGGG	Yes	1276245-1276380			In	PF3D7_0829900.1	Same	0	unspecifed product
8	1279215		35	GGGTTTAATATTAGGGTTAGGGTTTAATATTAGGG	Yes	1279239-1279419			Down	PF3D7_0829900.1	Same	-420	unspecifed product
8	1279285		28	GGGTTAGGGTTTAATATTAGGGTTAGGG	Yes	1279239-1279419			Down	PF3D7_0829900.1	Same	-490	unspecifed product
8	1279348		24	GGGTTCAGGGTTTAGGGTTTAGGG	Yes	1279239-1279419			Down	PF3D7_0829900.1	Same	-553	unspecifed product
8	1279394		23	GGGTTAGGGTTTAGGGTATAGGG	Yes	1279239-1279419			Down	PF3D7_0829900.1	Same	-599	unspecifed product
8	1438174		37	GGGGTTGATGGAGGGGCCGCAGGGGCCGGTGCCGGGG	No			Yes	In	PF3D7_0833500.1	Complement	0	erythrocyte membrane protein 1, PfEMP1
8	1472224		36	GGGTTTAGGTTTAGGGTTCAGGGTTTAGGTTTAGGG	No		Yes	Yes	Ups	PF3D7_0833500.1	Complement	28775	erythrocyte membrane protein 1, PfEMP1
8	1472304		24	GGGTTCAGGGTTTAGGGTTCAGGG	No		Yes	Yes	Ups	PF3D7_0833500.1	Complement	28855	erythrocyte membrane protein 1, PfEMP1
8	1472359		45	GGGTTTAGGGTTTAGGGTTCAGGGTTTAGGGTTTAGGGTTTAGGG	No		Yes	Yes	Ups	PF3D7_0833500.1	Complement	28910	erythrocyte membrane protein 1, PfEMP1
8	1472408		24	GGGTTTAGGGTTCAGGGTTTAGGG	Yes	1472408-1472543	Yes	Yes	Ups	PF3D7_0833500.1	Complement	28959	erythrocyte membrane protein 1, PfEMP1
8	1472483		24	GGGTTTAGGGTTCAGGGTTTAGGG	Yes	1472408-1472543	Yes	Yes	Ups	PF3D7_0833500.1	Complement	29034	erythrocyte membrane protein 1, PfEMP1
8	1472511		24	GGGTTCAGGGTTTAGGGTTCAGGG	Yes	1472408-1472543	Yes	Yes	Ups	PF3D7_0833500.1	Complement	29062	erythrocyte membrane protein 1, PfEMP1
8	1472539		24	GGGTTTAGGGTTCAGGGTTTAGGG	Yes	1472408-1472543	Yes	Yes	Ups	PF3D7_0833500.1	Complement	29090	erythrocyte membrane protein 1, PfEMP1
8	1472567		26	GGGTTTCAGGGTTTTAGGGTTTAGGG	No		Yes	Yes	Ups	PF3D7_0833500.1	Complement	29118	erythrocyte membrane protein 1, PfEMP1
8	1472597		24	GGGTTCAGGGTTTAGGGTTTAGGG	No		Yes	Yes	Ups	PF3D7_0833500.1	Complement	29148	erythrocyte membrane protein 1, PfEMP1
8	1472632		45	GGGTTTAGGGGTTAGGGTTTAGGGTTTAGGGTTCAGAGTTTAGGG	No		Yes	Yes	Ups	PF3D7_0833500.1	Complement	29183	erythrocyte membrane protein 1, PfEMP1
8	1472681		24	GGGTTTAGGGTTCAGGGTTTAGGG	No		Yes	Yes	Ups	PF3D7_0833500.1	Complement	29232	erythrocyte membrane protein 1, PfEMP1
8	1472729		24	GGGTTTAGGGTTTAGGGTTCAGGG	Yes	1472739-1472799	Yes	Yes	Ups	PF3D7_0833500.1	Complement	29280	erythrocyte membrane protein 1, PfEMP1
8	1472769		24	GGGTTTAGGGTTCAGGGTTTAGGG	Yes	1472739-1472799	Yes	Yes	Ups	PF3D7_0833500.1	Complement	29320	erythrocyte membrane protein 1, PfEMP1
8_RC	7689	1465090	28	GGGCGTTTTTGGGCAGGGAAAACATGGG	No		Yes	Yes	Ups	PF3D7_0833500.1	Same	21641	erythrocyte membrane protein 1, PfEMP1
8_RC	27700	1445077	30	GGGTTAAGGGTATAACTTTAGGGGTTAGGG	Yes	1444982-1445117		Yes	Ups	PF3D7_0833500.1	Same	1628	erythrocyte membrane protein 1, PfEMP1
8_RC	119479	1353314	14	GGGGGGGGGGGGGG	No				Ups	PF3D7_0831500.1	Complement	142	Plasmodium exported protein (PHIST), unknown function
8_RC	1008510	464263	34	GGGTCGTCGCCGGGTTGTTGGGGTTTCACTCGGG	No				In	PF3D7_0809100.1	Complement	0	erythrocyte membrane protein 1, PfEMP1
8_RC	1327929	144856	22	GGGAAAATTTTGGGGGGTTGGG	No				Ups	PF3D7_0802000.1	Complement	1233	glutamate dehydrogenase, putative
8_RC	1425840	46934	33	GGGTGGTGGGGGTATCACTAGGGGCTGAGGGGG	No				In	PF3D7_0800300.1	Complement	0	erythrocyte membrane protein 1, PfEMP1
8_RC	1427021	45761	25	GGGCTGTCGGGTGGTGGGTTTAGGG	No				In	PF3D7_0800300.1	Complement	0	erythrocyte membrane protein 1, PfEMP1
8_RC	1428444	44331	32	GGGTGATCGGGGTGAGGGCGGTGACACCAGGG	No				In	PF3D7_0800300.1	Complement	0	erythrocyte membrane protein 1, PfEMP1
8_RC	1465353	7414	40	GGGTACTAATTTTTGGGTACAAAGGGGACAGAAACATGGG	No		Yes		Ups	PF3D7_0800100.1	Complement	13947	erythrocyte membrane protein 1, PfEMP1
8_RC	1472637	146	24	GGGTTCAGGGTTTAGGGTTCAGGG	Yes	81-156	Yes		Ups	PF3D7_0800100.1	Complement	21215	erythrocyte membrane protein 1, PfEMP1
8_RC	1472671	112	24	GGGTTCAGGGTTTAGGGTTTAGGG	Yes	81-156	Yes		Ups	PF3D7_0800100.1	Complement	21249	erythrocyte membrane protein 1, PfEMP1
8_RC	1472699	84	24	GGGTTTAGGGTTTAGGGTTTAGGG	Yes	81-156	Yes		Ups	PF3D7_0800100.1	Complement	21277	erythrocyte membrane protein 1, PfEMP1
8_RC	1472732	30	45	GGGTTCAGGGTTTAGGGTTCAGGGTTCAGGGTTTAGGGTTTAGGG	No		Yes		Ups	PF3D7_0800100.1	Complement	21331	erythrocyte membrane protein 1, PfEMP1
9	5803		28	GGGCGTTTTTGGGCAGGGAAAACATGGG	No		Yes	Yes	Ups	PF3D7_0900100.1	Same	14277	erythrocyte membrane protein 1, PfEMP1
9	18452		30	GGGTTAAGGGTATAACTTTAGGGGTTAGGG	No			Yes	Ups	PF3D7_0900100.1	Same	1628	erythrocyte membrane protein 1, PfEMP1
9	1498054		27	GGGGGGTTTTGGTTGTGGGGTTTCGGG	No			Yes	In	PF3D7_0937800.1	Complement	0	erythrocyte membrane protein 1, PfEMP1
9	1540957		24	GGGTTTAGGGTTCAGGGTTCAGGG	No		Yes	Yes	Ups	PF3D7_0937800.1	Complement	37621	erythrocyte membrane protein 1, PfEMP1
9	1540998		24	GGGTTCAGGGTTTAGGGTTCAGGG	No		Yes	Yes	Ups	PF3D7_0937800.1	Complement	37662	erythrocyte membrane protein 1, PfEMP1
9	1541041		45	GGGTTCAGGGTTTAGGGTTTAGGGTTTAGGGTTCAGGGTTTAGGG	No		Yes	Yes	Ups	PF3D7_0937800.1	Complement	37705	erythrocyte membrane protein 1, PfEMP1
9	1541090		45	GGGTTCAGGGTTTAGGGTTCAGGGTTTAGGGTTTAGGGTTTAGGG	No		Yes	Yes	Ups	PF3D7_0937800.1	Complement	37754	erythrocyte membrane protein 1, PfEMP1
9	1541153		45	GGGTTCAGGGTTTAGGGTTTAGGTTTTAGGGTTTAGGGTTTAGGG	No		Yes	Yes	Ups	PF3D7_0937800.1	Complement	37817	erythrocyte membrane protein 1, PfEMP1
9	1541202		24	GGGTTCAGGGTTTAGGGTTTAGGG	No		Yes	Yes	Ups	PF3D7_0937800.1	Complement	37866	erythrocyte membrane protein 1, PfEMP1
9	1541230		31	GGGTTTAGGGTTCAGGGTTCAGGTTTTAGGG	No		Yes	Yes	Ups	PF3D7_0937800.1	Complement	37894	erythrocyte membrane protein 1, PfEMP1
9	1541265		24	GGGTTTAGGGTTTAGGGTTTAGGG	No		Yes	Yes	Ups	PF3D7_0937800.1	Complement	37929	erythrocyte membrane protein 1, PfEMP1
9	1541300		24	GGGTTTAGGGTTTAGGGTTTAGGG	No		Yes	Yes	Ups	PF3D7_0937800.1	Complement	37964	erythrocyte membrane protein 1, PfEMP1
9	1541335		24	GGGTTTAGGGTTCAGGGTTTAGGG	No		Yes	Yes	Ups	PF3D7_0937800.1	Complement	37999	erythrocyte membrane protein 1, PfEMP1
9	1541363		24	GGGTTTAGGGTTCAGGGTTCAGGG	No		Yes	Yes	Ups	PF3D7_0937800.1	Complement	38027	erythrocyte membrane protein 1, PfEMP1
9	1541411		24	GGGTTTAGGGTTCAGGGTTCAGGG	No		Yes	Yes	Ups	PF3D7_0937800.1	Complement	38075	erythrocyte membrane protein 1, PfEMP1
9	1541467		24	GGGTTTAGGGTTCAGGGTTTAGGG	No		Yes	Yes	Ups	PF3D7_0937800.1	Complement	38131	erythrocyte membrane protein 1, PfEMP1
9	1541522		24	GGGTTCAGGGTTTAGGGTTTAGGG	No		Yes	Yes	Ups	PF3D7_0937800.1	Complement	38186	erythrocyte membrane protein 1, PfEMP1
9	1541558		24	GGGTTCAGGGTTTAGGGTTTAGGG	No		Yes	Yes	Ups	PF3D7_0937800.1	Complement	38222	erythrocyte membrane protein 1, PfEMP1
9	1541586		24	GGGTTTAGGGTTTAGGGTTTAGGG	No		Yes	Yes	Ups	PF3D7_0937800.1	Complement	38250	erythrocyte membrane protein 1, PfEMP1
9	1541620		24	GGGTTCAGGGTTTAGGGTTCAGGG	No		Yes	Yes	Ups	PF3D7_0937800.1	Complement	38284	erythrocyte membrane protein 1, PfEMP1
9	1541662		24	GGGTTTAGGGTTCAGGGTTTAGGG	No		Yes	Yes	Ups	PF3D7_0937800.1	Complement	38326	erythrocyte membrane protein 1, PfEMP1
9_RC	192005	1349714	18	GGGGGGGAGGGTTTAGGG	No				Ups	PF3D7_0934400.1	Complement	76	AP2 domain transcription factor, putative
9_RC	1517931	23775	31	GGGGTTGTTGAGGGTGGGTGTATCACTAGGG	Yes	23773-23833		Yes	In	PF3D7_0905100.1	Same	0	nucleoporin NUP221, putative
9_RC	1541277	436	24	GGGTTCAGGGTTTAGGGTTTAGGG	Yes	394-469	Yes	Yes	Ups	PF3D7_0900100.1	Complement	19644	erythrocyte membrane protein 1, PfEMP1
9_RC	1541305	402	30	GGGTTTAGGTTTAGGGTTTAGGGTTCAGGG	No		Yes	Yes	Ups	PF3D7_0900100.1	Complement	19678	erythrocyte membrane protein 1, PfEMP1
9_RC	1541339	374	24	GGGTTTAGGGTTTAGGGTTCAGGG	Yes	394-469	Yes	Yes	Ups	PF3D7_0900100.1	Complement	19706	erythrocyte membrane protein 1, PfEMP1
9_RC	1541367	346	24	GGGTTTAGGGTTTAGGGTTCAGGG	Yes	314-374	Yes	Yes	Ups	PF3D7_0900100.1	Complement	19734	erythrocyte membrane protein 1, PfEMP1
9_RC	1541396	317	24	GGGTTTAGGGTTCAGGGTTTAGGG	Yes	314-374	Yes	Yes	Ups	PF3D7_0900100.1	Complement	19763	erythrocyte membrane protein 1, PfEMP1
9_RC	1541431	276	30	GGGTTTAGGGTTTAGGTTTAGGGTTTAGGG	Yes	314-374	Yes	Yes	Ups	PF3D7_0900100.1	Complement	19854	erythrocyte membrane protein 1, PfEMP1
9_RC	1541466	226	45	GGGTTTAGGGTTTAGGGTTTAGGGTTCAGGGTTTAGGGTTTAGGG	No		Yes	Yes	Ups	PF3D7_0900100.1	Complement	19854	erythrocyte membrane protein 1, PfEMP1
9_RC	1541515	198	24	GGGTTTAGGGTTTAGGGTTCAGGG	No		Yes	Yes	Ups	PF3D7_0900100.1	Complement	19882	erythrocyte membrane protein 1, PfEMP1
9_RC	1541577	135	25	GGGTTTAGGGTTTAGGGTTTCAGGG	Yes	73-148	Yes	Yes	Ups	PF3D7_0900100.1	Complement	19945	erythrocyte membrane protein 1, PfEMP1
9_RC	1541633	59	45	GGGTTCAGGGTTTAGGGTTCAGGGTTTAGGGTTTAGGGTTCAGGG	Yes	73-148	Yes	Yes	Ups	PF3D7_0900100.1	Complement	20021	erythrocyte membrane protein 1, PfEMP1
9_RC	1541682	31	24	GGGTTTAGGGTTTAGGGTTCAGGG	No		Yes	Yes	Ups	PF3D7_0900100.1	Complement	20049	erythrocyte membrane protein 1, PfEMP1
9_RC	1541710	3	24	GGGTTTAGGGTTTAGGGTTCAGGG	No		Yes	Yes	Ups	PF3D7_0900100.1	Complement	20077	erythrocyte membrane protein 1, PfEMP1
10	8400		34	GGGTTCCCCCCGAAGGGGGGATATAACCAGTGGG	No		Yes	Yes	Ups	PF3D7_1000100.1	Same	20090	erythrocyte membrane protein 1, PfEMP1
10	768186		20	GGGGGGGAAGGGAGGTAGGG	No				In	PF3D7_1019100.1	Complement		conserved Plasmodium protein, unknown function
10	1257840		29	GGGGATTGGGTTGATGGGAAAATGCAGGG	No				In	PF3D7_1031200.1	Same		MORN repeat-containing protein 1
10	1584568		16	GGGCCGGGTTGGGGGG	No				Down	PF3D7_1039400.1	Complement	-2584	erythrocyte membrane protein 1 (PfEMP1), pseudogene
10	1584602		24	GGGGGGGGGGGGGGGAAAGTGGGG	No				Down	PF3D7_1039400.1	Complement	-2550	erythrocyte membrane protein 1 (PfEMP1), pseudogene
10	1584641		42	GGGGGGAGGGGGAAGGGGGGGGGGGCGAGGGGGGTTGGGGGG	No				Down	PF3D7_1039400.1	Complement	-2511	erythrocyte membrane protein 1 (PfEMP1), pseudogene
10	1646315		30	GGGAAGAGGAGCCGGGGGTGATGGGTTGGG	No			Yes	In	PF3D7_1041300.1	Complement	0	erythrocyte membrane protein 1, PfEMP1
10	1686861		24	GGGTTCAGGGTTTAGGGTTTAGGG	No		Yes	Yes	Ups	PF3D7_1041300.1	Complement	36913	erythrocyte membrane protein 1, PfEMP1
10	1686915		24	GGGTTTAGGGTTCAGGGTTTAGGG	No		Yes	Yes	Ups	PF3D7_1041300.1	Complement	36967	erythrocyte membrane protein 1, PfEMP1
10	1686943		24	GGGTTTAGGGTTCAGGGTTCAGGG	No		Yes	Yes	Ups	PF3D7_1041300.1	Complement	36995	erythrocyte membrane protein 1, PfEMP1
10	1686977		30	GGGTTTAGGGTTTAGGGTTTAGGTTTAGGG	No		Yes	Yes	Ups	PF3D7_1041300.1	Complement	37029	erythrocyte membrane protein 1, PfEMP1
10	1687011		45	GGGTTTAGGGTTTAGGGTTCAGGGTTTAGGGTTCAGGGTTTAGGG	No		Yes	Yes	Ups	PF3D7_1041300.1	Complement	37063	erythrocyte membrane protein 1, PfEMP1
10	1687060		24	GGGTTCAGGGTTTAGGGTTTAGGG	No		Yes	Yes	Ups	PF3D7_1041300.1	Complement	37112	erythrocyte membrane protein 1, PfEMP1
10	1687128		24	GGGTTCAGGGTTTAGGGTTCAGGG	No		Yes	Yes	Ups	PF3D7_1041300.1	Complement	37180	erythrocyte membrane protein 1, PfEMP1
10	1687162		24	GGGTTTAGGGTTTAGGGTTCAGGG	No		Yes	Yes	Ups	PF3D7_1041300.1	Complement	37214	erythrocyte membrane protein 1, PfEMP1
10	1687190		24	GGGTTCAGGGTTTAGGGTTCAGGG	No		Yes	Yes	Ups	PF3D7_1041300.1	Complement	37242	erythrocyte membrane protein 1, PfEMP1
10	1687225		24	GGGTTTAGGGTTCAGGGTTTAGGG	No		Yes	Yes	Ups	PF3D7_1041300.1	Complement	37277	erythrocyte membrane protein 1, PfEMP1
10	1687267		45	GGGTTTAGGGTTCAGGGTTTAGGGTTCAGGGTTTAGGGTTTAGGG	No		Yes	Yes	Ups	PF3D7_1041300.1	Complement	37319	erythrocyte membrane protein 1, PfEMP1
10	1687316		24	GGGTTTAGGGTTCAGGGTTCAGGG	No		Yes	Yes	Ups	PF3D7_1041300.1	Complement	37368	erythrocyte membrane protein 1, PfEMP1
10	1687352		24	GGGTTTAGGGTTCAGGGTTCAGGG	No		Yes	Yes	Ups	PF3D7_1041300.1	Complement	37404	erythrocyte membrane protein 1, PfEMP1
10	1687380		30	GGGTTCAGGGTTTAGGTTTAGGGTTCAGGG	No		Yes	Yes	Ups	PF3D7_1041300.1	Complement	37432	erythrocyte membrane protein 1, PfEMP1
10	1687420		24	GGGTTCAGGGTTTAGGGTTTAGGG	No		Yes	Yes	Ups	PF3D7_1041300.1	Complement	37472	erythrocyte membrane protein 1, PfEMP1
10	1687471		24	GGGTTTAGGGTTTAGGGTTCAGGG	No		Yes	Yes	Ups	PF3D7_1041300.1	Complement	37523	erythrocyte membrane protein 1, PfEMP1
10	1687499		24	GGGTTTAGGGTTTAGGGTTCAGGG	No		Yes	Yes	Ups	PF3D7_1041300.1	Complement	37551	erythrocyte membrane protein 1, PfEMP1
10	1687533		24	GGGTTTAGGGTTTAGGGTTCAGGG	No		Yes	Yes	Ups	PF3D7_1041300.1	Complement	37585	erythrocyte membrane protein 1, PfEMP1
10	1687568		24	GGGTTCAGGGTTTAGGGTTCAGGG	No		Yes	Yes	Ups	PF3D7_1041300.1	Complement	37620	erythrocyte membrane protein 1, PfEMP1
10	1687610		24	GGGTTTAGGGTTCAGGGTTTAGGG	No		Yes	Yes	Ups	PF3D7_1041300.1	Complement	37662	erythrocyte membrane protein 1, PfEMP1
10_RC	8219	1679405	34	GGGTTCCCCCCGAAGGGGGGATATAACCAGTGGG	No		Yes	Yes	Ups	PF3D7_1041300.1	Same	29457	erythrocyte membrane protein 1, PfEMP1
10_RC	36066	1651562	30	GGGTTAAGGGTATAACGTTAAGGGTTAGGG	No			Yes	Ups	PF3D7_1041300.1	Same	1614	erythrocyte membrane protein 1, PfEMP1
10_RC	456733	1230886	39	GGGATCCAATGTGGGCCCAAATATGGGATCACCTATGGG	No				In	PF3D7_1030200.1	Same	0	claudin-like apicomplexan microneme protein, putative
10_RC	456781	1230838	39	GGGACCATCTATGGGATCACCTATGGGTCCATCTATGGG	No				In	PF3D7_1030200.1	Same	0	claudin-like apicomplexan microneme protein, putative
10_RC	565971	1121662	25	GGGAAATGGGGGGTCCAAATATGGG	No				Ups	PF3D7_1026800.1	Complement	1300	40S ribosomal protein S2
10_RC	1678874	8744	40	GGGTACTAATTTTTGGGTACAAAGGGGACAGAAACATGGG	No		Yes	Yes	Ups	PF3D7_1000100.1	Complement	19746	erythrocyte membrane protein 1, PfEMP1
10_RC	1686822	811	25	GGGTTTAGGGTTCAGGGTTTCAGGG	No		Yes	Yes	Ups	PF3D7_1000100.1	Complement	27735	erythrocyte membrane protein 1, PfEMP1
10_RC	1686858	755	45	GGGTTTAGGGTTTAGGGTTTAGGGTTTAGGGTTTAGGGTTCAGGG	Yes	749-794	Yes	Yes	Ups	PF3D7_1000100.1	Complement	27798	erythrocyte membrane protein 1, PfEMP1
10_RC	1686921	692	45	GGGTTTAGGGTTCAGGGTTCAGGGTTTAGGGTTCAGGGTTCAGGG	Yes	689-734	Yes	Yes	Ups	PF3D7_1000100.1	Complement	27861	erythrocyte membrane protein 1, PfEMP1
10_RC	1686984	629	45	GGGTTTAGGTTTTAGGGTTCAGGGTTTAGGGTTCAGGGTTTAGGG	Yes	617-677	Yes	Yes	Ups	PF3D7_1000100.1	Complement	27917	erythrocyte membrane protein 1, PfEMP1
10_RC	1687040	573	45	GGGTTTAGGGTTCAGGGTTTAGGGTTTAGGGTTTAGGGTTCAGGG	Yes	617-677	Yes	Yes	Ups	PF3D7_1000100.1	Complement	27980	erythrocyte membrane protein 1, PfEMP1
10_RC	1687103	510	45	GGGTTTTAGGTTTAGGGTTCAGGGTTTAGGGTTTAGGGTTTAGGG	Yes	487-547	Yes	Yes	Ups	PF3D7_1000100.1	Complement	28008	erythrocyte membrane protein 1, PfEMP1
10_RC	1687152	482	24	GGGTTCAGGGTTTAGGGTTTAGGG	Yes	487-547	Yes	Yes	Ups	PF3D7_1000100.1	Complement	28044	erythrocyte membrane protein 1, PfEMP1
10_RC	1687188	446	24	GGGTTTAGGGTTTAGGGTTTAGGG	No		Yes	Yes	Ups	PF3D7_1000100.1	Complement	28072	erythrocyte membrane protein 1, PfEMP1
10_RC	1687216	418	24	GGGTTCAGGGTTTAGGGTTTAGGG	No		Yes	Yes	Ups	PF3D7_1000100.1	Complement	28120	erythrocyte membrane protein 1, PfEMP1
10_RC	1687244	370	44	GGGTTCAGGTTTAGGGTTTTAGGTTTAGGGTTTAGGGTTCAGGG	No		Yes	Yes	Ups	PF3D7_1000100.1	Complement	28169	erythrocyte membrane protein 1, PfEMP1
10_RC	1687292	321	45	GGGTTTAGGGTTCAGGGTTTAGGGTTTAGGGTTCAGGGTTCAGGG	Yes	280-355	Yes	Yes	Ups	PF3D7_1000100.1	Complement	28219	erythrocyte membrane protein 1, PfEMP1
10_RC	1687361	271	26	GGGTTCATGGGTTCAGGGTTTTAGGG	Yes	280-355	Yes	Yes	Ups	PF3D7_1000100.1	Complement	28283	erythrocyte membrane protein 1, PfEMP1
10_RC	1687427	207	24	GGGTTTAGGGTTCAGGGTTCAGGG	No		Yes	Yes	Ups	PF3D7_1000100.1	Complement	28318	erythrocyte membrane protein 1, PfEMP1
10_RC	1687462	172	24	GGGTTCAGGGTTTAGGGTTCAGGG	No		Yes	Yes	Ups	PF3D7_1000100.1	Complement	28374	erythrocyte membrane protein 1, PfEMP1
10_RC	1687497	116	45	GGGTTCAGGGTTTAGGGTTTAGGGTTTAGGGTTTAGGGTTCAGGG	No		Yes	Yes	Ups	PF3D7_1000100.1	Complement	28436	erythrocyte membrane protein 1, PfEMP1
10_RC	1687580	54	24	GGGTTTAGGGTTCAGGGTTCAGGG	No		Yes	Yes	Ups	PF3D7_1000100.1	Complement	28498	erythrocyte membrane protein 1, PfEMP1
10_RC	1687629	5	24	GGGTTCAGGGTTTAGGGTTCAGGG	No		Yes	Yes	Ups	PF3D7_1000100.1	Complement	28547	erythrocyte membrane protein 1, PfEMP1
11	7382		28	GGGCGTTTTTGGGCAGGGAAAACATGGG	Yes	7347-7452	Yes	Yes	Ups	PF3D7_1100100.1	Same	16778	erythrocyte membrane protein 1, PfEMP1
11	8237		34	GGGTTCCCCCCGAAGGGGGGATATAACCAGTGGG	No		Yes	Yes	Ups	PF3D7_1100100.1	Same	15923	erythrocyte membrane protein 1, PfEMP1
11	22548		30	GGGTTAAGGGTATAACTTTAGGGGTTAGGG	Yes	22546-22636		Yes	Ups	PF3D7_1100100.1	Same	1612	erythrocyte membrane protein 1, PfEMP1
11	934697		14	GGGGGGGGGGGGGG	No				Ups	PF3D7_1123500.1	Complement	1387	golgi protein 2
11	969497		18	GGGAAGGGAAGGGAAGGG	No				Down	PF3D7_1124600.1	Complement	-608	ethanolamine kinase
11	2037030		31	GGGTTTAAGGTTTAGGGTTCAGGGTTTAGGG	No		Yes		Down	PF3D7_1150400.1	Same	-1144	erythrocyte membrane protein 1, PfEMP1
11	2037065		24	GGGTTTAGGGTTCAGGGTTTAGGG	No		Yes		Down	PF3D7_1150400.1	Same	-1179	erythrocyte membrane protein 1, PfEMP1
11	2037145		24	GGGTTTAGGGTTCAGGGTTTAGGG	No		Yes		Down	PF3D7_1150400.1	Same	-1259	erythrocyte membrane protein 1, PfEMP1
11	2037173		24	GGGTTTAGGGTTTAGGGTTCAGGG	No		Yes		Down	PF3D7_1150400.1	Same	-1287	erythrocyte membrane protein 1, PfEMP1
11	2037235		24	GGGTTTAGGGTTTAGGGTTCAGGG	No		Yes		Down	PF3D7_1150400.1	Same	-1349	erythrocyte membrane protein 1, PfEMP1
11	2037289		24	GGGTTCAGGGTTTAGGGTTCAGGG	No		Yes		Down	PF3D7_1150400.1	Same	-1403	erythrocyte membrane protein 1, PfEMP1
11	2037317		24	GGGTTTAGGGTTTAGGGTTCAGGG	No		Yes		Down	PF3D7_1150400.1	Same	-1431	erythrocyte membrane protein 1, PfEMP1
11	2037351		45	GGGTTCAGGGTTTAGGGTTCAGGGTTTAGGGTTTAGGGTTCAGGG	No		Yes		Down	PF3D7_1150400.1	Same	-1465	erythrocyte membrane protein 1, PfEMP1
11	2037408		24	GGGTTCAGGGTTCAGGGTTTAGGG	No		Yes		Down	PF3D7_1150400.1	Same	-1522	erythrocyte membrane protein 1, PfEMP1
11	2037450		24	GGGTTCAGGGTTTAGGGTTCAGGG	No		Yes		Down	PF3D7_1150400.1	Same	-1564	erythrocyte membrane protein 1, PfEMP1
11	2037492		31	GGGTTATGGTTTAGGGTTTAGGGTTTTAGGG	No		Yes		Down	PF3D7_1150400.1	Same	-1606	erythrocyte membrane protein 1, PfEMP1
11	2037547		24	GGGTTCAGGGTTTAGGGTTCAGGG	No		Yes		Down	PF3D7_1150400.1	Same	-1661	erythrocyte membrane protein 1, PfEMP1
11	2037583		24	GGGTTCAGGGTTTAGGGTTTAGGG	No		Yes		Down	PF3D7_1150400.1	Same	-1697	erythrocyte membrane protein 1, PfEMP1
11	2037639		24	GGGTTCAGGGTTTAGGGTTTAGGG	No		Yes		Down	PF3D7_1150400.1	Same	-1753	erythrocyte membrane protein 1, PfEMP1
11	2037667		24	GGGTTTAGGGTTTAGGGTTCAGGG	No		Yes		Down	PF3D7_1150400.1	Same	-1781	erythrocyte membrane protein 1, PfEMP1
11	2037702		24	GGGTTTAGGGTTCAGGGTTTAGGG	No		Yes		Down	PF3D7_1150400.1	Same	-1816	erythrocyte membrane protein 1, PfEMP1
11	2037744		25	GGGTTCAGGGTTTTAGGGTTCAGGG	No		Yes		Down	PF3D7_1150400.1	Same	-1858	erythrocyte membrane protein 1, PfEMP1
11	2037788		24	GGGTTTAGGGTTCAGGGTTTAGGG	No		Yes		Down	PF3D7_1150400.1	Same	-1902	erythrocyte membrane protein 1, PfEMP1
11	2037837		24	GGGTTCAGGGTTTAGGGTTTAGGG	No		Yes		Down	PF3D7_1150400.1	Same	-1951	erythrocyte membrane protein 1, PfEMP1
11	2037872		45	GGGTTCAGGGTTCAGGGTTTAGGGTTTAGGGTTTAGGGTTCAGGG	No		Yes		Down	PF3D7_1150400.1	Same	-1986	erythrocyte membrane protein 1, PfEMP1
11	2037941		24	GGGTTTAGGGTTTAGGGTTCAGGG	No		Yes		Down	PF3D7_1150400.1	Same	-2055	erythrocyte membrane protein 1, PfEMP1
11	2037996		45	GGGTTTAGGGTTCAGGGTTCAGGGTTTAGGGTTTAGGGTTCAGGG	No		Yes		Down	PF3D7_1150400.1	Same	-2110	erythrocyte membrane protein 1, PfEMP1
11	2038071		25	GGGTTTAGGGTTTCAGGGTTTAGGG	No		Yes		Down	PF3D7_1150400.1	Same	-2185	erythrocyte membrane protein 1, PfEMP1
11	2038133		25	GGGTTCAGGGTTTCAGGGTTTAGGG	No		Yes		Down	PF3D7_1150400.1	Same	-2247	erythrocyte membrane protein 1, PfEMP1
11	2038168		24	GGGTTCAGGGTTTAGGGTTCAGGG	No		Yes		Down	PF3D7_1150400.1	Same	-2282	erythrocyte membrane protein 1, PfEMP1
11	2038202		24	GGGTTCAGGGTTTAGGGTTTAGGG	No		Yes		Down	PF3D7_1150400.1	Same	-2316	erythrocyte membrane protein 1, PfEMP1
11	2038230		24	GGGTTTAGGGTGTAGGGTTTAGGG	No		Yes		Down	PF3D7_1150400.1	Same	-2344	erythrocyte membrane protein 1, PfEMP1
11	2038278		24	GGGTTTGGGGTTCAGGGTTTAGGG	No		Yes		Down	PF3D7_1150400.1	Same	-2392	erythrocyte membrane protein 1, PfEMP1
11	2038312		24	GGGTTTAGGGTTCAGGGTTTTGGG	No		Yes		Down	PF3D7_1150400.1	Same	-2426	erythrocyte membrane protein 1, PfEMP1
11_RC	2029721	8581	40	GGGTACTAATTTTTGGGTACAAAGGGGACCAAAACATGGG	No		Yes		Ups	PF3D7_1100100.1	Complement	15579	erythrocyte membrane protein 1, PfEMP1
11_RC	2037550	747	45	GGGTTTAGGGTTTAGGGTTTAGGGTTTAGGGTTCAGGGTTTAGGG	No		Yes		Ups	PF3D7_1100100.1	Complement	23413	erythrocyte membrane protein 1, PfEMP1
11_RC	2037606	691	45	GGGTTTAGGGTTCAGGGTTTAGGGTTCAGGGTTTAGGGTTTAGGG	Yes	588-693	Yes		Ups	PF3D7_1100100.1	Complement	23469	erythrocyte membrane protein 1, PfEMP1
11_RC	2037662	656	24	GGGTTCAGGGTTCAGGGTTTAGGG	Yes	588-693	Yes		Ups	PF3D7_1100100.1	Complement	23504	erythrocyte membrane protein 1, PfEMP1
11_RC	2037717	580	45	GGGTTTAGGGTTTAGGGTTTAGGGGTTAGGGTTCAGGGTTTAGGG	Yes	588-693	Yes		Ups	PF3D7_1100100.1	Complement	23580	erythrocyte membrane protein 1, PfEMP1
11_RC	2037786	532	24	GGGTTCAGGGTTTAGGGTTTAGGG	No		Yes		Ups	PF3D7_1100100.1	Complement	23628	erythrocyte membrane protein 1, PfEMP1
11_RC	2037841	477	24	GGGTTCAGGGTTTAGGGTTTAGGG	Yes	343-478	Yes		Ups	PF3D7_1100100.1	Complement	23683	erythrocyte membrane protein 1, PfEMP1
11_RC	2037869	449	24	GGGTTTAGGGTTCAGGGTTTAGGG	Yes	343-478	Yes		Ups	PF3D7_1100100.1	Complement	23711	erythrocyte membrane protein 1, PfEMP1
11_RC	2037924	394	24	GGGTTTAGGGTTCAGGGTTCAGGG	Yes	343-478	Yes		Ups	PF3D7_1100100.1	Complement	23766	erythrocyte membrane protein 1, PfEMP1
11_RC	2038005	292	45	GGGTTCAGGGTTCAGGGTTCAGGGTTTAGGGTTCAGGGTTTAGGG	No		Yes		Ups	PF3D7_1100100.1	Complement	23868	erythrocyte membrane protein 1, PfEMP1
11_RC	2038061	236	45	GGGTTCAGGTTTCAGGGTTTAGGGTTCAGGGTTTAGGGTTCAGGG	No		Yes		Ups	PF3D7_1100100.1	Complement	23924	erythrocyte membrane protein 1, PfEMP1
11_RC	2038110	208	24	GGGTTTAGGGTTCAGGGTTCAGGG	No		Yes		Ups	PF3D7_1100100.1	Complement	23952	erythrocyte membrane protein 1, PfEMP1
11_RC	2038138	159	45	GGGTTCAGGGTTCAGGGTTCAGGGTTTAGGGTTCAGGGTTCAGGG	Yes	101-191	Yes		Ups	PF3D7_1100100.1	Complement	24001	erythrocyte membrane protein 1, PfEMP1
11_RC	2038187	131	24	GGGTTCAGGGTTTAGGGTTTAGGG	Yes	101-191	Yes		Ups	PF3D7_1100100.1	Complement	24029	erythrocyte membrane protein 1, PfEMP1
11_RC	2038223	95	24	GGGTTTAGGGTTTAGGGTTTAGGG	Yes	101-191	Yes		Ups	PF3D7_1100100.1	Complement	24065	erythrocyte membrane protein 1, PfEMP1
11_RC	2038266	52	24	GGGTTTAGGGTTCAGGGTTTAGGG	Yes	1-70	Yes		Ups	PF3D7_1100100.1	Complement	24108	erythrocyte membrane protein 1, PfEMP1
11_RC	2038294	24	24	GGGTTTAGGGTTCAGGGTTCAGGG	Yes	1-70	Yes		Ups	PF3D7_1100100.1	Complement	24136	erythrocyte membrane protein 1, PfEMP1
12	6702		28	GGGCGTTTTTGGGTAGGGAAAACATGGG	No		Yes	Yes	Ups	PF3D7_1200100.1	Same	10271	erythrocyte membrane protein 1, PfEMP1
12	985248		25	GGGGTTGGGTTAGGGTCTATGAGGG	Yes	985226-985376			Down	PF3D7_1224200.1	Same	-773	BRO1 domain-containing protein, putative
12	1360369		14	GGGGGGGTGGGGGG	Yes	1360351-1360486			Down	PF3D7_1233200.1	Complement	-262	conserved Plasmodium protein, unknown function
12	1593657		22	GGGGGGGAAGGGGAATGTAGGG	No				Ups	PF3D7_1238400.1	Complement	25	conserved Plasmodium protein, unknown function
12	1989034		22	GGGGGGAGTTGAAATGGGAGGG	No				In	PF3D7_1248600.1	Same	0	conserved Plasmodium protein, unknown function
12	2263812		40	GGGTACTAATTTTTGGGTACAAAGGGGACAGAAACATGGG	No		Yes	Yes	Ups	PF3D7_1255200.1	Complement	14850	erythrocyte membrane protein 1, PfEMP1
12_RC	7300	2264162	34	GGGTTCCCCCCGAAGGGGGGATATAACCAGTGGG	No		Yes	Yes	Ups	PF3D7_1255200.1	Same	15200	erythrocyte membrane protein 1, PfEMP1
12_RC	55836	2215629	31	GGGACGAACAGGGGGAACTCCAGGGACAGGG	No				In	PF3D7_1254400.1	Complement	0	rifin
12_RC	792518	1478938	40	GGGGATGGAGAAGGGGATGGAGAAGGGGATGGAGAAGGGG	Yes	1478791-1479001			In	PF3D7_1235400.1	Same	0	tetQ family GTPase, putative
12_RC	792578	1478878	40	GGGGATGGAGAAGGGGATGGAGAAGGGGATGGAGAAGGGG	Yes	1478791-1479001			In	PF3D7_1235400.1	Same	0	tetQ family GTPase, putative
12_RC	1495587	775879	30	GGGTTAAGGGTATAACGTTAAGGGTTAGGG	Yes	775858-775918			Down	PF3D7_1219400.1	Same	-631	erythrocyte membrane protein 1 (PfEMP1), pseudogene
12_RC	2249531	21934	31	GGGTGGTAAGTAGGGTTGGGGTTCTTGTGGG	No			Yes	In	PF3D7_1200100.1	Complement	0	erythrocyte membrane protein 1, PfEMP1
12_RC	2251054	20410	32	GGGTGAGGGTGGTGGGGGTGTTATCACTAGGG	Yes	20432-20477		Yes	In	PF3D7_1200100.1	Complement	0	erythrocyte membrane protein 1, PfEMP1
12_RC	2270854	618	24	GGGTTCAGGGTTCAGGGTTCAGGG	No		Yes	Yes	Ups	PF3D7_1200100.1	Complement	16355	erythrocyte membrane protein 1, PfEMP1
12_RC	2270902	570	24	GGGTTCAGGGTTTAGGGTTTAGGG	No		Yes	Yes	Ups	PF3D7_1200100.1	Complement	16403	erythrocyte membrane protein 1, PfEMP1
12_RC	2270952	499	45	GGGTTCAGGGTTTAGGGTTTAGGGTTCAGGGTTTAGGGTTCAGGG	No		Yes	Yes	Ups	PF3D7_1200100.1	Complement	16474	erythrocyte membrane protein 1, PfEMP1
12_RC	2271001	471	24	GGGTTCAGGGTTTAGGGTTCAGGG	No		Yes	Yes	Ups	PF3D7_1200100.1	Complement	16502	erythrocyte membrane protein 1, PfEMP1
12_RC	2271029	436	31	GGGTTTAGGGTTCAGGGTTCCAGGTTTAGGG	No		Yes	Yes	Ups	PF3D7_1200100.1	Complement	16565	erythrocyte membrane protein 1, PfEMP1
12_RC	2271064	408	24	GGGTTTAGGGTTCAGGGTTTAGGG	No		Yes	Yes	Ups	PF3D7_1200100.1	Complement	16621	erythrocyte membrane protein 1, PfEMP1
12_RC	2271099	352	45	GGGTTTAGGGTTTAGGGTTCAGGGTTTAGGGTTCAGGGGTTAGGG	Yes	293-368	Yes	Yes	Ups	PF3D7_1200100.1	Complement	16662	erythrocyte membrane protein 1, PfEMP1
12_RC	2271161	311	24	GGGTTCAGGGTTTAGGGTTCAGGG	Yes	293-368	Yes	Yes	Ups	PF3D7_1200100.1	Complement	16713	erythrocyte membrane protein 1, PfEMP1
12_RC	2271212	260	24	GGGTTCTGGGTTTAGGGTTTAGGG	No		Yes	Yes	Ups	PF3D7_1300100.1	Complement	21104	erythrocyte membrane protein 1, PfEMP1
12_RC	2271240	232	24	GGGTTTAGGGTTCAGGGTTCAGGG	No		Yes	Yes	Ups	PF3D7_1200100.1	Complement	16741	erythrocyte membrane protein 1, PfEMP1
12_RC	2271275	178	43	GGGTTTAGGTTTAGGGTTTAGGTTTAGGGTTTAGGGTTCAGGG	Yes	1-190	Yes	Yes	Ups	PF3D7_1200100.1	Complement	16795	erythrocyte membrane protein 1, PfEMP1
12_RC	2271349	123	24	GGGTTTAGGGTTTAGGGTTTAGGG	Yes	1-190	Yes	Yes	Ups	PF3D7_1200100.1	Complement	16850	erythrocyte membrane protein 1, PfEMP1
12_RC	2271397	54	45	GGGTTCAGGGTTTAGGGTTTAGGGTTCAGGGTTTAGGGTTTAGGG	Yes	1-190	Yes	Yes	Ups	PF3D7_1200100.1	Complement	16919	erythrocyte membrane protein 1, PfEMP1
12_RC	2271446	6	44	GGGTTTAGGGTTCAGGGTTTAGGTTTAGGGTTTAGGGTTTAGGG	Yes	1-190	Yes	Yes	Ups	PF3D7_1200100.1	Complement	16967	erythrocyte membrane protein 1, PfEMP1
13	7330		28	GGGCGTTTTTGGGCAGGGAAAACATGGG	No		Yes	Yes	Ups	PF3D7_1300100.1	Same	14034	erythrocyte membrane protein 1, PfEMP1
13	725801		39	GGGAAAAATATAGGGCAAAATATAGGGCAAAATATAGGG	No				In	PF3D7_1317200.1	Same	0	AP2 domain transcription factor AP2-G3, putative
13	1945555		39	GGGTCATTTGTTGGGTCATTTGTTGGGTCATTTGTTGGG	No				In	PF3D7_1348400.1	Complement	0	conserved Plasmodium membrane protein, unknown function
13	1945615		39	GGGTCATTTGTTGGGTCATTTATTGGGTCATTTATTGGG	No				In	PF3D7_1348400.1	Complement	0	conserved Plasmodium membrane protein, unknown function
13	1945711		39	GGGTCATTTATTGGGACATTTATTGGGTCATTTATTGGG	No				In	PF3D7_1348400.1	Complement	0	conserved Plasmodium membrane protein, unknown function
13	1945939		39	GGGTCATTTATTGGGTCATTTATTGGGTCATTTATTGGG	No				In	PF3D7_1348400.1	Complement	0	conserved Plasmodium membrane protein, unknown function
13	1945999		39	GGGTCATTTATTGGGACATTTATTGGGTCATTTATTGGG	No				In	PF3D7_1348400.1	Complement	0	conserved Plasmodium membrane protein, unknown function
13	1946071		39	GGGTCATTTATTGGGACATTTATTGGGTCATTTATTGGG	No				In	PF3D7_1348400.1	Complement	0	conserved Plasmodium membrane protein, unknown function
13	1946119		39	GGGACATTTATTGGGACATTTATTGGGTCATTTATTGGG	No				In	PF3D7_1348400.1	Complement	0	conserved Plasmodium membrane protein, unknown function
13	2887071		36	GGGTCAAAGGGTTGATCCGCAGGGGCCCGTGCCGGG	No			Yes	In	PF3D7_1373500.1	Complement	0	erythrocyte membrane protein 1, PfEMP1
13	2913306		40	GGGTACTAATTTTTGGGTACAAAGGGGACCAAAATATGGG	No		Yes	Yes	Ups	PF3D7_1373500.1	Complement	20966	erythrocyte membrane protein 1, PfEMP1
13	2922416		24	GGGTTCAGGGTTTAGGGTTCAGGG	No		Yes	Yes	Ups	PF3D7_1373500.1	Complement	30076	erythrocyte membrane protein 1, PfEMP1
13	2922487		24	GGGTTTAGGGTTTAGGGTTCAGGG	No		Yes	Yes	Ups	PF3D7_1373500.1	Complement	30147	erythrocyte membrane protein 1, PfEMP1
13	2922521		24	GGGTTCAGGGTTTTAGGGTTAGGG	No		Yes	Yes	Ups	PF3D7_1373500.1	Complement	30181	erythrocyte membrane protein 1, PfEMP1
13	2922569		24	GGGTTTAGGGTTCAGGGTTCAGGG	No		Yes	Yes	Ups	PF3D7_1373500.1	Complement	30229	erythrocyte membrane protein 1, PfEMP1
13	2922604		24	GGGTTTAGGGTTCAGGGTTTAGGG	No		Yes	Yes	Ups	PF3D7_1373500.1	Complement	30264	erythrocyte membrane protein 1, PfEMP1
13	2922632		24	GGGTTTAGGGTTTAGGGTTCAGGG	No		Yes	Yes	Ups	PF3D7_1373500.1	Complement	30292	erythrocyte membrane protein 1, PfEMP1
13	2922693		43	GGGTTTAGGTTTAGGGTTCAGGGTTTAGGGTTTAGGTTTAGGG	No		Yes	Yes	Ups	PF3D7_1373500.1	Complement	30353	erythrocyte membrane protein 1, PfEMP1
13	2922754		24	GGGTTTAGGGTTTAGGGTTTAGGG	No		Yes	Yes	Ups	PF3D7_1373500.1	Complement	30414	erythrocyte membrane protein 1, PfEMP1
13	2922789		24	GGGTTTAGGGTTCAGGGTTTAGGG	No		Yes	Yes	Ups	PF3D7_1373500.1	Complement	30449	erythrocyte membrane protein 1, PfEMP1
13	2922837		24	GGGTTTAGGGTTCAGGGTTCAGGG	No		Yes	Yes	Ups	PF3D7_1373500.1	Complement	30497	erythrocyte membrane protein 1, PfEMP1
13	2922873		24	GGGTTTAGGGTTTAGGGTTTAGGG	No		Yes	Yes	Ups	PF3D7_1373500.1	Complement	30533	erythrocyte membrane protein 1, PfEMP1
13	2922901		24	GGGTTTAGGGTTTAGGGTTTAGGG	No		Yes	Yes	Ups	PF3D7_1373500.1	Complement	30561	erythrocyte membrane protein 1, PfEMP1
13	2922929		31	GGGTTTAGGGTTTAGGTTTAGGGTGTCAGGG	No		Yes	Yes	Ups	PF3D7_1373500.1	Complement	30589	erythrocyte membrane protein 1, PfEMP1
13	2922970		24	GGGTTCAGGGTTTAGGGTTTAGGG	No		Yes	Yes	Ups	PF3D7_1373500.1	Complement	30630	erythrocyte membrane protein 1, PfEMP1
13	2922998		25	GGGTTCAGGGTTTAGGGTTTTAGGG	No		Yes	Yes	Ups	PF3D7_1373500.1	Complement	30658	erythrocyte membrane protein 1, PfEMP1
13	2923041		24	GGGTTCAGGGTTTAGGGTTCAGGG	No		Yes	Yes	Ups	PF3D7_1373500.1	Complement	30701	erythrocyte membrane protein 1, PfEMP1
13	2923069		24	GGGTTTAGGGTTCAGGGTTTAGGG	No		Yes	Yes	Ups	PF3D7_1373500.1	Complement	30729	erythrocyte membrane protein 1, PfEMP1
13	2923118		24	GGGTTCAGGGTTCAGGGTTTAGGG	No		Yes	Yes	Ups	PF3D7_1373500.1	Complement	30778	erythrocyte membrane protein 1, PfEMP1
13	2923146		30	GGGTTCAGGGTTTAGGTTTAGGGTTCAGGG	No		Yes	Yes	Ups	PF3D7_1373500.1	Complement	30806	erythrocyte membrane protein 1, PfEMP1
13	2923188		45	GGGTTCAGGGTTTAGGGTTCAGGGTTTAGGGTTTAGGGTTTAGGG	No		Yes	Yes	Ups	PF3D7_1373500.1	Complement	30848	erythrocyte membrane protein 1, PfEMP1
13	2923237		24	GGGTTCAGGGTTTAGGGTTCAGGG	No		Yes	Yes	Ups	PF3D7_1373500.1	Complement	30897	erythrocyte membrane protein 1, PfEMP1
13	2923278		24	GGGTTCAGGGTTTAGGGTTTAGGG	No		Yes	Yes	Ups	PF3D7_1373500.1	Complement	30938	erythrocyte membrane protein 1, PfEMP1
13	2923320		24	GGGTTTAGGGTTTAGGGTTTAGGG	No		Yes	Yes	Ups	PF3D7_1373500.1	Complement	30980	erythrocyte membrane protein 1, PfEMP1
13	2923354		24	GGGTTTAGGGTTTAGGGTTTAGGG	No		Yes	Yes	Ups	PF3D7_1373500.1	Complement	31014	erythrocyte membrane protein 1, PfEMP1
13	2923437		24	GGGTTTAGGGTTTAGGGTTCAGGG	No		Yes	Yes	Ups	PF3D7_1373500.1	Complement	31097	erythrocyte membrane protein 1, PfEMP1
13	2923478		24	GGGTTTAGGGTTCAGGGTTCAGGG	No		Yes	Yes	Ups	PF3D7_1373500.1	Complement	31138	erythrocyte membrane protein 1, PfEMP1
13	2923506		24	GGGTTCAGGGTTTAGGGTTTAGGG	No		Yes	Yes	Ups	PF3D7_1373500.1	Complement	31166	erythrocyte membrane protein 1, PfEMP1
13	2923541		24	GGGTTTAGGGTTCAGGGTTTAGGG	No		Yes	Yes	Ups	PF3D7_1373500.1	Complement	31201	erythrocyte membrane protein 1, PfEMP1
13	2923569		24	GGGTTTAGGGTTTAGGGTTTAGGG	No		Yes	Yes	Ups	PF3D7_1373500.1	Complement	31229	erythrocyte membrane protein 1, PfEMP1
13	2923603		24	GGGTTTAGGGTTTAGGGTTTAGGG	No		Yes	Yes	Ups	PF3D7_1373500.1	Complement	31263	erythrocyte membrane protein 1, PfEMP1
13	2923730		45	GGGTTTAGGGTTTAGGGTTTTAGGTTTAGGGTTTAGGGTTCAGGG	No		Yes	Yes	Ups	PF3D7_1373500.1	Complement	31390	erythrocyte membrane protein 1, PfEMP1
13	2923826		24	GGGTTTAGGGTTTAGGGTTCAGGG	No		Yes	Yes	Ups	PF3D7_1373500.1	Complement	31486	erythrocyte membrane protein 1, PfEMP1
13	2923888		24	GGGTTCAGGGTTTAGGGTTCAGGG	No		Yes	Yes	Ups	PF3D7_1373500.1	Complement	31548	erythrocyte membrane protein 1, PfEMP1
13	2923916		24	GGGTTCAGGGTTTAGGGTTTAGGG	No		Yes	Yes	Ups	PF3D7_1373500.1	Complement	31576	erythrocyte membrane protein 1, PfEMP1
13	2923944		30	GGGTTTAGGTTTAGGGTTTAGGGTTCAGGG	No		Yes	Yes	Ups	PF3D7_1373500.1	Complement	31604	erythrocyte membrane protein 1, PfEMP1
13	2923984		24	GGGTTCAGGGTTCAGGGTTTAGGG	No		Yes	Yes	Ups	PF3D7_1373500.1	Complement	31644	erythrocyte membrane protein 1, PfEMP1
13	2924062		24	GGGTTTAGGGTTTAGGGTTCAGGG	No		Yes	Yes	Ups	PF3D7_1373500.1	Complement	31722	erythrocyte membrane protein 1, PfEMP1
13	2924111		24	GGGTTTAGGGTTTAGGGTTTAGGG	No		Yes	Yes	Ups	PF3D7_1373500.1	Complement	31771	erythrocyte membrane protein 1, PfEMP1
13	2924161		24	GGGTTTAGGGTTCAGGGTTTAGGG	No		Yes	Yes	Ups	PF3D7_1373500.1	Complement	31821	erythrocyte membrane protein 1, PfEMP1
13	2924195		24	GGGTTCAGGGTTTAGGGTTCAGGG	No		Yes	Yes	Ups	PF3D7_1373500.1	Complement	31855	erythrocyte membrane protein 1, PfEMP1
13	2924230		24	GGGTTTAGGGTTTAGGGTTCAGGG	No		Yes	Yes	Ups	PF3D7_1373500.1	Complement	31890	erythrocyte membrane protein 1, PfEMP1
13	2924285		24	GGGTTCAGGGTTCAGGGTTTAGGG	No		Yes	Yes	Ups	PF3D7_1373500.1	Complement	31945	erythrocyte membrane protein 1, PfEMP1
13	2924313		24	GGGTTTAGGGTTCAGGGTTCAGGG	No		Yes	Yes	Ups	PF3D7_1373500.1	Complement	31973	erythrocyte membrane protein 1, PfEMP1
13	2924348		24	GGGTTTAGGGTTTAGGGTTTAGGG	No		Yes	Yes	Ups	PF3D7_1373500.1	Complement	32008	erythrocyte membrane protein 1, PfEMP1
13	2924382		30	GGGTTCAGGGTTTAGGTTTAGGGTTCAGGG	No		Yes	Yes	Ups	PF3D7_1373500.1	Complement	32042	erythrocyte membrane protein 1, PfEMP1
13	2924422		24	GGGTTTAGGGTTTAGGGTTTAGGG	No		Yes	Yes	Ups	PF3D7_1373500.1	Complement	32082	erythrocyte membrane protein 1, PfEMP1
13	2924471		24	GGGTTTAGGGTTTAGGGTTTAGGG	No		Yes	Yes	Ups	PF3D7_1373500.1	Complement	32131	erythrocyte membrane protein 1, PfEMP1
13	2924506		24	GGGTTTAGGGTTCAGGGTTTAGGG	No		Yes	Yes	Ups	PF3D7_1373500.1	Complement	32166	erythrocyte membrane protein 1, PfEMP1
13	2924535		24	GGGTTCAGGGTTTAGGGTTCAGGG	No		Yes	Yes	Ups	PF3D7_1373500.1	Complement	32195	erythrocyte membrane protein 1, PfEMP1
13	2924578		45	GGGTTTAGGGTTTAGGGTTCAGGGTTTAGGGTTTAGGGTTCAGGG	No		Yes	Yes	Ups	PF3D7_1373500.1	Complement	32238	erythrocyte membrane protein 1, PfEMP1
13	2924640		24	GGGTTTAGGGTTCAGGGTTCAGGG	No		Yes	Yes	Ups	PF3D7_1373500.1	Complement	32300	erythrocyte membrane protein 1, PfEMP1
13	2924688		24	GGGTTCAGGGTTTAGGGTTTAGGG	No		Yes	Yes	Ups	PF3D7_1373500.1	Complement	32348	erythrocyte membrane protein 1, PfEMP1
13	2924716		24	GGGTTTAGGGTTTAGGGTTCAGGG	No		Yes	Yes	Ups	PF3D7_1373500.1	Complement	32376	erythrocyte membrane protein 1, PfEMP1
13	2924751		45	GGGTTTAGGTTTTAGGGTTTAGGGTTCAGGGTTTAGGGTTCAGGG	No		Yes	Yes	Ups	PF3D7_1373500.1	Complement	32411	erythrocyte membrane protein 1, PfEMP1
13	2924807		24	GGGTTCAGGGTTCAGGGTTTAGGG	No		Yes	Yes	Ups	PF3D7_1373500.1	Complement	32467	erythrocyte membrane protein 1, PfEMP1
13	2924878		24	GGGTTTAGGGTTTAGGGTTTAGGG	No		Yes	Yes	Ups	PF3D7_1373500.1	Complement	32538	erythrocyte membrane protein 1, PfEMP1
13	2924906		24	GGGTTTAGGGTTCAGGGTTTAGGG	No		Yes	Yes	Ups	PF3D7_1373500.1	Complement	32566	erythrocyte membrane protein 1, PfEMP1
13	2924947		24	GGGTTTAGGGTTTAGGGTTCAGGG	No		Yes	Yes	Ups	PF3D7_1373500.1	Complement	32607	erythrocyte membrane protein 1, PfEMP1
13	2924989		24	GGGTTCAGGGTTCAGGGTTTAGGG	No		Yes	Yes	Ups	PF3D7_1373500.1	Complement	32649	erythrocyte membrane protein 1, PfEMP1
13	2925024		45	GGGTTTAGGGTTTAGGGTTCAGGGTTCAGGGTTCAAGGTTCAGGG	No		Yes	Yes	Ups	PF3D7_1373500.1	Complement	32684	erythrocyte membrane protein 1, PfEMP1
13	2925080		45	GGGTTTAGGGTTCAGGGTTTAGGGTTCAGGGTTTAGGGTTTAGGG	No		Yes	Yes	Ups	PF3D7_1373500.1	Complement	32740	erythrocyte membrane protein 1, PfEMP1
13	2925129		44	GGGTTCAGGGTTTAGGGTTTAGGTTTAGGGTTCAGGGTTTAGGG	No		Yes	Yes	Ups	PF3D7_1373500.1	Complement	32789	erythrocyte membrane protein 1, PfEMP1
13	2925190		45	GGGTTCAGGGTTTAGGGTTCAGGTTTTAGGGTTTAGGGTTTAGGG	No		Yes	Yes	Ups	PF3D7_1373500.1	Complement	32850	erythrocyte membrane protein 1, PfEMP1
13_RC	11548	2913656	34	GGGTTCCCCCCGAAGGGGGGATATAACCAGTGGG	No			Yes	Ups	PF3D7_1373500.1	Same	21316	erythrocyte membrane protein 1, PfEMP1
13_RC	31240	2893968	30	GGGTTAAGGGTATAACTTTAGGGGTTAGGG	No			Yes	Ups	PF3D7_1373500.1	Same	1628	erythrocyte membrane protein 1, PfEMP1
13_RC	2466592	458619	27	GGGGGGGGGAGGGGGAAAATATTTGGG	Yes	458524-458659			Ups	PF3D7_1310400.1	Complement	342	conserved Plasmodium protein, unknown function
13_RC	2565084	360140	14	GGGTGGGGGGGGGG	Yes	360035-360185			Ups	PF3D7_1308100.1	Complement	29	CCAAT-binding transcription factor, putative
13_RC	2843652	81572	14	GGGGGGGGGGGGGG	Yes	81487-81607			Ups	PF3D7_1301400.1	Complement	1146	Plasmodium exported protein (hyp12), unknown function
13_RC	2916670	8528	40	GGGTACTAATTTTTGGGTACAAAGGGGACCAAAATATGGG	No		Yes	Yes	Ups	PF3D7_1300100.1	Complement	12836	erythrocyte membrane protein 1, PfEMP1
13_RC	2924299	915	24	GGGTTTAGGGTTCAGGGTTCAGGG	No		Yes	Yes	Ups	PF3D7_1300100.1	Complement	20449	erythrocyte membrane protein 1, PfEMP1
13_RC	2924381	833	24	GGGTTTAGGGTTTAGGGTTTAGGG	No		Yes	Yes	Ups	PF3D7_1300100.1	Complement	20531	erythrocyte membrane protein 1, PfEMP1
13_RC	2924429	785	24	GGGTTTAGGGTTTAGGGTTCAGGG	No		Yes	Yes	Ups	PF3D7_1300100.1	Complement	20579	erythrocyte membrane protein 1, PfEMP1
13_RC	2924463	751	24	GGGTTTAGGGTTTAGGGTTTAGGG	No		Yes	Yes	Ups	PF3D7_1300100.1	Complement	20613	erythrocyte membrane protein 1, PfEMP1
13_RC	2924567	647	24	GGGTTTAGGGTTTAGGGTTTAGGG	No		Yes	Yes	Ups	PF3D7_1300100.1	Complement	20717	erythrocyte membrane protein 1, PfEMP1
13_RC	2924602	591	45	GGGTTTAGGGTTTAGGGTTCAGGGTTTAGGGTTCAGGGTTTAGGG	No		Yes	Yes	Ups	PF3D7_1300100.1	Complement	20773	erythrocyte membrane protein 1, PfEMP1
13_RC	2924651	563	24	GGGTTCAGGGTTTAGGGTTCAGGG	No		Yes	Yes	Ups	PF3D7_1300100.1	Complement	20801	erythrocyte membrane protein 1, PfEMP1
13_RC	2924701	513	24	GGGTTCAGGGTTTAGGGTTTAGGG	No		Yes	Yes	Ups	PF3D7_1300100.1	Complement	20851	erythrocyte membrane protein 1, PfEMP1
13_RC	2924745	469	24	GGGTTTAGGGTTCAGGGTTTAGGG	No		Yes	Yes	Ups	PF3D7_1300100.1	Complement	20895	erythrocyte membrane protein 1, PfEMP1
13_RC	2924773	441	24	GGGTTCAGGGTTTAGGGTTCAGGG	No		Yes	Yes	Ups	PF3D7_1300100.1	Complement	20923	erythrocyte membrane protein 1, PfEMP1
13_RC	2924801	413	24	GGGTTTAGGGTTCAGGGTTTAGGG	No		Yes	Yes	Ups	PF3D7_1300100.1	Complement	20951	erythrocyte membrane protein 1, PfEMP1
13_RC	2924843	371	24	GGGTTCAGGGTTTAGGGTTCAGGG	Yes	192-402	Yes	Yes	Ups	PF3D7_1300100.1	Complement	20993	erythrocyte membrane protein 1, PfEMP1
13_RC	2924877	337	24	GGGTTCAGGGTTTAGGGTTCAGGG	Yes	192-402	Yes	Yes	Ups	PF3D7_1300100.1	Complement	21027	erythrocyte membrane protein 1, PfEMP1
13_RC	2924905	288	45	GGGTTCAGGGTTTAGGGTTCAGGGTTTAGGGTTCAGGGTTTAGGG	Yes	192-402	Yes	Yes	Ups	PF3D7_1300100.1	Complement	21076	erythrocyte membrane protein 1, PfEMP1
13_RC	2924954	260	24	GGGTTCAGGGTTTAGGGTTTAGGG	Yes	192-402	Yes	Yes	Ups	PF3D7_1300100.1	Complement	21104	erythrocyte membrane protein 1, PfEMP1
13_RC	2924982	226	30	GGGTTCAGGGTTCAGGGTTTAGGTTTAGGG	Yes	192-402	Yes	Yes	Ups	PF3D7_1300100.1	Complement	21138	erythrocyte membrane protein 1, PfEMP1
13_RC	2925016	186	36	GGGTTTAGGTTTAGGGTTCAGGGTTTAGGTTTAGGG	Yes	192-402	Yes	Yes	Ups	PF3D7_1300100.1	Complement	21178	erythrocyte membrane protein 1, PfEMP1
13_RC	2925076	138	24	GGGTTTAGGGTTCAGGGTTTAGGG	No		Yes	Yes	Ups	PF3D7_1300100.1	Complement	21226	erythrocyte membrane protein 1, PfEMP1
13_RC	2925104	110	24	GGGTTTAGGGTTTAGGGTTCAGGG	No		Yes	Yes	Ups	PF3D7_1300100.1	Complement	21254	erythrocyte membrane protein 1, PfEMP1
13_RC	2925152	60	26	GGGTTTTAGGGTTTAGGGTTTCAGGG	No		Yes	Yes	Ups	PF3D7_1300100.1	Complement	21304	erythrocyte membrane protein 1, PfEMP1
13_RC	2925195	19	24	GGGTTTAGGGTTTAGGGTTCAGGG	No		Yes	Yes	Ups	PF3D7_1300100.1	Complement	21345	erythrocyte membrane protein 1, PfEMP1
14	2864609		31	GGGAAAAGGGAAAAGGAAAAAGGGAAAAGGG	No				Down	PF3D7_1469700.1	Same	-78	mediator of RNA polymerase II transcription subunit 6, putative
14	2864651		24	GGGAAAAGGGAAAAGGGAAAAGGG	No				Down	PF3D7_1469700.1	Same	-120	mediator of RNA polymerase II transcription subunit 6, putative
14	2864686		31	GGGAAAAGGGAAAAGGAAAAAGGGAAAAGGG	No				Down	PF3D7_1469700.1	Same	-155	mediator of RNA polymerase II transcription subunit 6, putative
14	3291487		24	GGGTTCAGGGTTTAGGGTTCAGGG	No				In	PF3D7_1480100.1	Same	0	erythrocyte membrane protein 1 (PfEMP1), pseudogene
14	3291515		24	GGGTTTAGGGTTCAGGGTTTAGGG	No		Yes		Down	PF3D7_1480100.1	Same	-14	erythrocyte membrane protein 1 (PfEMP1), pseudogene
14	3291543		45	GGGTTCAGGGTTTAGGGTTCAGGGTTTAGGGTTTAGGGTTCAGGG	No		Yes		Down	PF3D7_1480100.1	Same	-42	erythrocyte membrane protein 1 (PfEMP1), pseudogene
14	3291598		24	GGGTTCAGGGTTTAGGGTTCAGGG	No		Yes		Down	PF3D7_1480100.1	Same	-97	erythrocyte membrane protein 1 (PfEMP1), pseudogene
14	3291636		25	GGGTTTAGGGTTTTAGGGTTTAGGG	No		Yes		Down	PF3D7_1480100.1	Same	-135	erythrocyte membrane protein 1 (PfEMP1), pseudogene
14	3291678		43	GGGTTTAGGTTTAGGGTTCAGGGTTCAGGGTTTAGGTTTAGGG	No		Yes		Down	PF3D7_1480100.1	Same	-177	erythrocyte membrane protein 1 (PfEMP1), pseudogene
14	3291725		45	GGGTTTAGGGTTCAGGGTTTAGGGTTTAGGGTTCAGGGTTTAGGG	No		Yes		Down	PF3D7_1480100.1	Same	-224	erythrocyte membrane protein 1 (PfEMP1), pseudogene
14	3291774		44	GGGTTTAGGGTTCAGGGTTTAGGTTTAGGGTTCAGGGTTTAGGG	No		Yes		Down	PF3D7_1480100.1	Same	-273	erythrocyte membrane protein 1 (PfEMP1), pseudogene
14	3291834		24	GGGTTCAGGGTTTAGGGTTCAGGG	No		Yes		Down	PF3D7_1480100.1	Same	-333	erythrocyte membrane protein 1 (PfEMP1), pseudogene
14	3291862		24	GGGTTTAGGGTTTAGGGTTTAGGG	No		Yes		Down	PF3D7_1480100.1	Same	-361	erythrocyte membrane protein 1 (PfEMP1), pseudogene
14	3291911		24	GGGTTTAGGGTTCAGGGTTTAGGG	No		Yes		Down	PF3D7_1480100.1	Same	-410	erythrocyte membrane protein 1 (PfEMP1), pseudogene
14_RC	3280641	11262	35	GGGCAAAGGAGGGAGCTGCACGGGTAATTCAAGGG	No				In	PF3D7_1400300.1	Same	0	rifin
14_RC	3290541	1352	45	GGGTTTAGGGTTCAGGGTTCAGGGTTCAGGGTTCAAGGTTCAGGG	No		Yes	Yes	Ups	PF3D7_1400100.1	Complement	41	erythrocyte membrane protein 1 (PfEMP1), pseudogene
14_RC	3290604	1310	24	GGGTTTAGGGTTTAGGGTTTAGGG	No		Yes	Yes	Ups	PF3D7_1400100.1	Complement	83	erythrocyte membrane protein 1 (PfEMP1), pseudogene
14_RC	3290632	1282	24	GGGTTTAGGGTTCAGGGTTTAGGG	No		Yes	Yes	Ups	PF3D7_1400100.1	Complement	111	erythrocyte membrane protein 1 (PfEMP1), pseudogene
14_RC	3290680	1215	43	GGGTTTAGGTTCAGGGTTTAGGGTTTAGGGTTAGGGTTCAGGG	Yes	1207-1252	Yes	Yes	Ups	PF3D7_1400100.1	Complement	178	erythrocyte membrane protein 1 (PfEMP1), pseudogene
14_RC	3290734	1180	24	GGGTTCAGGGTTTAGGGTTCAGGG	No		Yes	Yes	Ups	PF3D7_1400100.1	Complement	213	erythrocyte membrane protein 1 (PfEMP1), pseudogene
14_RC	3290770	1123	45	GGGTTTAGGGTTCAGGGTTTAGGGTTTAGGGTTTAGGGTTTAGGG	No		Yes	Yes	Ups	PF3D7_1400100.1	Complement	270	erythrocyte membrane protein 1 (PfEMP1), pseudogene
14_RC	3290845	1069	24	GGGTTTAGGGTTTAGGGTTTAGGG	Yes	1062-1122	Yes	Yes	Ups	PF3D7_1400100.1	Complement	324	erythrocyte membrane protein 1 (PfEMP1), pseudogene
14_RC	3290880	1034	24	GGGTTTAGGGTTTAGGGTTTAGGG	No		Yes	Yes	Ups	PF3D7_1400100.1	Complement	359	erythrocyte membrane protein 1 (PfEMP1), pseudogene
14_RC	3290909	984	45	GGGTTCAGGGTTTAGGGTTCAGGGTTTAGGGTTTAGGGTTCAGGG	Yes	968-1013	Yes	Yes	Ups	PF3D7_1400100.1	Complement	409	erythrocyte membrane protein 1 (PfEMP1), pseudogene
14_RC	3290992	922	24	GGGTTTAGGGTTCAGGGTTTAGGG	No		Yes	Yes	Ups	PF3D7_1400100.1	Complement	471	erythrocyte membrane protein 1 (PfEMP1), pseudogene
14_RC	3291046	868	24	GGGTTTAGGGTTTAGGGTTCAGGG	Yes	781-871	Yes	Yes	Ups	PF3D7_1400100.1	Complement	525	erythrocyte membrane protein 1 (PfEMP1), pseudogene
14_RC	3291087	827	24	GGGTTCAGGGTTTAGGGTTCAGGG	Yes	781-871	Yes	Yes	Ups	PF3D7_1400100.1	Complement	566	erythrocyte membrane protein 1 (PfEMP1), pseudogene
14_RC	3291148	766	24	GGGTTTAGGGTTTAGGGTTCAGGG	Yes	723-768	Yes	Yes	Ups	PF3D7_1400100.1	Complement	627	erythrocyte membrane protein 1 (PfEMP1), pseudogene
14_RC	3291190	724	24	GGGTTTAGGGTTCAGGGTTTAGGG	Yes	723-768	Yes	Yes	Ups	PF3D7_1400100.1	Complement	669	erythrocyte membrane protein 1 (PfEMP1), pseudogene
14_RC	3291251	663	24	GGGTTTAGGGTTTAGGGTTTAGGG	Yes	663-708	Yes	Yes	Ups	PF3D7_1400100.1	Complement	730	erythrocyte membrane protein 1 (PfEMP1), pseudogene
14_RC	3291298	610	30	GGGTTCAGGGTTTAGGTTTAGGGTTCAGGG	Yes	584-644	Yes	Yes	Ups	PF3D7_1400100.1	Complement	783	erythrocyte membrane protein 1 (PfEMP1), pseudogene
14_RC	3291339	575	24	GGGTTTAGGGTTTAGGGTTCAGGG	Yes	584-644	Yes	Yes	Ups	PF3D7_1400100.1	Complement	818	erythrocyte membrane protein 1 (PfEMP1), pseudogene
14_RC	3291367	547	24	GGGTTTAGGGTTTAGGGTTTAGGG	Yes	375-570	Yes	Yes	Ups	PF3D7_1400100.1	Complement	846	erythrocyte membrane protein 1 (PfEMP1), pseudogene
14_RC	3291408	506	24	GGGTTTAGGGTTTAGGGTTCAGGG	Yes	375-570	Yes	Yes	Ups	PF3D7_1400100.1	Complement	887	erythrocyte membrane protein 1 (PfEMP1), pseudogene
14_RC	3291442	451	45	GGGTTCAGGGTTTAGGGTTCAGGGTTTAGGGTTTAGGGTTCAGGG	Yes	375-570	Yes	Yes	Ups	PF3D7_1400100.1	Complement	942	erythrocyte membrane protein 1 (PfEMP1), pseudogene
14_RC	3291491	423	24	GGGTTCAGGGTTTAGGGTTCAGGG	Yes	375-570	Yes	Yes	Ups	PF3D7_1400100.1	Complement	970	erythrocyte membrane protein 1 (PfEMP1), pseudogene
14_RC	3291541	373	24	GGGTTTAGGGTTTAGGGTTTAGGG	Yes	375-570	Yes	Yes	Ups	PF3D7_1400100.1	Complement	1020	erythrocyte membrane protein 1 (PfEMP1), pseudogene
14_RC	3291569	345	24	GGGTTTAGGGTTTAGGGTTTAGGG	No		Yes	Yes	Ups	PF3D7_1400100.1	Complement	1048	erythrocyte membrane protein 1 (PfEMP1), pseudogene
14_RC	3291597	296	45	GGGTTTAGGGTTTAGGGTTTAGGGTTCAGGGTTTAGGGTTCAGGG	Yes	282-342	Yes	Yes	Ups	PF3D7_1400100.1	Complement	1097	erythrocyte membrane protein 1 (PfEMP1), pseudogene
14_RC	3291686	228	24	GGGTTCAGGGTTTAGGGTTCAGGG	Yes	213-273	Yes	Yes	Ups	PF3D7_1400100.1	Complement	1165	erythrocyte membrane protein 1 (PfEMP1), pseudogene
14_RC	3291714	200	24	GGGTTCAGGGTTCAGGGTTCAGGG	Yes	213-273	Yes	Yes	Ups	PF3D7_1400100.1	Complement	1193	erythrocyte membrane protein 1 (PfEMP1), pseudogene
14_RC	3291742	172	24	GGGTTCAGGGTTTAGGGTTCAGGG	Yes	1-174	Yes	Yes	Ups	PF3D7_1400100.1	Complement	1221	erythrocyte membrane protein 1 (PfEMP1), pseudogene
14_RC	3291784	130	24	GGGTTTAGGGTTTAGGGTTCAGGG	Yes	1-174	Yes	Yes	Ups	PF3D7_1400100.1	Complement	1263	erythrocyte membrane protein 1 (PfEMP1), pseudogene
14_RC	3291832	82	24	GGGTTCAGGGTTTAGGGTTTAGGG	Yes	1-174	Yes	Yes	Ups	PF3D7_1400100.1	Complement	1311	erythrocyte membrane protein 1 (PfEMP1), pseudogene
14_RC	3291880	34	24	GGGTTCAGGGTTTAGGGTTTAGGG	Yes	1-174	Yes	Yes	Ups	PF3D7_1400100.1	Complement	1359	erythrocyte membrane protein 1 (PfEMP1), pseudogene
14_RC	3291909	5	24	GGGTTTAGGGTTTAGGGTTTAGGG	Yes	1-174	Yes	Yes	Ups	PF3D7_1400100.1	Complement	1388	erythrocyte membrane protein 1 (PfEMP1), pseudogene

## Sheet: G4 Hunter and G4-Seq
Chromosome	Location	LENGTH	SCORE	ABS_SCORE	Sequence	Found in G4 seq?	G4 Seq Window	Telomere?	upsB?	Coding, upstream, or downstream?	Nearest gene ID	Strand (cf gene or nearest gene)	Distance from nearest gene	Gene AnNoation
1	5453	25	1.76	1.76	ATAGGGGGGGGTATTGCTCCTGGGG	No		Yes	Yes	Ups	PF3D7_0100100.1	Same	24057	erythrocyte membrane protein 1, PfEMP1
1	34341	31	-1.51613	1.51613	TACCGACTGTCACCCCTCCACCCCCCTTGAA	No			Yes	In	PF3D7_0100100.1	Complement	0	erythrocyte membrane protein 1, PfEMP1
1	34350	25	-1.72	1.72	TCACCCCTCCACCCCCCTTGAAGAT	No			Yes	In	PF3D7_0100100.1	Complement	0	erythrocyte membrane protein 1, PfEMP1
1	34634	28	-1.64286	1.64286	AACCACAACCAACAAACCCCCCCCCAAA	No			Yes	In	PF3D7_0100100.1	Complement	0	erythrocyte membrane protein 1, PfEMP1
1	100042	25	1.72	1.72	GAGGATGGTTATGTTGTGGGGGGGG	No				In	PF3D7_0102200.1	Same	0	ring-infected erythrocyte surface antigen
1	100044	25	1.72	1.72	GGATGGTTATGTTGTGGGGGGGGAG	No				In	PF3D7_0102200.1	Same	0	ring-infected erythrocyte surface antigen
1	122802	33	-1.30303	1.30303	TTTTTTAACCTTTTCCCCCCTCCCCAATGATAT	No				Ups	PF3D7_0102600.1	Same	1553	serine/threonine protein kinase, FIKK family
1	412420	29	-1.68966	1.68966	CCTTCCCTTCCCTTCCCTTCCCTTCCCTT	No				Down	PF3D7_0110600.1	Complement	-251	phosphatidylinositol-4-phosphate 5-kinase
1	640404	25	1.72	1.72	GGGGTTTAGGGTTTAGGGTTTAGGG	No		Yes	Yes	Ups	PF3D7_0115700.1	Complement	25511	erythrocyte membrane protein 1, PfEMP1
2	8343	27	-1.62963	1.62963	TACCCTACTATACCCCACATACCCCAC	No		Yes	Yes	Ups	PF3D7_0200100.1	Complement	16889	erythrocyte membrane protein 1, PfEMP1
2	290889	26	-1.80769	1.80769	CCCCTTATCACCCCAATGTGATCCCC	No				In	PF3D7_0207300.1	Same	0	serine repeat antigen 8
2	294855	26	-1.73077	1.73077	CCTTCATCCCCCCAATAATAACCCCA	No				In	PF3D7_0207400.1	Same	0	serine repeat antigen 7
2	422450	39	-1.15385	1.15385	TCTTTTTTTTTTTTCCCCCCCCCCCTCCTTTTATGGTTT	No				Down	PF3D7_0210300.1	Same	-613	monocarboxylate transporter, putative
2	669836	35	1.22857	1.22857	TTCATTTGAAGGAAGGGGGGGAGGGGCCATAACAA	No				In	PF3D7_0216200.1	Complement	0	conserved Plasmodium protein, unknown function
2	669849	26	1.65385	1.65385	AGGGGGGGAGGGGCCATAACAAAGGA	No				Ups	PF3D7_0216200.1	Complement	8	conserved Plasmodium protein, unknown function
2	700320	42	1.45238	1.45238	ATATGGAAAAGAAAGGGGGAGGGGGGGGGAAAAAAAAAAAAA	No				Ups	PF3D7_0216800.1	Complement	759	TMEM121 domain-containing protein, putative
2	920947	26	-1.73077	1.73077	CCTCTTCCTCCTCCCCCTCCCTGTCC	No			Yes	In	PF3D7_0223500.1	Same	0	erythrocyte membrane protein 1, PfEMP1
2	939705	27	1.62963	1.62963	GTGGGGTATGTGGGGTATAGTAGGGTA	No		Yes	Yes	Ups	PF3D7_0223500.1	Complement	16057	erythrocyte membrane protein 1, PfEMP1
3	40443	26	-1.80769	1.80769	CCCCAGAGGCCCCAACGAATCCCCCA	No			Yes	In	PF3D7_0300100.1	Complement	0	erythrocyte membrane protein 1, PfEMP1
3	40457	34	-1.61765	1.61765	ACGAATCCCCCAACTCCAAACCCCCCTCATCCAC	No			Yes	In	PF3D7_0300100.1	Complement	0	erythrocyte membrane protein 1, PfEMP1
3	178262	40	-1.3	1.3	ACCTGTTTTACACACCCCCACCCCCCTCTTTTTTTAAAAC	No				Ups	PF3D7_0303400.1	Complement	158	palmitoyltransferase DHHC1
3	223126	45	-1.57778	1.57778	ATAATTAAGCCCCCCTTTACCCCTCCCCCCCCAAAAAAAAAAAAA	No				Ups	PF3D7_0304600.1	Same	610	circumsporozoite (CS) protein
3	239616	36	1.36111	1.36111	TTTTTTTTTAGGGGGGGGATGAGGGGAGATATACAA	No				In	PF3D7_0305100.1	Complement	0	conserved Plasmodium protein, unknown function
3	372572	41	-1.31707	1.31707	TATTTTTTTTCACTCCCCCCCCCCCCTACCTTTAATAATAT	No				Ups	PF3D7_0308600.1	Complement	60	pre-mRNA-processing factor 19, putative
3	481366	25	-1.76	1.76	CCCCTCCCCTCCTGTTGTTTCTCCC	No				In	PF3D7_0311300.1	Same	0	phosphatidylinositol 3- and 4-kinase, putative
3	687743	28	1.64286	1.64286	TCGGGTGCGAATTTGGGGTTGGGGGAAG	Yes	687721-687871			In	PF3D7_0317100.1	Same	0	6-cysteine protein
3	738165	40	1.325	1.325	TTTTTTTTTTTTTGGGGGGTGGGGGGAAGGAAGAAATATT	No				Down	PF3D7_0317800.1	Complement	-40	26S proteasome non-ATPase regulatory subunit 9, putative
3	848014	38	1.18421	1.18421	AAAAAAACAAAATGGGGGGGAGGGGGAAACAAAACATA	Yes	847998-848133			Down	PF3D7_0320400.1	Complement	-233	oocyst capsule protein Cap380
3	950355	29	1.62069	1.62069	AGGAGTGGGGGGTATGATTGTTGGGGATT	No				In	PF3D7_0322600.1	Same	0	conserved Plasmodium protein, unknown function
3	950361	25	1.76	1.76	GGGGGGTATGATTGTTGGGGATTTG	No				In	PF3D7_0322600.1	Same	0	conserved Plasmodium protein, unknown function
3	1034710	39	1.66667	1.66667	CACTAGCGCGGGGGGAGGGGGTTTGGGAGGCGGTGGAGG	No			Yes	In	PF3D7_0324900.1	Complement	0	erythrocyte membrane protein 1, PfEMP1
4	7025	27	-1.62963	1.62963	TACCCTACTATACCCCACATACCCCAC	No		Yes	Yes	Ups	PF3D7_0400100.1	Complement	21681	erythrocyte membrane protein 1, PfEMP1
4	35160	27	-1.85185	1.85185	ACCCCAACCACAACCAACAACCCCCCA	No			Yes	In	PF3D7_0400100.1	Complement	0	erythrocyte membrane protein 1, PfEMP1
4	35200	26	-1.65385	1.65385	ACCCCCGCCCTTGTGACCTCCACCCT	No			Yes	In	PF3D7_0400100.1	Complement	0	erythrocyte membrane protein 1, PfEMP1
4	49550	34	1.41176	1.41176	CCACTGGGTGAGGGGGGTTGGGTGGGTTTGGCAC	No			Yes	In	PF3D7_0400400.1	Complement	0	erythrocyte membrane protein 1, PfEMP1
4	54646	35	1.65714	1.65714	ACAGGGGTTTGGTGTGGGGTTCGGGGGATAGGTAC	No			Yes	In	PF3D7_0400400.1	Complement	0	erythrocyte membrane protein 1, PfEMP1
4	110419	38	-1.26316	1.26316	TAGTGCATTTTTCCCCCCCTCCCCCTCTCTCTCGGTCT	No				In	PF3D7_0401900.1	Same	0	acyl-CoA synthetase
4	151526	41	-1.29268	1.29268	TTACTATTAACCTCCTCCCCCCCCCCCAAAAAAAAAAAAAA	No				Ups	PF3D7_0402400.1	Same	3146	Plasmodium exported protein, unknown function
4	194162	38	-1.10526	1.10526	AGTATATTTATTTCCCCCCCCCCCTTTTTTTTTTTTGT	No				In	PF3D7_0403400.1	Complement	0	conserved Plasmodium protein, unknown function
4	454957	25	-1.76	1.76	CCCCCAGCACCCCCATTACTACTTC	No				In	PF3D7_0409600.1	Same	0	replication protein A1, large subunit
4	493538	37	1.24324	1.24324	AAAAAGAAAAAAGGGGGGGTAGGGGAAGAAGTACAAT	No				Ups	PF3D7_0410900.1	Complement	163	conserved Plasmodium protein, unknown function
4	548630	26	1.92308	1.92308	GGGGGTTGCGGAAGTGATTTGGGGGG	No				In	PF3D7_0412400.1	Complement	0	erythrocyte membrane protein 1, PfEMP1
4	548638	26	1.65385	1.65385	CGGAAGTGATTTGGGGGGTTTGGGGC	No				In	PF3D7_0412400.1	Complement	0	erythrocyte membrane protein 1, PfEMP1
4	565555	32	1.71875	1.71875	ATTTGGGGTTGGTGAGGGTGGTGGGGGTGTTT	Yes	565481-565556			In	PF3D7_0412700.1	Complement	0	erythrocyte membrane protein 1, PfEMP1
4	565625	26	1.76923	1.76923	GGAGGCGGGAGCGTTGGGGGAAAGGG	No				In	PF3D7_0412700.1	Complement	0	erythrocyte membrane protein 1, PfEMP1
4	579299	28	1.57143	1.57143	GCAGGGGCCGGTGCTGGGGGGGTTTGTC	No				In	PF3D7_0412900.1	Complement	0	erythrocyte membrane protein 1, PfEMP1
4	594438	28	1.57143	1.57143	GCAGGGGCCGGTGCTGGGGGGGTTTGTC	No				In	PF3D7_0413100.1	Complement	0	erythrocyte membrane protein 1, PfEMP1
4	855292	39	-1.12821	1.12821	TTTTTTTTTTTTTTCCCCCCCCCCCATGATTTAACAAAA	No				Down	PF3D7_0419200.1	Complement	-3	protein transport protein GOT1, putative
4	946238	28	1.57143	1.57143	TGTACATTGGTGGGGTTGGTGGGGGTAT	No				In	PF3D7_0420900.1	Complement	0	erythrocyte membrane protein 1, PfEMP1
4	950355	28	1.60714	1.60714	TTTGGGGGTTGTCGTTATTGGGGGGTTT	No				In	PF3D7_0420900.1	Same	0	erythrocyte membrane protein 1, PfEMP1
4	958136	28	1.57143	1.57143	TGTACATTGGTGGGGTTGGTGGGGGTAT	No				In	PF3D7_0421100.1	Complement	0	erythrocyte membrane protein 1, PfEMP1
4	962253	28	1.60714	1.60714	TTTGGGGGTTGTCGTTATTGGGGGGTTT	No				In	PF3D7_0421100.1	Complement	0	erythrocyte membrane protein 1, PfEMP1
4	1163058	25	1.72	1.72	AAGGAAAAGACGGAAGGGGCGGGGG	No				In	PF3D7_0425800.1	Same	0	erythrocyte membrane protein 1, PfEMP1
5	61	26	-1.76923	1.76923	CCCTAAACCCTGAACCCCCTAAACCC	No		Yes	Yes	Ups	PF3D7_0500100.1	Complement	20868	erythrocyte membrane protein 1, PfEMP1
5	68	26	-1.76923	1.76923	CCCTGAACCCCCTAAACCCTAAACCC	No		Yes	Yes	Ups	PF3D7_0500100.1	Complement	20861	erythrocyte membrane protein 1, PfEMP1
5	75	25	-1.72	1.72	CCCCCTAAACCCTAAACCCTGAACC	No		Yes	Yes	Ups	PF3D7_0500100.1	Complement	20854	erythrocyte membrane protein 1, PfEMP1
5	24621	27	1.7037	1.7037	AGGAGGTTGGGGAAGATAAAGGGGGAG	No			Yes	In	PF3D7_0500100.1	Same	0	erythrocyte membrane protein 1, PfEMP1
5	24625	25	1.72	1.72	GGTTGGGGAAGATAAAGGGGGAGTG	No			Yes	In	PF3D7_0500100.1	Same	0	erythrocyte membrane protein 1, PfEMP1
5	322094	31	-1.41935	1.41935	AAACAACCCCCCCCCCTTCTAAAACACAATA	No				Ups	PF3D7_0507800.1	Complement	145	conserved protein, unknown function
5	704048	28	-1.78571	1.78571	CTCCCCCACCATTTATATCTCCCCCTCC	No				In	PF3D7_0516800.1	Same	0	AP2 domain transcription factor AP2-O2, putative
5	723611	40	1.2	1.2	TTTTTTTGATAAATGGGGGGGGGGGGAAATTACAAATATA	No				Ups	PF3D7_0517200.1	Complement	970	conserved Plasmodium protein, unknown function
5	1028918	28	1.75	1.75	AAGGGGGGATATTCAAGGGGTTGAGGGA	No				In	PF3D7_0524900.1	Same	0	S-adenosyl-L-methionine-dependent tRNA 4-demethylwyosine synthase, putative
5	1134877	46	1.6087	1.6087	TTTTTTTTTTTTTTGGGGGGGGGGGGGGAAGGGGGCTCTTAAAAAT	No				Ups	PF3D7_0527200.1	Complement	23	ubiquitin carboxyl-terminal hydrolase 14
5	1139730	38	-1.31579	1.31579	GAACCATACAATCCCCCCGCCCCCCTCAAAAAAAAAAA	No				Ups	PF3D7_0527400.1	Complement	897	conserved Plasmodium protein, unknown function
6	6897	25	-1.76	1.76	CACCGCCATGACCCCGAACACCCCC	No			Yes	In	PF3D7_0600200.1	Complement	0	erythrocyte membrane protein 1, PfEMP1
6	56927	30	-1.43333	1.43333	CAGTACCTCCCCCCCTATATTGCCCCTGGA	No				Down	PF3D7_0601400.1	Complement	-4029	erythrocyte membrane protein 1 (PfEMP1), pseudogene
6	91351	38	1.26316	1.26316	TTTTTTTTTTTTGGGGGGGGGGATGGGATGTAATAATC	No				Ups	PF3D7_0602100.1	Same	1155	ATP-dependent RNA helicase, putative
6	363894	27	1.62963	1.62963	AAGGGGGGGGGGAAAAAAAAAAAGGAA	Yes	363865-363985			Down	PF3D7_0608800.1	Same	-15	ornithine amiNoransferase
6	957824	30	-1.63333	1.63333	CACCTCCCCCACCTCCACCACCTCCTCCAT	No				In	PF3D7_0623600.1	Complement	0	transcription or splicing factor-like protein, putative
6	1026260	33	1.45455	1.45455	AAAGGAAAGGGCAAAGGGGAAGGGGAAGGAATT	No				In	PF3D7_0625200.1	Same	0	conserved Plasmodium protein, unknown function
6	1036919	36	1.19444	1.19444	ATTTATTTATTGAGGGGGAGGGGGGAGCTACACTTT	Yes	1036903-1037038			Down	PF3D7_0625500.1	Same	-548	conserved Plasmodium membrane protein, unknown function
6	1309330	30	1.43333	1.43333	TCCAGGGGCAATATAGGGGGGGAGGTACTG	No				Down	PF3D7_0631200.1	Complement	-4379	erythrocyte membrane protein 1 (PfEMP1), pseudogene
6	1361185	40	1.3	1.3	TCGACGAAGCGACGGGGGCGGGGGGGGACGACCTAGTGGT	No				In	PF3D7_0632500.1	Complement	0	erythrocyte membrane protein 1, PfEMP1
6	1378995	27	1.62963	1.62963	TTGGACAGGTGGGTGGTTTGGGGGGTT	No			Yes	In	PF3D7_0632800.1	Complement	0	erythrocyte membrane protein 1, PfEMP1
6	1382593	26	-1.65385	1.65385	TACCATCCCCGCCAGCACCCCTACCT	No			Yes	In	PF3D7_0632800.1	Same	0	erythrocyte membrane protein 1, PfEMP1
7	25678	30	-1.93333	1.93333	CACCCCTGCCCCCGAAGCCGGACCCCCCGC	No			Yes	In	PF3D7_0700100.1	Complement	0	erythrocyte membrane protein 1, PfEMP1
7	25685	26	-1.73077	1.73077	GCCCCCGAAGCCGGACCCCCCGCACC	No			Yes	In	PF3D7_0700100.1	Complement	0	erythrocyte membrane protein 1, PfEMP1
7	126378	45	-1.55556	1.55556	CTGCCTGTCCCCCTGCCTGTCCCCCTGCCTGTCCCCCTGCCTGTC	No				In	PF3D7_0703200.1	Same	0	conserved Plasmodium protein, unknown function
7	308451	29	-1.55172	1.55172	TTCTCCCCCTTTATCCCCCAAACGCCTTT	No				Ups	PF3D7_0706400.1	Same	1318	60S ribosomal protein L37
7	514262	29	1.75862	1.75862	TTGGGGGGTTGTTGGTTGTGATGGGGGTT	No				In	PF3D7_0711700.1	Complement	0	erythrocyte membrane protein 1, PfEMP1
7	547988	28	-1.53571	1.53571	TTTCCCCTCCGTCTTTTCCTCCCCCTGT	No				In	PF3D7_0712300.1	Same	0	erythrocyte membrane protein 1, PfEMP1
7	569097	25	1.8	1.8	GGGGTGTTCGAATGGATTTGGGGGG	No				In	PF3D7_0712600.1	Complement	0	erythrocyte membrane protein 1, PfEMP1
7	569115	28	1.82143	1.82143	TGGGGGGTTTGTTGGTTGTGATGGGGGT	No				In	PF3D7_0712600.1	Complement	0	erythrocyte membrane protein 1, PfEMP1
7	586504	25	-1.72	1.72	CCCCCCCTCCGTCCGTGCCTTCCTC	No				In	PF3D7_0712800.1	Same	0	erythrocyte membrane protein 1, PfEMP1
7	710616	38	-1.31579	1.31579	TTTTATTATCACCCTTCCCCCCCCCTTCTTCTTCTTCT	No				In	PF3D7_0716100.1	Same	0	protein SDA1, putative
7	870684	25	1.72	1.72	GTAAAGGGGGAAGATGTAAAGGGGG	No				In	PF3D7_0719900.1	Same	0	conserved Plasmodium membrane protein, unknown function
7	870687	27	1.59259	1.59259	AAGGGGGAAGATGTAAAGGGGGAAGAT	No				In	PF3D7_0719900.1	Same	0	conserved Plasmodium membrane protein, unknown function
7	870699	25	1.72	1.72	GTAAAGGGGGAAGATGTAAAGGGGG	No				In	PF3D7_0719900.1	Same	0	conserved Plasmodium membrane protein, unknown function
7	870702	27	1.59259	1.59259	AAGGGGGAAGATGTAAAGGGGGAAGAT	No				In	PF3D7_0719900.1	Same	0	conserved Plasmodium membrane protein, unknown function
7	870714	25	1.72	1.72	GTAAAGGGGGAAGATGTAAAGGGGG	No				In	PF3D7_0719900.1	Same	0	conserved Plasmodium membrane protein, unknown function
7	870717	27	1.59259	1.59259	AAGGGGGAAGATGTAAAGGGGGAAGAT	No				In	PF3D7_0719900.1	Same	0	conserved Plasmodium membrane protein, unknown function
7	965123	33	1.36364	1.36364	GTATCGATGGGGGAGGGCGCAGGGGAAAAAAAA	No				Down	PF3D7_0722800.1	Same	-14	conserved protein, unknown function
7	985427	26	-1.65385	1.65385	ACCCCACCCCAACGTCTCTTAACCCA	No				In	PF3D7_0723500.1	Same	0	dynactin subunit 5, putative
7	1003655	38	1.31579	1.31579	AAACTTGTTGGAGGAGGGGGAGGGGGAATATGTGAAAA	No				In	PF3D7_0723900.1	Complement	0	RNA-binding protein, putative
8	6061	25	1.76	1.76	ATGGGGGGGGGTATTGCTCTTTGGG	No		Yes	Yes	Ups	PF3D7_0800100.1	Same	15300	erythrocyte membrane protein 1, PfEMP1
8	23724	28	1.64286	1.64286	CAGGGGTCGGGGGAAAAGAAGGTGGATG	No			Yes	In	PF3D7_0800100.1	Same	0	erythrocyte membrane protein 1, PfEMP1
8	31712	29	1.58621	1.58621	TGAAGGGTTGGTTCGCAGGGGGGGGTTGT	No				In	PF3D7_0800200.1	Complement	0	erythrocyte membrane protein 1, PfEMP1
8	31721	25	1.76	1.76	GGTTCGCAGGGGGGGGTTGTACGGG	No				In	PF3D7_0800200.1	Complement	0	erythrocyte membrane protein 1, PfEMP1
8	31724	36	1.86111	1.86111	TCGCAGGGGGGGGTTGTACGGGTGGAGGCGGGGGTA	No				In	PF3D7_0800200.1	Complement	0	erythrocyte membrane protein 1, PfEMP1
8	46912	41	-1.53659	1.53659	ATGGCCCCAAAACCTCCCAACCCCCCTCAGCCCCTAGTGAT	No				In	PF3D7_0800300.1	Complement	0	erythrocyte membrane protein 1, PfEMP1
8	46931	30	-2	2	ACCCCCCTCAGCCCCTAGTGATACCCCCAC	No				In	PF3D7_0800300.1	Complement	0	erythrocyte membrane protein 1, PfEMP1
8	46940	28	-1.64286	1.64286	AGCCCCTAGTGATACCCCCACCACCCTT	No				In	PF3D7_0800300.1	Complement	0	erythrocyte membrane protein 1, PfEMP1
8	92955	31	-1.45161	1.45161	TTTATTCCCCCTCCTTCCCCTTTCCTTCTTT	No				Ups	PF3D7_0801000.1	Same	4533	Plasmodium exported protein (PHISTc), unknown function
8	259131	27	1.62963	1.62963	TTGGTTATTTGGTTGGGGGGGGAGGAA	No				In	PF3D7_0804500.1	Same	0	conserved Plasmodium membrane protein, unknown function
8	434858	31	-1.54839	1.54839	ATAACACCCCCACCCTCAACAACCCCAAATT	No				In	PF3D7_0808600.1	Complement	0	erythrocyte membrane protein 1, PfEMP1
8	436361	30	-1.63333	1.63333	TACCTCCACCTCCCCCTGCGGCCCCACCTC	No				In	PF3D7_0808600.1	Complement	0	erythrocyte membrane protein 1, PfEMP1
8	442790	26	-1.65385	1.65385	TCCCCTCACGCGACCCCCTCACACCT	No				In	PF3D7_0808700.1	Complement	0	erythrocyte membrane protein 1, PfEMP1
8	442977	26	1.73077	1.73077	GGACGGGAAGGGGGAGGAGGAAGAGG	No				In	PF3D7_0808700.1	Same	0	erythrocyte membrane protein 1, PfEMP1
8	445611	25	-1.72	1.72	ACCCAACCACAACCAACACCCCCCA	No				In	PF3D7_0808700.1	Complement	0	erythrocyte membrane protein 1, PfEMP1
8	445625	25	-1.76	1.76	AACACCCCCCAGCGATTCCAACCCC	No				In	PF3D7_0808700.1	Complement	0	erythrocyte membrane protein 1, PfEMP1
8	464252	26	-1.73077	1.73077	CCAAAACCCCCCCGAGTGAAACCCCA	No				In	PF3D7_0809100.1	Complement	0	erythrocyte membrane protein 1, PfEMP1
8	464258	27	-1.88889	1.88889	CCCCCCCGAGTGAAACCCCAACAACCC	No				In	PF3D7_0809100.1	Complement	0	erythrocyte membrane protein 1, PfEMP1
8	1197553	25	-1.72	1.72	CACCCTCCCCCCCCAAAAAAAAAAC	No				Ups	PF3D7_0827700.1	Same	875	magnesium transporter, putative
8	1276263	26	1.65385	1.65385	TGAATGGGTGTGGGGGGTACTAGGGT	Yes	1276245-1276380			Down	PF3D7_0829600.1	Same	-6616	early transcribed membrane protein 8
8	1353299	42	-1.38095	1.38095	TTTATTTCAAAACACCCCCCCCCCCCCCAAAAAAAAAAAAAA	No				Ups	PF3D7_0831500.1	Complement	157	Plasmodium exported protein (PHIST), unknown function
8	1438172	27	1.74074	1.74074	AGGGGTTGATGGAGGGGCCGCAGGGGC	No			Yes	In	PF3D7_0833500.1	Complement	0	erythrocyte membrane protein 1, PfEMP1
8	1440820	25	-1.72	1.72	CCTCCCCCCCTCCGTCCTCCGGTCC	No			Yes	In	PF3D7_0833500.1	Same	0	erythrocyte membrane protein 1, PfEMP1
8	1443408	30	-1.6	1.6	TCATCCCCACCAACCTGACCACCCCTACCT	No			Yes	In	PF3D7_0833500.1	Same	0	erythrocyte membrane protein 1, PfEMP1
8	1472630	26	1.65385	1.65385	AGGGTTTAGGGGTTAGGGTTTAGGGT	No		Yes	Yes	Ups	PF3D7_0833500.1	Complement	29181	erythrocyte membrane protein 1, PfEMP1
8	1472637	26	1.65385	1.65385	AGGGGTTAGGGTTTAGGGTTTAGGGT	No		Yes	Yes	Ups	PF3D7_0833500.1	Complement	29188	erythrocyte membrane protein 1, PfEMP1
9	22563	27	1.59259	1.59259	ACGGAAGGGACGGGGGAGGTGGAGGAA	No			Yes	In	PF3D7_0900100.1	Same	0	erythrocyte membrane protein 1, PfEMP1
9	25123	25	-1.72	1.72	CGTGTGAAAACCCCATCACCCCCCC	No			Yes	In	PF3D7_0900100.1	Complement	0	erythrocyte membrane protein 1, PfEMP1
9	25127	25	-1.72	1.72	TGAAAACCCCATCACCCCCCCTGAT	No			Yes	In	PF3D7_0900100.1	Complement	0	erythrocyte membrane protein 1, PfEMP1
9	25129	26	-1.65385	1.65385	AAAACCCCATCACCCCCCCTGATGAT	No			Yes	In	PF3D7_0900100.1	Complement	0	erythrocyte membrane protein 1, PfEMP1
9	340603	43	-1.46512	1.46512	TTTTTTTTTTTTTCCCCCCCCCTCCCCACTTCCTCAACCTTCA	No				In	PF3D7_0907100.1	Same	0	conserved Plasmodium protein, unknown function
9	369181	41	1.31707	1.31707	TTCTTTTGTTTCTGGGGGGGGGTGGGGGAAATAATCATTTT	Yes	369166-369316			Ups	PF3D7_0907900.1	Complement	392	peptide deformylase
9	500023	39	-1.15385	1.15385	ATTTTGTTTTCTTTCCCCCCCCCCCTTTTTTACTAAATT	No				Ups	PF3D7_0911000.1	Complement	160	phosphatidylinositol N-acetylglucosaminyltransferase, putative
9	602787	31	-1.3871	1.3871	TTTTTTCCCCCCACACACATTCCCCTTTTAT	No				In	PF3D7_0914100.1	Same	0	conserved Plasmodium protein, unknown function
9	634303	38	1.15789	1.15789	TTCTTTTTGAATAGGGGGTGGGGGGTGTAAAATCATTT	Yes	634288-634438			Ups	PF3D7_0914800.1	Complement	103	GINS complex subunit Psf3, putative
9	1085421	40	-1.175	1.175	CTGAAATGAATACACCCCCCCCCCCCATATGTATATATAT	No				In	PF3D7_0926600.1	Complement	0	conserved Plasmodium membrane protein, unknown function
10	32205	28	-1.67857	1.67857	CTCCTCCCAACACCCCGAAAACCCCTCA	No			Yes	In	PF3D7_1000100.1	Complement	0	erythrocyte membrane protein 1, PfEMP1
10	32210	26	-1.76923	1.76923	CCCAACACCCCGAAAACCCCTCAACC	No			Yes	In	PF3D7_1000100.1	Complement	0	erythrocyte membrane protein 1, PfEMP1
10	48416	30	-1.9	1.9	TGCCCCCATCCGCCCCACACATCGCCCCAC	No				In	PF3D7_1000500.1	Same	0	rifin
10	202870	37	1.21622	1.21622	GTATAATATATTGGGGGGTGGGGTGGCGAGCAAAAAA	Yes	202845-203010			Ups	PF3D7_1004300.1	Complement	26	E3 ubiquitin-protein ligase, putative
10	733959	38	-1.15789	1.15789	TAATTTTGAACATCCCCCCTCCCCCAAAAAAAAAAAAA	No				Ups	PF3D7_1018400.1	Complement	763	conserved Plasmodium protein, unknown function
10	768178	35	1.62857	1.62857	TTTTTTTGGGGGGGAAGGGAGGTAGGGGATAAATA	No				In	PF3D7_1019100.1	Complement	0	conserved Plasmodium protein, unknown function
10	900594	37	-1.43243	1.43243	TCATCGTCATCCCCATCCCCATCCCCATCTTCTTCAT	No				In	PF3D7_1021800.1	Same	0	schizont egress antigen-1
10	989003	36	-1.19444	1.19444	TTTTTGATTTTCCCCCCTCCCCTCCTTACTTTGATT	No				In	PF3D7_1023600.1	Same	0	conserved protein, unknown function
10	1258443	26	-1.88462	1.88462	CCCCATCTTCCCCCTGGAACGACCCC	No				In	PF3D7_1031200.1	Complement	0	MORN repeat-containing protein 1
11	592	26	-1.65385	1.65385	ACCCTAACCCCTAAACCCTAAACCCT	No		Yes	Yes	Ups	PF3D7_1100100.1	Complement	23568	erythrocyte membrane protein 1, PfEMP1
11	599	25	-1.72	1.72	CCCCTAAACCCTAAACCCTAAACCC	No		Yes	Yes	Ups	PF3D7_1100100.1	Complement	23561	erythrocyte membrane protein 1, PfEMP1
11	29379	26	-1.73077	1.73077	CCTTTACCCCCCCTTACAACCGCCCT	No			Yes	In	PF3D7_1100100.1	Complement	0	erythrocyte membrane protein 1, PfEMP1
11	39905	25	-1.72	1.72	CTCCTCCGCCTCCGCCTCCCCCACC	No				In	PF3D7_1100200.1	Same	0	erythrocyte membrane protein 1, PfEMP1
11	94657	30	-1.43333	1.43333	CAGTACCTCCCCCCCTATATTGCCCCTGGA	No				Down	PF3D7_1101900.1	Complement	-3783	erythrocyte membrane protein 1 (PfEMP1), pseudogene
11	443843	37	1.32432	1.32432	TTTTTTTTTGGAGGGGGGGGGAAGGTTGAAGGTGCTT	Yes	443839-443944			Ups	PF3D7_1111300.1	Complement	15	protein transport protein BOS1, putative
11	720471	40	1.175	1.175	ATAAAAAAATCAAAGGGGGGGGGGGGAAAAAAAAAAAAAA	Yes	720477-720582			Ups	PF3D7_1119100.1	Same	521	tRNA m(1)G methyltransferase, putative
11	748909	39	-1.12821	1.12821	TTGTTAATTTTTTTCCCCCCCCCCCAATCTTTTTAAATT	No				Ups	PF3D7_1119900.1	Complement	243	protein transport protein SEC16, putative
11	934682	44	1.43182	1.43182	TTTTTTTTTTTTTTGGGGGGGGGGGGGGTTGGAAGATTGAGTTT	No				Ups	PF3D7_1123500.1	Complement	1318	golgi protein 2
11	2031363	25	1.72	1.72	GAGGGGTCGGGACCAAAAGAGGGGG	No				In	PF3D7_1150400.1	Same	0	erythrocyte membrane protein 1, PfEMP1
11	2031365	25	1.72	1.72	GGGGTCGGGACCAAAAGAGGGGGAG	No				In	PF3D7_1150400.1	Same	0	erythrocyte membrane protein 1, PfEMP1
12	20266	26	-1.65385	1.65385	ACCCCAAACGGAAACCCTCTCCCCCA	No			Yes	In	PF3D7_1200100.1	Complement	0	erythrocyte membrane protein 1, PfEMP1
12	20416	30	-1.43333	1.43333	GATAACACCCCCACCACCCTCACCCAATTT	No			Yes	In	PF3D7_1200100.1	Complement	0	erythrocyte membrane protein 1, PfEMP1
12	21911	25	-1.72	1.72	CCCCAAGACCTCGACCAAAACCCCC	No			Yes	In	PF3D7_1200100.1	Complement	0	erythrocyte membrane protein 1, PfEMP1
12	21925	31	-1.6129	1.6129	CCAAAACCCCCACAAGAACCCCAACCCTACT	No			Yes	In	PF3D7_1200100.1	Complement	0	erythrocyte membrane protein 1, PfEMP1
12	36180	32	-1.59375	1.59375	CCGACACCCTTACCCCAACTACCCCCTACAGC	No				In	PF3D7_1200400.1	Complement	0	erythrocyte membrane protein 1, PfEMP1
12	39932	26	-1.73077	1.73077	CCACCCTTACCCCCACCTCTGCCTCC	No				In	PF3D7_1200400.1	Complement	0	erythrocyte membrane protein 1, PfEMP1
12	768822	26	1.73077	1.73077	AGGGGGGGTATTGGTGGTGATGGAGG	Yes	768790-768850			In	PF3D7_1219300.1	Complement	0	erythrocyte membrane protein 1, PfEMP1
12	768848	26	1.65385	1.65385	CGCCGCAGGGGCCGGGGGTTCGGGGA	Yes	768790-768850			In	PF3D7_1219300.1	Complement	0	erythrocyte membrane protein 1, PfEMP1
12	768852	25	1.72	1.72	GCAGGGGCCGGGGGTTCGGGGACCA	No				In	PF3D7_1219300.1	Complement	0	erythrocyte membrane protein 1, PfEMP1
12	768854	26	1.65385	1.65385	AGGGGCCGGGGGTTCGGGGACCACGT	No				In	PF3D7_1219300.1	Complement	0	erythrocyte membrane protein 1, PfEMP1
12	770428	34	1.5	1.5	TTAACGTGGGGGTGTTGAGGGTGGGGGTGTTATC	No				In	PF3D7_1219300.1	Complement	0	erythrocyte membrane protein 1, PfEMP1
12	857969	27	-1.66667	1.66667	TCCTTACCCCCCCTAAAACCGACCCAC	No				In	PF3D7_1221400.1	Complement	0	inner membrane complex protein 1h, putative
12	985247	26	1.92308	1.92308	GGGGTTGGGTTAGGGTCTATGAGGGG	Yes	985226-985376			Down	PF3D7_1224200.1	Same	-772	BRO1 domain-containing protein, putative
12	1179362	26	1.65385	1.65385	AGGAGGGGGGGGTGAAATGGTGAAGA	No				Ups	PF3D7_1228800.1	Complement	176	WD repeat-containing protein, putative
12	1201094	39	1.20513	1.20513	CTTAAAAAAAAAAGGGGGGGGAGGGGAAAAAAAAAAAAA	No				Ups	PF3D7_1229100.1	Complement	1880	multidrug resistance-associated protein 2
12	1360355	42	1.45238	1.45238	TGTTTTTTTTTTTGGGGGGGTGGGGGGAAGGACGAAGGAGCA	Yes	1360351-1360486			Down	PF3D7_1233200.1	Complement	-276	conserved Plasmodium protein, unknown function
12	1478859	25	-1.72	1.72	CTCCATCCCCTTCTCCATCCCCTTC	No				In	PF3D7_1235400.1	Same	0	tetQ family GTPase, putative
12	1478861	26	-1.76923	1.76923	CCATCCCCTTCTCCATCCCCTTCTCC	No				In	PF3D7_1235400.1	Same	0	tetQ family GTPase, putative
12	1478865	28	-2.07143	2.07143	CCCCTTCTCCATCCCCTTCTCCATCCCC	No				In	PF3D7_1235400.1	Same	0	tetQ family GTPase, putative
12	1478871	25	-1.72	1.72	CTCCATCCCCTTCTCCATCCCCTTC	No				In	PF3D7_1235400.1	Same	0	tetQ family GTPase, putative
12	1478873	26	-1.76923	1.76923	CCATCCCCTTCTCCATCCCCTTCTCC	No				In	PF3D7_1235400.1	Same	0	tetQ family GTPase, putative
12	1478877	28	-2.07143	2.07143	CCCCTTCTCCATCCCCTTCTCCATCCCC	No				In	PF3D7_1235400.1	Same	0	tetQ family GTPase, putative
12	1478883	25	-1.72	1.72	CTCCATCCCCTTCTCCATCCCCTTC	No				In	PF3D7_1235400.1	Same	0	tetQ family GTPase, putative
12	1478885	26	-1.76923	1.76923	CCATCCCCTTCTCCATCCCCTTCTCC	No				In	PF3D7_1235400.1	Same	0	tetQ family GTPase, putative
12	1478889	28	-2.07143	2.07143	CCCCTTCTCCATCCCCTTCTCCATCCCC	No				In	PF3D7_1235400.1	Same	0	tetQ family GTPase, putative
12	1478895	25	-1.72	1.72	CTCCATCCCCTTCTCCATCCCCTTC	No				In	PF3D7_1235400.1	Same	0	tetQ family GTPase, putative
12	1478897	26	-1.76923	1.76923	CCATCCCCTTCTCCATCCCCTTCTCC	No				In	PF3D7_1235400.1	Same	0	tetQ family GTPase, putative
12	1478901	28	-2.07143	2.07143	CCCCTTCTCCATCCCCTTCTCCATCCCC	No				In	PF3D7_1235400.1	Same	0	tetQ family GTPase, putative
12	1478907	25	-1.72	1.72	CTCCATCCCCTTCTCCATCCCCTTC	No				In	PF3D7_1235400.1	Same	0	tetQ family GTPase, putative
12	1478909	26	-1.76923	1.76923	CCATCCCCTTCTCCATCCCCTTCTCC	No				In	PF3D7_1235400.1	Same	0	tetQ family GTPase, putative
12	1478913	28	-2.07143	2.07143	CCCCTTCTCCATCCCCTTCTCCATCCCC	No				In	PF3D7_1235400.1	Same	0	tetQ family GTPase, putative
12	1478919	25	-1.72	1.72	CTCCATCCCCTTCTCCATCCCCTTC	No				In	PF3D7_1235400.1	Same	0	tetQ family GTPase, putative
12	1478921	26	-1.76923	1.76923	CCATCCCCTTCTCCATCCCCTTCTCC	No				In	PF3D7_1235400.1	Same	0	tetQ family GTPase, putative
12	1478925	28	-2.07143	2.07143	CCCCTTCTCCATCCCCTTCTCCATCCCC	No				In	PF3D7_1235400.1	Same	0	tetQ family GTPase, putative
12	1478931	25	-1.72	1.72	CTCCATCCCCTTCTCCATCCCCTTC	No				In	PF3D7_1235400.1	Same	0	tetQ family GTPase, putative
12	1478933	26	-1.76923	1.76923	CCATCCCCTTCTCCATCCCCTTCTCC	No				In	PF3D7_1235400.1	Same	0	tetQ family GTPase, putative
12	1478937	28	-2.07143	2.07143	CCCCTTCTCCATCCCCTTCTCCATCCCC	No				In	PF3D7_1235400.1	Same	0	tetQ family GTPase, putative
12	1478943	25	-1.72	1.72	CTCCATCCCCTTCTCCATCCCCTTC	No				In	PF3D7_1235400.1	Same	0	tetQ family GTPase, putative
12	1478945	26	-1.76923	1.76923	CCATCCCCTTCTCCATCCCCTTCTCC	No				In	PF3D7_1235400.1	Same	0	tetQ family GTPase, putative
12	1478949	28	-2.07143	2.07143	CCCCTTCTCCATCCCCTTCTCCATCCCC	No				In	PF3D7_1235400.1	Same	0	tetQ family GTPase, putative
12	1478955	25	-1.72	1.72	CTCCATCCCCTTCTCCATCCCCTTC	No				In	PF3D7_1235400.1	Same	0	tetQ family GTPase, putative
12	1478957	26	-1.76923	1.76923	CCATCCCCTTCTCCATCCCCTTCTCC	No				In	PF3D7_1235400.1	Same	0	tetQ family GTPase, putative
12	1478961	28	-2.07143	2.07143	CCCCTTCTCCATCCCCTTCTCCATCCCC	No				In	PF3D7_1235400.1	Same	0	tetQ family GTPase, putative
12	1478967	25	-1.72	1.72	CTCCATCCCCTTCTCCATCCCCTTC	No				In	PF3D7_1235400.1	Same	0	tetQ family GTPase, putative
12	1478969	26	-1.76923	1.76923	CCATCCCCTTCTCCATCCCCTTCTCC	No				In	PF3D7_1235400.1	Same	0	tetQ family GTPase, putative
12	1478973	28	-2.07143	2.07143	CCCCTTCTCCATCCCCTTCTCCATCCCC	No				In	PF3D7_1235400.1	Same	0	tetQ family GTPase, putative
12	1478979	25	-1.72	1.72	CTCCATCCCCTTCTCCATCCCCTTC	No				In	PF3D7_1235400.1	Same	0	tetQ family GTPase, putative
12	1478981	25	-1.72	1.72	CCATCCCCTTCTCCATCCCCTTCTC	No				In	PF3D7_1235400.1	Same	0	tetQ family GTPase, putative
12	1593644	39	1.38462	1.38462	AAAAAGATTACAGGGGGGGAAGGGGAATGTAGGGTTTTA	No				Ups	PF3D7_1238400.1	Complement	12	conserved protein, unknown function
12	1697593	31	-1.64516	1.64516	TCCTCCACCGCCTCCCCGATCACCCCCTATA	No				In	PF3D7_1240300.1	Complement	0	erythrocyte membrane protein 1, PfEMP1
12	1697603	29	-1.89655	1.89655	CCTCCCCGATCACCCCCTATAGTTCCCCT	No				In	PF3D7_1240300.1	Complement	0	erythrocyte membrane protein 1, PfEMP1
12	1709739	26	-1.65385	1.65385	ACCCAACCACGACCAAAACCCCCCCG	No				In	PF3D7_1240400.1	Complement	0	erythrocyte membrane protein 1, PfEMP1
12	1724986	32	-1.6875	1.6875	CCACATCCCCCACATCAGACACCCCCCCTGAT	No				In	PF3D7_1240600.1	Complement	0	erythrocyte membrane protein 1, PfEMP1
12	1725164	25	-1.72	1.72	AACCAGCAACCCCCATGAAACCCCC	No				In	PF3D7_1240600.1	Complement	0	erythrocyte membrane protein 1, PfEMP1
12	1989030	30	1.7	1.7	AACGGGGGGAGTTGAAATGGGAGGGGTTGT	No				In	PF3D7_1248600.1	Same	0	conserved Plasmodium protein, unknown function
12	2094220	26	1.65385	1.65385	CGGTATTATGAAAAGGGGGGAGGGGC	No				In	PF3D7_1251200.1	Same	0	coronin
12	2243592	27	2	2	GGGGGGTTGTGGTTGTGGTCGTGGGGG	No			Yes	In	PF3D7_1255200.1	Complement	0	erythrocyte membrane protein 1, PfEMP1
13	496	26	-1.76923	1.76923	CCCTAAACCCTGAACCCCCTAAACCC	No		Yes	Yes	Ups	PF3D7_1300100.1	Complement	20868	erythrocyte membrane protein 1, PfEMP1
13	503	26	-1.76923	1.76923	CCCTGAACCCCCTAAACCCTAAACCC	No		Yes	Yes	Ups	PF3D7_1300100.1	Complement	20861	erythrocyte membrane protein 1, PfEMP1
13	510	25	-1.72	1.72	CCCCCTAAACCCTAAACCCTGAACC	No		Yes	Yes	Ups	PF3D7_1300100.1	Complement	20854	erythrocyte membrane protein 1, PfEMP1
13	35966	25	1.76	1.76	GGGCGGTTTTAAGGGGGGGTAAAGG	No				In	PF3D7_1300300.1	Complement	0	erythrocyte membrane protein 1, PfEMP1
13	35975	33	1.93939	1.93939	TAAGGGGGGGTAAAGGTGGTGGAGGAGGGGGTA	No				In	PF3D7_1300300.1	Complement	0	erythrocyte membrane protein 1, PfEMP1
13	38005	38	1.44737	1.44737	GTTTGTGTGTCGGGGTTTGGGGGTGGGGAACATGTATT	No				In	PF3D7_1300300.1	Complement	0	erythrocyte membrane protein 1, PfEMP1
13	81557	42	-1.35714	1.35714	TTAATTCAAAAAATCCCCCCCCCCCCCCAAAAAAAAAAAAAA	No				Ups	PF3D7_1301400.1	Complement	1161	Plasmodium exported protein (hyp12), unknown function
13	214531	38	1.23684	1.23684	TTTTTTTTTTTTGGGGGGGGATGGGGATTGTCATTCAA	No				Ups	PF3D7_1303900.1	Same	760	conserved protein, unknown function
13	360126	40	-1.35	1.35	TATTTTCTTTTAACCCCCCCCCCACCCTTACATTCTCACA	No				Ups	PF3D7_1308100.1	Complement	43	CCAAT-binding transcription factor, putative
13	458615	43	-1.53488	1.53488	ACACCCAAATATTTTCCCCCTCCCCCCCCCAAAAAAAAAAAAA	No				Ups	PF3D7_1310400.1	Complement	346	conserved Plasmodium protein, unknown function
13	716438	32	-1.40625	1.40625	GAAAAATCCCCCCCTTATTTTCCCCATTTCAC	No				Down	PF3D7_1317100.1	Complement	-1477	DNA replication licensing factor MCM4
13	1203892	39	1.23077	1.23077	TATACCTAATTTGGGGGGGAGGGGGATGGTTAAAAAATA	Yes	1203878-1204013			Down	PF3D7_1328500.1	Complement	-294	alpha/beta-hydrolase, putative
13	1325470	28	1.53571	1.53571	TTATATATATTGGAAGGGGGGGGGGAGC	Yes	1325459-1325564			Down	PF3D7_1332000.1	Complement	-443	syntaxin, Qa-SNARE family
13	1762440	39	-1.25641	1.25641	TATTTTTTTATTTCCCCCTCCCCCCTATTATTAACCTCA	No				Down	PF3D7_1344000.1	Complement	-449	aminomethyltransferase, putative
13	2916051	25	-1.72	1.72	CCCAAAGAGCCATACCCCCCCCTAT	No		Yes	Yes	Ups	PF3D7_1373500.1	Same	23711	erythrocyte membrane protein 1, PfEMP1
13	2917328	29	-1.55172	1.55172	ATACCACTATATTTACCCCCCCCCCTTAA	No		Yes	Yes	Ups	PF3D7_1373500.1	Same	24988	erythrocyte membrane protein 1, PfEMP1
14	11	25	-1.72	1.72	CCCTAAACCCTAAACCCTAAACCCC	No		Yes	Yes	Ups	PF3D7_1400100.1	Complement	1382	erythrocyte membrane protein 1 (PfEMP1), pseudogene
14	18	25	-1.72	1.72	CCCTAAACCCTAAACCCCTAAACCC	No		Yes	Yes	Ups	PF3D7_1400100.1	Complement	1375	erythrocyte membrane protein 1 (PfEMP1), pseudogene
14	25	25	-1.72	1.72	CCCTAAACCCCTAAACCCTAAACCC	No		Yes	Yes	Ups	PF3D7_1400100.1	Complement	1368	erythrocyte membrane protein 1 (PfEMP1), pseudogene
14	1294	26	-1.65385	1.65385	ACCCTAAACCCTAACCCCTAAACCCT	No		Yes	Yes	Ups	PF3D7_1400100.1	Complement	99	erythrocyte membrane protein 1 (PfEMP1), pseudogene
14	1301	26	-1.65385	1.65385	ACCCTAACCCCTAAACCCTAAACCCT	No		Yes	Yes	Ups	PF3D7_1400100.1	Complement	92	erythrocyte membrane protein 1 (PfEMP1), pseudogene
14	1308	25	-1.72	1.72	CCCCTAAACCCTAAACCCTAAACCC	No		Yes	Yes	Ups	PF3D7_1400100.1	Complement	85	erythrocyte membrane protein 1 (PfEMP1), pseudogene
14	1377	36	-1.58333	1.58333	AACCCTGAACCCTAAACCCGCCCCCCCTACTTCCGT	No		Yes	Yes	Ups	PF3D7_1400100.1	Complement	16	erythrocyte membrane protein 1 (PfEMP1), pseudogene
14	1392	26	-1.69231	1.69231	ACCCGCCCCCCCTACTTCCGTTACCT	No			Yes	Ups	PF3D7_1400100.1	Complement	1	erythrocyte membrane protein 1 (PfEMP1), pseudogene
14	84637	29	-1.44828	1.44828	AGTACCCCCACCCGCGTCCCCAATTTATG	No				Ups	PF3D7_1402200.1	Complement	98	cytochrome c oxidase subunit ApiCOX19, putative
14	516009	32	1.375	1.375	AAACAAGGTATAAGGGTGGGGGGGGAAAAAAA	Yes	515991-516111			In	PF3D7_1412700.1	Same	0	AAA family ATPase, putative
14	1235024	40	-1.65	1.65	CCTCTTCTCCTTCCCCTTCCCCTTCCCCTTCATCACCTTC	No				In	PF3D7_1431400.1	Same	0	surface-related antigen SRA
14	1672919	37	1.43243	1.43243	TTTTTTTTTTGGGGGGGGGCAGTGGGGTGATACATGT	No				Down	PF3D7_1441100.1	Complement	-467	conserved Plasmodium protein, unknown function
14	2260102	27	-1.74074	1.74074	ACCCCCATTAGTTATTAACCCCCCACC	No				In	PF3D7_1455300.1	Complement	0	conserved protein, unknown function
14	2594483	31	-1.3871	1.3871	ATATATATTTATTCCCCACCCCCCCAGTTTT	No				Ups	PF3D7_1464000.1	Same	364	YL1 nuclear protein, putative
14	2594494	27	-1.59259	1.59259	TTCCCCACCCCCCCAGTTTTGTTACAT	No				Ups	PF3D7_1464000.1	Same	375	YL1 nuclear protein, putative

## Sheet: Summary
Number of unique PQS-associated genes found by both algorithms for each species
	P.adleri	P.gaboni	P.blacklocki	P.billcollinsi	P.reichenowi	P.praefalciparum	P.falciparum	P.relictum	P.gallinaceum	P.berghei	P.chabaudi
QGRS Mapper	30	24	33	52	60	75	71	10	15	60	43
G4 Hunter	94	70	78	117	162	134	127	30	16	83	60
Common Genes	16	10	15	31	42	41	40	5	4	11	7
% QGRS found by G4 Hunter	53.3333	41.6667	45.4545	59.6154	70	54.6667	56.338	50	26.6667	18.3333	16.2791
% G4 Hunter found by QGRS	17.0213	14.2857	19.2308	26.4957	25.9259	30.597	31.4961	16.6667	25	13.253	11.6667
Number of gene-associated PQSs found by each algorithm per sp.
	P.adleri	P.gaboni	P.blacklocki	P.billcollinsi	P.reichenowi	P.praefalciparum	P.falciparum	P.relictum	P.gallinaceum	P.berghei	P.chabaudi	Total
QGRS Mapper	36	27	64	71	75	107	104	10	24	64	52	634
G4 Hunter	117	85	90	167	297	256	207	41	22	99	74	1455
Common PQSs	10	5	12	21	28	37	21	5	4	8	4	155
% QGRS found by G4 Hunter	27.7778	18.5185	18.75	29.5775	37.3333	34.5794	20.1923	50	16.6667	12.5	7.69231
% G4 Hunter found by QGRS	8.54701	5.88235	13.3333	12.5749	9.42761	14.4531	10.1449	12.1951	18.1818	8.08081	5.40541
Comparison between algorithms and G4-seq
	QGRS Mapper	G4 Hunter
Number of PQSs in dataset	816	238
…in telomeres	707	25
…not in telomeres	109	213
Number of PQSs also found by G4 seq	268	18
…in telomeres	244	0
…not in telomeres	24	18
Number of G4s in G4-seq dataset	326	326
Number of G4s in G4-seq also found by algorithm	107	17
