# Supplementary material for: Conserved associations between G-quadruplex-forming DNA motifs and virulence gene families in malaria parasites
Source: BMC Genomics. 2020 Mar 17;21:236. doi: 10.1186/s12864-020-6625-x (PMC7077173; doi:10.1186/s12864-020-6625-x)
Supplement: Supplementary file 12 — Additional file 12 Table S7. Putative G-quadruplex-forming sequences in the genomes of Plasmodium parasites, found by QGRS Mapper. Genomes were downloaded from PlasmoDB, v. 44, and searched using QGRS Mapper with the parameters: regex: G3N(0 − 11)G3N(0 − 11)G3N(0 − 11)G3, max length: 45, min G-group: 3, loop size: 0–11. “RC_Location Calculated” refers to the location of PQSs on the antisense strand, relative to the 5′ end of the sense strand. The “Strand (cf gene or nearest gene)” category was denoted as antisense if the PQS was on the opposite strand of its nearest gene, or sense if the PQS was on the same strand as its nearest gene. The “distance from nearest gene” was positive if the PQS was upstream of the nearest gene, negative if the PQS was downstream of the nearest gene, or equal to 0 if the PQS was in the coding sequence of the nearest gene. [file 12864_2020_6625_MOESM12_ESM.xlsx]

## Sheet: P.adleri G01
Chromosome	Location	RC_Location Calculated	PQS Length	PQS	Telomere?	upsB?	Coding, upstream, or downstream?	Nearest gene ID	Strand (cf gene or nearest gene)	Distance from nearest gene	Gene Annotation
1_RC	563	485421	18	GGGGGGGGGTGGGGGGGG	Yes	Yes	Ups	PADL01_0113100-t36_1	Sense	7784	erythrocyte membrane protein 1, PfEMP1, putative
1_RC	13010	472960	32	GGGAGATATAATTAGGGGGAGGGATTTGTGGG		Yes	In	PADL01_0113100-t36_1	Sense	0	erythrocyte membrane protein 1, PfEMP1, putative
1_RC	404670	81293	39	GGGTCATATTTAGGGTCATATTTTGGGTCATATTTTGGG			In	PADL01_0101900-t36_1	Antisense	0	ubiquitin carboxyl-terminal hydrolase 1, putative
1_RC	404718	81245	39	GGGTCATATTTAGGGTCATATTTAGGGTCATATTTTGGG			In	PADL01_0101900-t36_1	Antisense	0	ubiquitin carboxyl-terminal hydrolase 1, putative
3	143724		39	GGGTTTGCATTTGGGTTTGCATTTGGGTTTGCATTGGGG			In	PADL01_0303400-t36_1	Antisense	0	circumsporozoite (CS) protein
3	143796		39	GGGTTTGCATTTGGGTTTGCATTAGGGTTTGCATTTGGG			In	PADL01_0303400-t36_1	Antisense	0	circumsporozoite (CS) protein
4	119122		21	GGGATTTGGGGGGATAATGGG			In	PADL01_0402100-t36_1	Antisense	0	erythrocyte membrane protein 1, PfEMP1, putative
4	148332		39	GGGAAAGAGATAGGGAAAGAGATAGGGAAAGAGATAGGG			In	PADL01_0402800-t36_1	Sense	0	conserved Plasmodium protein, unknown function
4	148374		39	GGGAAAGGGAAAGGGAAAGAGAAAGGGAAATGGAAAGGG			In	PADL01_0402800-t36_1	Sense	0	conserved Plasmodium protein, unknown function
4_RC	130965	888990	33	GGGGTACCAGGGACATTTGTGGGAGTAGCCGGG			In	PADL01_0420000-t36_1	Antisense	0	erythrocyte membrane protein 1, PfEMP1, putative
4_RC	410849	609109	30	GGGTTCAAAGGGTTCAAAGGGTTCAAAGGG			In	PADL01_0414400-t36_1	Sense	0	conserved Plasmodium protein, unknown function
5_RC	72688	1189323	34	GGGGTTGAAGATGGGGCAGCTGGGGATGATGGGG			In	PADL01_0530900-t36_1	Antisense	0	early transcribed membrane protein 5
5_RC	670195	591805	45	GGGGATCACTTGTTGGGTTATCATAAGGGGGATCATTACTAGGGG			In	PADL01_0515300-t36_1	Antisense	0	tRNA pseudouridine synthase, putative
6_RC	886912	280847	31	GGGGGGGGTTGTAAGAGGGGAGAATCCTGGG			Ups	PADL01_0607200-t36_1	Antisense	114	conserved Plasmodium protein, unknown function
7	460317		22	GGGGGGATTCGGGGGTCGTGGG			In	PADL01_0710700-t36_1	Antisense	0	erythrocyte membrane protein 1, PfEMP1, putative
8_RC	409140	824140	24	GGGTGGGGAGAGATGGGGAAAGGG			Ups	PADL01_0820200-t36_1	Antisense	534	conserved Plasmodium protein, unknown function
10_RC	285400	1118229	39	GGGGTCTAATGTGGGTCCAAATATGGGTCCATCTATGGG			In	PADL01_1028600-t36_1	Sense	0	conserved Plasmodium protein, unknown function
10_RC	285448	1118181	39	GGGACCATCTATGGGATCACCAATGGGACCAAATATGGG			In	PADL01_1028600-t36_1	Sense	0	conserved Plasmodium protein, unknown function
10_RC	389698	1013945	25	GGGAAATGGGGGGTCCATATATGGG			Ups	PADL01_1025200-t36_1	Antisense	1216	40S ribosomal protein S2
12	814630		14	GGGGGGAGGGGGGG			Ups	PADL01_1220800-t36_1	Antisense	332	conserved Plasmodium protein, unknown function
12_RC	341512	1795870	31	GGGGGGAAAGATGCGGGAATTCATATTTGGG			In	PADL01_1244000-t36_1	Sense	0	microtubule associated katanin, putative
12_RC	1346466	790914	33	GGGGACCAGGGGAAGGGGTAACCGTAGATGGGG			In	PADL01_1220100-t36_1	Antisense	0	erythrocyte membrane protein 1, PfEMP1, putative
12_RC	1630616	506758	39	GGGTCATTATATGGGTCATTATATGGGTCATTATATGGG			In	PADL01_1212000-t36_1	Antisense	0	lysine-specific histone demthylase 1, putative
12_RC	1630664	506710	39	GGGTCATTATAAGGGTCATTATATGGGTCATTATATGGG			In	PADL01_1212000-t36_1	Antisense	0	lysine-specific histone demthylase 1, putative
12_RC	2099884	37498	31	GGGTTTAGGGTTTCAGGGTTTAGGTTTAGGG			Down	PADL01_1200800-t36_1	Antisense	-679	erythrocyte membrane protein 1, PfEMP1, putative
12_RC	2099925	37464	24	GGGTTTAGGGGTTCGGGTTCAGGG			Down	PADL01_1200800-t36_1	Antisense	-645	erythrocyte membrane protein 1, PfEMP1, putative
14	776928		22	GGGTGGGAGGTATATTGGGGGG			In	PADL01_1419700-t36_1	Antisense	0	splicing factor 3B subunit 4, putative
14	840148		24	GGGTGTATGGGTATAACTGGGGGG			In	PADL01_1421900-t36_1	Antisense	0	mitochondrial ribosomal protein L21 precursor, putative
14	1589728		15	GGGGGGGGGGATGGG			Down	PADL01_1441100-t36_1	Antisense	-415	conserved Plasmodium protein, unknown function
PADLG01_00_7_RC	21052	17222	33	GGGTTAGATGGGGCGTGTAAGGGTAAGGATGGG			In	PADL01_0005800-t36_1	Sense	0	erythrocyte membrane protein 1, PfEMP1, putative
PADLG01_00_10_RC	20356	13979	37	GGGGTGGGGGTCCAGCAGCCGGGTCACTAGCCGAGGG			In	PADL01_0008000-t36_1	Antisense	0	erythrocyte membrane protein 1, PfEMP1, putative
PADLG01_00_45_RC	3278	9110	23	GGGGGGTGGGGTATATATATGGG			In	PADL01_0030600-t36_1	Sense	0	erythrocyte membrane protein 1, PfEMP1, putative
PADLG01_00_46	9359		40	GGGACCAAAAGATGGGAAATCACAGGGACCTGGACCTGGG			In	PADL01_0030700-t36_1	Antisense	0	erythrocyte membrane protein 1, PfEMP1, putative
PADLG01_00_34	1080		22	GGGGTAGAGGGTTCTAGGGGGG			In	PADL01_0025800-t36_1	Antisense	0	erythrocyte membrane protein 1, PfEMP1, putative
PADLG01_00_32	3182		21	GGGGGGTTTGGGGGTCTAGGG			In	PADL01_0023800-t36_1	Sense	0	erythrocyte membrane protein 1, PfEMP1, putative
PADLG01_00_15	25571		23	GGGGGGTGGGGTATATATATGGG			In	PADL01_0012900-t36_1	Sense	0	erythrocyte membrane protein 1, PfEMP1, putative
PADLG01_00_6	5261		30	GGGTGGGACACCTTGGGTCAACCTGATGGG			In	PADL01_0005000-t36_1	Antisense	0	erythrocyte membrane protein 1, PfEMP1, putative

## Sheet: P.gaboni G01
Chromosome	Location	RC_Location Calculated	PQS Length	PQS	Telomere?	upsB?	Coding, upstream, or downstream?	Nearest gene ID	Strand (cf gene or nearest gene)	Distance from nearest gene	Gene Annotation
3	179526		39	GGGTTTGCATTTGGGTTTGCATTTGGGTTTGCATTTGGG			In	PGABG01_0303900-t36_1	Antisense	0	circumsporozoite (CS) protein
3	179574		39	GGGTTTGCATTTGGGTTTGCATTTGGGTTTGCATTGGGG			In	PGABG01_0303900-t36_1	Antisense	0	circumsporozoite (CS) protein
3_RC	881675	68617	43	GGGATATTATCCGTGGGAGAGACTTATGGGAAAAAGACAAGGG			In	PGABG01_0301500-t36_1	Sense	0	erythrocyte membrane protein 1, PfEMP1, putative
4	106216		33	GGGAAAGAGATAGGGAAAGAGAAAGGGAAAGGG			In	PGABG01_0401400-t36_1	Sense	0	conserved Plasmodium protein, unknown function
4_RC	151478	829759	30	GGGGGGTGCTTTACAGGGTGTGATGGAGGG			In	PGABG01_0418500-t36_1	Antisense	0	erythrocyte membrane protein 1, PfEMP1, putative
4_RC	156595	824648	24	GGGGTTGGGCATAGGTTTGGGGGG			In	PGABG01_0418500-t36_1	Antisense	0	erythrocyte membrane protein 1, PfEMP1, putative
5	14063		15	GGGGGGGGGGGGGGG			Ups	PGABG01_0500300-t36_1	Sense	3170	interspersed repeat antigen
5	240119		36	GGGCTCAGCAGGGGTCACTTGGGACCCACACAAGGG			In	PGABG01_0506200-t36_1	Antisense	0	conserved Plasmodium protein, unknown function
5_RC	606781	600559	45	GGGGATCACTTGTTGGGTTATCATTAGGGGGATCATTACTAGGGG			In	PGABG01_0515300-t36_1	Antisense	0	tRNA pseudouridine synthase, putative
5_RC	1195537	11833	15	GGGGGGGCGGGGGGG			Down	PGABG01_0500200-t36_1	Antisense	-3911	parasite-infected erthyrocyte surface protein
7_RC	714885	505552	28	GGGGCTTGGGATTGTTGGGGATTTTGGG			In	PGABG01_0711200-t36_1	Antisense	0	erythrocyte membrane protein 1, PfEMP1, putative
8_RC	1208520	45222	20	GGGTTGGGGGGGAGATCGGG			In	PGABG01_0801200-t36_1	Sense	0	RRNA encoding
10	1195217		23	GGGTTTTTTTTTTGGGGGGGGGG			Ups	PGABG01_1031000-t36_1	Antisense	2733	S-adenosylmethionine decarboxylase / ornithine decarboxylase
10_RC	284712	1099509	39	GGGGTCTAATGTGGGTCCAAATATGGGCCCATCTATGGG			In	PGABG01_1028100-t36_1	Sense	0	conserved Plasmodium protein, unknown function
10_RC	284760	1099461	39	GGGATCACCAATGGGACCAAATATGGGGCCATCTATGGG			In	PGABG01_1028100-t36_1	Sense	0	conserved Plasmodium protein, unknown function
10_RC	390219	994016	25	GGGAAATGGGGGGTCCATATATGGG			Ups	PGABG01_1024700-t36_1	Antisense	1180	40S ribosomal protein S2
11	316097		30	GGGCAAAATGGGCAAAATGGGCAAGATGGG			In	PGABG01_1109200-t36_1	Sense	0	conserved Plasmodium protein, unknown function
11_RC	316097	1440018	30	GGGCAAAATGGGCAAAATGGGCAAGATGGG			In	PGABG01_1137700-t36_1	Sense	0	conserved Plasmodium protein, unknown function
12_RC	316549	1733903	31	GGGGGGAAAGATGCGGGCATTCATATTTGGG			In	PGABG01_1242200-t36_1	Sense	0	microtubule associated katanin, putative
12_RC	1335354	715105	24	GGGGGGTACCACTAGTTGGGGGGG			In	PGABG01_1218500-t36_1	Antisense	0	erythrocyte membrane protein 1, PfEMP1, putative
12_RC	1995833	54611	39	GGGTTTGTTTTGGGGTTTGTTTTGGGGTTTGCTTTTGGG			In	PGABG01_1201400-t36_1	Antisense	0	dynein heavy chain, putative
13	2600457		27	GGGGTGCGGGGGGTTCAAGCGCATGGG			In	PGABG01_1306400-t36_1	Antisense	0	conserved Plasmodium protein, unknown function
14	803527		24	GGGTGTATGGGTATAACGGGGGGG			In	PGABG01_1420600-t36_1	Antisense	0	mitochondrial ribosomal protein L21 precursor, putative
14	913131		34	GGGGGGACGACTACATGGGGAGATTTTTCAAGGG			Down	PGABG01_1424200-t36_1	Sense	-2380	conserved Plasmodium protein, unknown function
14_RC	2233282	765488	33	GGGTACAGCTATTGGGGGGGGCACCCTCATGGG			In	PGABG01_1419000-t36_1	Sense	0	pantothenate kinase, putative
PBLACG01_00_57_RC	4499	16670	35	GGGACTACCATTTGGGTCACTAGGTGCGGGTTGGG			In	PGABG01_0013500-t36_1	Antisense	0	erythrocyte membrane protein 1, PfEMP1, putative
PBLACG01_00_107_RC	1475	8357	33	GGGACTATCTGGGGCACCAGGGTCACCCGCGGG			In	PGABG01_0032500-t36_1	Sense	0	erythrocyte membrane protein 1, PfEMP1, putative
PBLACG01_00_52	8433		24	GGGGGGTACCACTAGTTGGGGGGG			In	PGABG01_0009400-t36_1	Antisense	0	erythrocyte membrane protein 1, PfEMP1, putative
PBLACG01_00_116	7233		14	GGGGGGTGGGAGGG			Ups	PGABG01_0035700-t36_1	Antisense	1179	exported protein family 3 Plasmodium exported, putative
PBLACG01_00_97	2053		28	GGGGCTTGGGATTGTTGGGGATTTTGGG			In	PGABG01_0029700-t36_1	Antisense	0	erythrocyte membrane protein 1, PfEMP1, truncated, putative
PBLACG01_00_ 117	5492		24	GGGGGGTACCACTAGTTGGGGGGG			In	PGABG01_0036000-t36_1	Antisense	0	erythrocyte membrane protein 1, PfEMP1, putative

## Sheet: P.blacklocki G01
Chromosome	Location	RC_Location Calculated	PQS Length	PQS	Telomere?	upsB?	Coding, upstream, or downstream?	Nearest gene ID	Strand (cf gene or nearest gene)	Distance from nearest gene	Gene Annotation
2_RC	111908	512741	39	GGGTCTCTTTTTGGGTCTCTTTTTGGGCCCCTTTTTGGG			In	PBLACG01_0213100-t36_1	Antisense	0	conserved Plasmodium protein, unknown function
2_RC	111956	512693	39	GGGTCTCTTTTTGGGTCTCTTTTTGGGCCTCTTTTTGGG			In	PBLACG01_0213100-t36_1	Antisense	0	conserved Plasmodium protein, unknown function
2_RC	233660	390989	39	GGGATGAATGTCGGGATGAATGTCGGGATGAATGTCGGG			In	PBLACG01_0210600-t36_1	Sense	0	conserved Plasmodium protein, unknown function
3	181859		39	GGGTTTGCATTTGGGTTAGCATTTGGGTTAGCATTTGGG			In	PBLACG01_0304600-t36_1	Antisense	0	circumsporozoite (CS) protein
3	181907		39	GGGTTTGCATTGGGGTTTGCATTTGGGTTTGCATTGGGG			In	PBLACG01_0304600-t36_1	Antisense	0	circumsporozoite (CS) protein
3	181967		38	GGGTTTGCATTGGGGTTTGCATTGGGATTTGCATTGGG			In	PBLACG01_0304600-t36_1	Antisense	0	circumsporozoite (CS) protein
3	182051		39	GGGTTTGCATTTGGGTTTGCATTTGGGTTAGCATTTGGG			In	PBLACG01_0304600-t36_1	Antisense	0	circumsporozoite (CS) protein
3	182146		39	GGGATTTGCATTGGGGTTAGCATTGGGGTTAGCATTGGG			In	PBLACG01_0304600-t36_1	Antisense	0	circumsporozoite (CS) protein
3	803906		21	GGGAAAGGGAAAGGGAAAGGG			In	PBLACG01_0320700-t36_1	Sense	0	CPW-WPC family protein
3_RC	968980	4064	24	GGGTATGGGTATCATGGGTATGGG		Yes	In	PBLACG01_0300100-t36_1	Antisense	0	erythrocyte membrane protein 1, PfEMP1, putative
3_RC	969010	4034	24	GGGTATGGGTATCATGGGTATGGG		Yes	In	PBLACG01_0300100-t36_1	Antisense	0	erythrocyte membrane protein 1, PfEMP1, putative
3_RC	969040	4004	24	GGGTATGGGTATCATGGGTATGGG		Yes	In	PBLACG01_0300100-t36_1	Antisense	0	erythrocyte membrane protein 1, PfEMP1, putative
3_RC	969070	3974	24	GGGTATGGGTATCATGGGTATGGG		Yes	In	PBLACG01_0300100-t36_1	Antisense	0	erythrocyte membrane protein 1, PfEMP1, putative
4	58288		21	GGGGGGGGGGGGGGGGAAGGG			Down	PBLACG01_0401300-t36_1	Antisense	-617	alpha/beta hydrolase, putative
4	656590		21	GGGAAGGGGAATGGGAAAGGG			In	PBLACG01_0416100-t36_1	Sense	0	conserved Plasmodium protein, unknown function
4_RC	922271	17231	22	GGGAGTGAGGGTAAGGGATGGG			In	PBLACG01_0400300-t36_1	Antisense	0	erythrocyte membrane protein 1, PfEMP1, putative
5_RC	162667	1122733	39	GGGCATTCCACCGGGCATTCCACCGGGCATTCCACCGGG			In	PBLACG01_0527000-t36_1	Antisense	0	Hsc70-interacting protein
5_RC	627433	657961	45	GGGTTATTACTAGCGGGATCACTATTAGGGGGATCATTACTAGGG			In	PBLACG01_0516000-t36_1	Antisense	0	tRNA pseudouridine synthase, putative
7	769719		39	GGGAATGGTGATGGGAATGGTGATGGGAATGGTGATGGG			In	PBLACG01_0718000-t36_1	Sense	0	conserved Plasmodium membrane protein, unknown function
7	769767		39	GGGAATGATGATGGGAATGGAGATGGGAATGGTAATGGG			In	PBLACG01_0718000-t36_1	Sense	0	conserved Plasmodium membrane protein, unknown function
8	1006367		14	GGGGGGGGGGGGGG			Ups	PBLACG01_0824300-t36_1	Antisense	801	nucleoside transporter 2
8	1214058		33	GGGTAAGAACGAATGGGGGTACGGGTAGATGGG			In	PBLACG01_0829600-t36_1	Sense	0	unspecified product
8	1214127		45	GGGTACATGCACATGGGTACAGGCGCGTGGGTACAGGCGCATGGG			In	PBLACG01_0829600-t36_1	Sense	0	unspecified product
8	1219701		43	GGGTACAGGCGCGTGGGTACAGGCGCATGGGTACAGATAAGGG	Yes		Down	PBLACG01_0830000-t36_1	Antisense	-14604	sporozoite invasion-associated protein 2
8_RC	1295151	10595	30	GGGTATCATGGGTATCATGGGTATCATGGG			In	PBLACG01_0800200-t36_1	Antisense	0	erythrocyte membrane protein 1, PfEMP1, putative
8_RC	1295187	10562	27	GGGTATCATGGGTATGGGTATCATGGG			In	PBLACG01_0800200-t36_1	Antisense	0	erythrocyte membrane protein 1, PfEMP1, putative
8_RC	1295217	10532	27	GGGTATCATGGGTATGGGTATCATGGG			In	PBLACG01_0800200-t36_1	Antisense	0	erythrocyte membrane protein 1, PfEMP1, putative
8_RC	1295247	10502	27	GGGTATCATGGGTATGGGTATCATGGG			In	PBLACG01_0800200-t36_1	Antisense	0	erythrocyte membrane protein 1, PfEMP1, putative
8_RC	1295277	10472	27	GGGTATCATGGGTATGGGTATCATGGG			In	PBLACG01_0800200-t36_1	Antisense	0	erythrocyte membrane protein 1, PfEMP1, putative
8_RC	1295343	10409	24	GGGTATGGGTATCATGGGTATGGG			In	PBLACG01_0800200-t36_1	Antisense	0	erythrocyte membrane protein 1, PfEMP1, putative
10_RC	230376	1125110	39	GGGTCCAAATATGGGTCCATCTATGGGTCCATCTATGGG			In	PBLACG01_1028700-t36_1	Sense	0	conserved Plasmodium protein, unknown function
10_RC	230424	1125062	39	GGGACCATCTATGGGACCATCTATGGGATCGCCTATGGG			In	PBLACG01_1028700-t36_1	Sense	0	conserved Plasmodium protein, unknown function
10_RC	339827	1015673	25	GGGAAATGGGGGGTCCATATATGGG			Ups	PBLACG01_1025200-t36_1	Antisense	1336	40S ribosomal protein S2
12	938660		26	GGGGTTGGGGTTAGGGTCTATGAGGG			Down	PBLACG01_1223600-t36_1	Sense	-798	conserved Plasmodium protein, unknown function
12_RC	534006	1604969	42	GGGCATAATATAAGGGCATAATATAAGGGTATAATATAAGGG			Down	PBLACG01_1238700-t36_1	Antisense	-736	transcription factor with AP2 domain(s)
12_RC	534097	1604878	42	GGGTATAATATAAGGGCATAATATAAGGGTATAATATAAGGG			Down	PBLACG01_1238700-t36_1	Antisense	-645	transcription factor with AP2 domain(s)
12_RC	534149	1604826	42	GGGTATAATATAAGGGTATAATATAAGGGCATAATATAAGGG			Down	PBLACG01_1238700-t36_1	Antisense	-593	transcription factor with AP2 domain(s)
12_RC	534201	1604774	42	GGGCATAATATAAGGGTATAATATAAGGGTATAATATAAGGG			Down	PBLACG01_1238700-t36_1	Antisense	-541	transcription factor with AP2 domain(s)
12_RC	680715	1458287	15	GGGGGGGGGGGGGGG			Ups	PBLACG01_1235600-t36_1	Antisense	159	vesicle transport v-SNARE protein VTl1, putative
12_RC	1612598	526380	39	GGGATCGTGATAGGGACAGAGAAAGGGATCGTGATAGGG			In	PBLACG01_1212300-t36_1	Sense	0	eukaryotic translation initiation factor 3 subunit 10, putative
13	1811168		39	GGGTCATTTATTGGGTCATTTATTGGGTCATTTATTGGG			In	PBLACG01_1346000-t36_1	Antisense	0	conserved Plasmodium membrane protein, unknown function
13_RC	1048920	1633914	31	GGGGAGGGGAAAAAAAGGGAAAGGAAAAGGG			Ups	PBLACG01_1341800-t36_1	Antisense	858	heat shock protein 110, putative
13_RC	2338700	344144	21	GGGGGGGGGGGAATATTTGGG			Ups	PBLACG01_1308600-t36_1	Antisense	313	conserved Plasmodium protein, unknown function
14	773312		18	GGGAGGGATATTGGGGGG			In	PBLACG01_1419100-t36_1	Antisense	0	splicing factor 3B subunit 4, putative
14_RC	2750162	364364	14	GGGTGGGAGGGGGG			In	PBLACG01_1409100-t36_1	Antisense	0	rhoptry-associated protein 1
14_RC	2775751	338747	42	GGGGAAAAAAAAAGGGGAAAAAAAAGGGGAAAAAAAAAGGGG			Ups	PBLACG01_1408700-t36_1	Sense	984	ER membrane protein complex subunit 2, putative
14_RC	2775815	338682	43	GGGGAAAAAAAAAGGGGAAAAAAAAAGGGGAAAAAAAAAGGGG			Ups	PBLACG01_1408700-t36_1	Sense	919	ER membrane protein complex subunit 2, putative
14_RC	3103228	11273	39	GGGTATATATATGGGTATATATATGGGTATATATATGGG			Ups	PBLACG01_1400300-t36_1	Antisense	682	choline kinase
PBLACG01_00_23_RC	70904	4946	18	GGGTTTGGGGGGTATGGG			In	PBLACG01_0010900-t36_1	Antisense	0	erythrocyte membrane protein 1, PfEMP1, putative
PBLACG01_00_44_RC	38682	2940	30	GGGTATCATGGGTATCATGGGTATCATGGG			In	PBLACG01_0017300-t36_1	Antisense	0	erythrocyte membrane protein 1, PfEMP1, putative
PBLACG01_00_44_RC	38709	2916	27	GGGTATCATGGGTATGGGTATCATGGG			In	PBLACG01_0017300-t36_1	Antisense	0	erythrocyte membrane protein 1, PfEMP1, putative
PBLACG01_00_44_RC	38739	2886	27	GGGTATCATGGGTATGGGTATCATGGG			In	PBLACG01_0017300-t36_1	Antisense	0	erythrocyte membrane protein 1, PfEMP1, putative
PBLACG01_00_44_RC	38769	2856	27	GGGTATCATGGGTATGGGTATCATGGG			In	PBLACG01_0017300-t36_1	Antisense	0	erythrocyte membrane protein 1, PfEMP1, putative
PBLACG01_00_44_RC	38799	2826	27	GGGTATCATGGGTATGGGTATCATGGG			In	PBLACG01_0017300-t36_1	Antisense	0	erythrocyte membrane protein 1, PfEMP1, putative
PBLACG01_00_44_RC	38881	2748	24	GGGTATGGGTATCATGGGTATGGG			In	PBLACG01_0017300-t36_1	Antisense	0	erythrocyte membrane protein 1, PfEMP1, putative
PBLACG01_00_60_RC	17156	5334	14	GGGAGGGGGGGGGG			Down	PBLACG01_0027600-t36_1	Sense	-716	acyl-CoA synthetase, putative
PBLACG01_00_79_RC	16	3779	39	GGGACAATATATATGGGTTTTGGGGATAATATATATGGG			None
PBLACG01_00_79_RC	2394	1410	30	GGGAGGTTGGTGGGGTGTATGGGTATGGGG			None
PBLACG01_00_22	1506		30	GGGTATCATGGGTATCATGGGTATCATGGG			In	PBLACG01_0010500-t36_1	Antisense	0	erythrocyte membrane protein 1, PfEMP1, putative
PBLACG01_00_22	1542		32	GGGTATGGGTATCATGGGTATGGTATCATGGG			In	PBLACG01_0010500-t36_1	Antisense	0	erythrocyte membrane protein 1, PfEMP1, putative
PBLACG01_00_22	1577		27	GGGTATCATGGGTATGGGTATCATGGG			In	PBLACG01_0010500-t36_1	Antisense	0	erythrocyte membrane protein 1, PfEMP1, putative
PBLACG01_00_22	1607		27	GGGTATCATGGGTATGGGTATCATGGG			In	PBLACG01_0010500-t36_1	Antisense	0	erythrocyte membrane protein 1, PfEMP1, putative
PBLACG01_00_22	1637		27	GGGTATCATGGGTATGGGTATCATGGG			In	PBLACG01_0010500-t36_1	Antisense	0	erythrocyte membrane protein 1, PfEMP1, putative
PBLACG01_00_22	1703		24	GGGTATGGGTATCATGGGTATGGG			In	PBLACG01_0010500-t36_1	Antisense	0	erythrocyte membrane protein 1, PfEMP1, putative
PBLACG01_00_24	89		21	GGGGGGAGAGGGCCAACAGGG			In	PBLACG01_0012600-t36_1	Sense	0	erythrocyte membrane protein 1, PfEMP1, putative
PBLACG01_00_29	25401		25	GGGGGGGATATATATGTAGGGGGGG			In	PBLACG01_0014000-t36_1	Antisense	0	erythrocyte membrane protein 1, PfEMP1, putative
PBLACG01_00_23	5830		42	GGGCGAAGAAGCTGGGACGGCAAGTGGGGGCGAAGAAGCGGG			In	PBLACG01_0010900-t36_1	Sense	0	erythrocyte membrane protein 1, PfEMP1, putative

## Sheet: P.billcollinsi G01
Chromosome	Location	RC_Location Calculated	PQS Length	PQS	Telomere?	upsB?	Coding, upstream, or downstream?	Nearest gene ID	Strand (cf gene or nearest gene)	Distance from nearest gene	Gene Annotation
2	755284		41	GGGAGCTACAAAATGGGGCACAAAATGGGGCACAAAATGGG			In	PBILCG01_0219000-t36_1	Sense	0	conserved Plasmodium protein, unknown function
3	170327		33	GGGTTTGCATTTGGGTTTGGGTTTGCATTTGGG			In	PBILCG01_0304000-t36_1	Antisense	0	circumsporozoite (CS) protein
3	1043704		40	GGGCTATACAGGAGGGTATTAAAAAGGGTTTACAAGTGGG			In	PBILCG01_0324800-t36_1	Sense	0	rifin PIR protein, putative
3_RC	30660	1088289	29	GGGCGTGGGGGTGGTGGGAGTGTAAAGGG			In	PBILCG01_0326000-t36_1	Sense	0	erythrocyte membrane protein 1, PfEMP1, putative
3_RC	947234	171727	17	GGGGGGGTAAAGGGGGG			Ups	PBILCG01_0304000-t36_1	Sense	676	circumsporozoite (CS) protein
3_RC	1114963	3989	26	GGGGACTGGGGGGGGTTGATTTGGGG		Yes	In	PBILCG01_0300100-t36_1	Antisense	0	erythrocyte membrane protein 1, PfEMP1, putative
4	85073		28	GGGTTGTGGAAGTGGGGTTAGGGGTGGG			In	PBILCG01_0401500-t36_1	Antisense	0	erythrocyte membrane protein 1, PfEMP1, putative
4	103509		21	GGGAAAGGGAAAGGGAAAGGG			In	PBILCG01_0402100-t36_1	Sense	0	conserved Plasmodium protein, unknown function
4_RC	707169	64355	27	GGGAAGGAGGGAAAATGGGAAAATGGG			In	PBILCG01_0401000-t36_1	Sense	0	erythrocyte membrane protein 1, PfEMP1, putative
5	1321689		30	GGGAAGAAAGGGAAGAAAGGGAAGAAAGGG			In	PBILCG01_0530200-t36_1	Sense	0	conserved Plasmodium protein, unknown function
6_RC	1272945	172578	39	GGGATGATCAAAGGGATGATCAAAGGGATGATCAAAGGG			In	PBILCG01_0603900-t36_1	Sense	0	conserved Plasmodium protein, unknown function
7	154024		21	GGGACGTTGATGGGAGGGGGG			Ups	PBILCG01_0703200-t36_1	Antisense	89	conserved Plasmodium membrane protein, unknown function
7_RC	830640	13150	36	GGGAGTGGTGGGGGTGAGAGTGGGGGAGGAACGGGG			In	PBILCG01_0700100-t36_1	Sense	0	erythrocyte membrane protein 1, PfEMP1, putative
8	464395		24	GGGAAAAAAAAGGGGGGAAAAGGG			In	PBILCG01_0809300-t36_1	Sense	0	erythrocyte membrane protein 1, PfEMP1
8	660451		24	GGGAAAAAAAAGGGGGGAAAAGGG			In	PBILCG01_0814200-t36_1	Sense	0	erythrocyte membrane protein 1, PfEMP1
8	1492909		40	GGGTACCTGAGTACGGGGAATAGGGGTACAGGCGCATGGG			In	PBILCG01_0834000-t36_1	Sense	0	unspecified product
8	1492988		39	GGGTACCTGAGTACGGGGAATAGGGGTACAGGCACAGGG			In	PBILCG01_0834000-t36_1	Sense	0	unspecified product
8	1493067		35	GGGTACCTGAGTACGGGGAATAGGGTTACATGGGG			In	PBILCG01_0834000-t36_1	Sense	0	unspecified product
8	1616358		37	GGGTATGTATGTATGGGTATGTATGGGTATGTAGGGG		Yes	In	PBILCG01_0836700-t36_1	Antisense	0	erythrocyte membrane protein 1, PfEMP1, putative
8	1616440		33	GGGTATGTATGGGTATGTATGGGTATGTATGGG		Yes	In	PBILCG01_0836700-t36_1	Antisense	0	erythrocyte membrane protein 1, PfEMP1, putative
8	1616480		33	GGGTATGTATGGGTATGTATGGGTATGTATGGG		Yes	In	PBILCG01_0836700-t36_1	Antisense	0	erythrocyte membrane protein 1, PfEMP1, putative
8	1618863		31	GGGTTGTCGCAACAGGGGGAGGGGTTTAGGG		Yes	In	PBILCG01_0836700-t36_1	Antisense	0	erythrocyte membrane protein 1, PfEMP1, putative
8_RC	1027	1626855	43	GGGGGGTTCCCATGGGTTTAGGGTTAAGGGAACCACGTTAGGG		Yes	Ups	PBILCG01_0836700-t36_1	Sense	2830	erythrocyte membrane protein 1, PfEMP1, putative
8_RC	948154	679747	24	GGGAGGTATCACGGGGGGGTGGGG			In	PBILCG01_0814500-t36_1	Antisense	0	erythrocyte membrane protein 1, PfEMP1, putative
8_RC	971267	656634	24	GGGAGGTATCACGGGGGGGTGGGG			In	PBILCG01_0814200-t36_1	Antisense	0	erythrocyte membrane protein 1, PfEMP1, putative
8_RC	991880	636013	32	GGGGGTTTTGGGGGTTTTGGGGGTTTTGGGGG			In	PBILCG01_0813800-t36_1	Antisense	0	erythrocyte membrane protein 1, PfEMP1, putative
8_RC	1097533	530371	21	GGGAAAGGGAAAGGGAAAGGG			In	PBILCG01_0810900-t36_1	Sense	0	RNA-binding protein
8_RC	1097575	530311	39	GGGAAAGAGATAGGGAGAGAGAAAGGGAAAGAGATAGGG			In	PBILCG01_0810900-t36_1	Sense	0	RNA-binding protein
8_RC	1468485	159419	21	GGGAAATTTTGGGGGGTTGGG			Ups	PBILCG01_0802700-t36_1	Antisense	1057	glutamate dehydrogenase, putative
9	120141		21	GGGGGGTGCCAGGGTTTTGGG			In	PBILCG01_0903500-t36_1	Antisense	0	erythrocyte membrane protein 1, PfEMP1, putative
9_RC	1465072	115718	32	GGGAAAAAAATAAGGGGGGAAAAAATATAGGG			In	PBILCG01_0903400-t36_1	Sense	0	erythrocyte membrane protein 1, PfEMP1, putative
10	37152		25	GGGGGGTTGGGTATCTATGGTTGGG			In	PBILCG01_1000800-t36_1	Sense	0	rifin PIR protein, putative
10	167166		15	GGGGGGGGGGAAGGG			Ups	PBILCG01_1003700-t36_1	Antisense	39	E3 ubiquitin-protein ligase, putative
10_RC	276326	1200304	39	GGGGTCAAATGTGGGTCCAAATATGGGATCACTCATGGG			In	PBILCG01_1029200-t36_1	Sense	0	conserved Plasmodium membrane protein, unknown function
10_RC	385405	1091239	25	GGGAAATGGGGGGTCCATATATGGG			Ups	PBILCG01_1025800-t36_1	Antisense	1235	40S ribosomal protein S2
10_RC	986126	490504	39	GGGTGACTATATGGGTGACAATATGGGTGAAAATATGGG			In	PBILCG01_1012700-t36_1	Sense	0	conserved Plasmodium protein, unknown function
11	966610		14	GGGGGGGGGGGGGG			Down	PBILCG01_1124200-t36_1	Sense	-332	spermidine synthase
11	1779778		39	GGGTACCTGAGTACGGGGAATAGGGGTACAGGCACAGGG			Down	PBILCG01_1142300_t36_1	Antisense	-10534	serine/threonine protein kinase, putative
11	1779857		39	GGGTACCTGAGTACGGGGAATAGGGGTACAGGCACAGGG			Down	PBILCG01_1142300_t36_1	Antisense	-10613	serine/threonine protein kinase, putative
11	1779928		33	GGGTACATGGGTACCTGAGTACGGGGAATAGGG			Down	PBILCG01_1142300_t36_1	Antisense	-10684	serine/threonine protein kinase, putative
11_RC	496328	1326819	28	GGGGATGGGGTGGGAATCTTTTTAAGGG			In	PBILCG01_1131800-t36_1	Sense	0	UVB-resistance protein UVR8 homologue
12	791701		29	GGGGGGTTTCTGGTGCTGGGGTTTCTGGG			In	PBILCG01_1219100-t36_1	Antisense	0	erythrocyte membrane protein 1, PfEMP1, putative
12	791907		19	GGGTTGGGTTTAAGGGGGG			In	PBILCG01_1219100-t36_1	Antisense	0	erythrocyte membrane protein 1, PfEMP1, putative
12	814931		33	GGGAAGGGGTTTTATCCACTGGGGGAGGTTGGG			In	PBILCG01_1219600-t36_1	Antisense	0	erythrocyte membrane protein 1, PfEMP1, putative
12	1037513		25	GGGGTTGGGTTAGGGTCTATGAGGG			Down	PBILCG01_1224200-t36_1	Sense	-791	conserved Plasmodium protein, unknown function
12	1315297		39	GGGATAGAGAAAGGGATAAAGAAAGGGATAAAGAAAGGG			In	PBILCG01_1230800-t36_1	Sense	0	conserved Plasmodium protein, unknown function
12_RC	1417147	793562	35	GGGACACAACCCTGGGAAAATCCATATGGGATGGG			In	PBILCG01_1219100-t36_1	Sense	0	erythrocyte membrane protein 1, PfEMP1, putative
12_RC	2202878	7833	33	GGGTATGTATGGGTATGTATGGGTATGTATGGG		Yes	In	PBILCG01_1200100-t36_1	Antisense	0	erythrocyte membrane protein 1, PfEMP1, putative
12_RC	2202938	7773	33	GGGTATGTATGGGTATGTATGGGTATGTATGGG		Yes	In	PBILCG01_1200100-t36_1	Antisense	0	erythrocyte membrane protein 1, PfEMP1, putative
12_RC	2202978	7733	33	GGGTATGTATGGGTATGTATGGGTATGTATGGG		Yes	In	PBILCG01_1200100-t36_1	Antisense	0	erythrocyte membrane protein 1, PfEMP1, putative
12_RC	2203018	7693	33	GGGTATGTATGGGTATGTATGGGTATGTATGGG		Yes	In	PBILCG01_1200100-t36_1	Antisense	0	erythrocyte membrane protein 1, PfEMP1, putative
12_RC	2203058	7653	33	GGGTATGTATGGGTATGTATGGGTATGTATGGG		Yes	In	PBILCG01_1200100-t36_1	Antisense	0	erythrocyte membrane protein 1, PfEMP1, putative
12_RC	2205637	5085	22	GGGCTAGGGTGAAGGGGGAGGG		Yes	In	PBILCG01_1200100-t36_1	Antisense	0	erythrocyte membrane protein 1, PfEMP1, putative
12_RC	2206045	4681	18	GGGGGGAGGGGGTTTGGG		Yes	In	PBILCG01_1200100-t36_1	Antisense	0	erythrocyte membrane protein 1, PfEMP1, putative
13	1225863		21	GGGAGTATGATGGGAGGGGGG			Ups	PBILCG01_1329000-t36_1	Antisense	131	alpha/beta-hydrolase, putative
13	1636895		36	GGGCTTATGGATATGGGCATATGCCATGGGAATGGG			In	PBILCG01_1341800-t36_1	Sense	0	GPI mannosyltransferase 3
13	1924609		39	GGGTCATTTATTGGGTCATTTATTGGGTCATTTATTGGG			In	PBILCG01_1348000-t36_1	Antisense	0	conserved Plasmodium membrane protein, unknown function
13	1924693		39	GGGTCATTTATTGGGTCATTTATTGGGTCATTTATTGGG			In	PBILCG01_1348000-t36_1	Antisense	0	conserved Plasmodium membrane protein, unknown function
13	2529205		30	GGGAAATATGGGTAATATGGGAAATATGGG			In	PBILCG01_1361700-t36_1	Sense	0	conserved Plasmodium protein, unknown function
13_RC	2348278	461063	21	GGGTGGGGGGGAGTATTTGGG			Ups	PBILCG01_1310800-t36_1	Antisense	329	conserved Plasmodium protein, unknown function
13_RC	2368602	440736	24	GGGGGGGGGGGAGGAGGTGAAGGG			Ups	PBILCG01_1310000-t36_1	Antisense	93	ribosomal RNA methyltransferase, putative
14	2724138		31	GGGAAGGGGATATTTTGGGAAAATTATAGGG			In	PBILCG01_1463900-t36_1	Sense	0	phosphatase, putative
14	3458023		28	GGGATTGGGCAGGGGTCTTGTTGGTGGG			In	PBILCG01_1480100-t36_1	Antisense	0	erythrocyte membrane protein 1, PfEMP1, putative
14	3504802		21	GGGCGATGTGGGGGGAATGGG			In	PBILCG01_1481200-t36_1	Sense	0	erythrocyte membrane protein 1, PfEMP1, putative
14_RC	3503405	8947	39	GGGAACGAAGGAGGGTGACACGTGGGCCAGGGAGAAGGG		Yes	In	PBILCG01_1400100-t36_1	Antisense	0	erythrocyte membrane protein 1, PfEMP1, putative
14_RC	3503597	8762	32	GGGTTTGAGCACAGGGGTTTGTGAGGGGTGGG		Yes	In	PBILCG01_1400100-t36_1	Antisense	0	erythrocyte membrane protein 1, PfEMP1, putative
PBILCG01_00_75_RC	2452	25438	24	GGGTTAAGGGAAGAGGGTTAAGGG			In	PBILCG01_0026900-t36_1	Sense	0	hypothetical protein
PBILCG01_00_4_RC	3470	11554	33	GGGTATGTATGGGTATGTATGGGTATGTATGGG			In	PBILCG01_0001700-t36_1	Antisense	0	erythrocyte membrane protein 1, PfEMP1, putative
PBILCG01_00_4_RC	9891	5138	28	GGGATTGGGCAGGGGTCTTGTTGGTGGG			In	PBILCG01_0001700-t36_1	Antisense	0	erythrocyte membrane protein 1, PfEMP1, putative
PBILCG01_00_80_RC	2025	9456	27	GGGTTCCCATGGGTTTAGGGTTAAGGG			In	PBILCG01_0028500-t36_1	Sense	0	hypothetical protein
PBILCG01_00_95_RC	4980	2790	36	GGGGGGGGGATGAAAAGGGGGTAATGTCGGATGGGG			In	PBILCG01_0035300-t36_1	Antisense	0	GPI transamidase component GPI16, putative
PBILCG01_00_87	2193		27	GGGTTCCCATGGGTTTAGGGTGCAGGG			In	PBILCG01_0034000-t36_1	Sense	0	hypothetical protein
PBILCG01_00_112	6962		32	GGGGGTTTTGGGGGTTTTGGGGGTTTTGGGGG			In	PBILCG01_0041800-t36_1	Antisense	0	erythrocyte membrane protein 1, PfEMP1, putative
PBILCG01_00_58	15132		32	GGGATTGCAGAAAGGGGGGTACTGGTAGTGGG			In	PBILCG01_0020700-t36_1	Sense	0	erythrocyte membrane protein 1, PfEMP1, putative
PBILCG01_00_75	13370		28	GGGTTATAGGGTAACGTTGGGTTGAGGG			In	PBILCG01_0026700-t36_1	Antisense	0	erythrocyte membrane protein 1, PfEMP1, putative

## Sheet: P.reichenowi G01
Chromosome	Location	RC_Location Calculated	PQS Length	PQS	Telomere?	upsB?	Coding, upstream, or downstream?	Nearest gene ID	Strand (cf gene or nearest gene)	Distance from nearest gene	Gene Annotation
1_RC	514854	69401	32	GGGAATCAAATGGGAAACATATTTGGGATGGG			In	PRG01_0102000-t36_1	Sense	0	erythrocyte membrane protein 1, PfEMP1, putative
2	523668		39	GGGCAACAATATGGGCAACAATATGGGCAACAATATGGG			In	PRG01_0213500-t36_1	Sense	0	conserved Plasmodium protein, unknown function
2_RC	97380	642453	39	GGGACAGTCAAAGGGATAAAACGGGGGACAGTCAAAGGG			In	PRG01_0216000-t36_1	Sense	0	conserved Plasmodium protein, unknown function
2_RC	567305	172547	20	GGGAAAGGGATGGGAAGGGG			In	PRG01_0204700-t36_1	Antisense	0	conserved Plasmodium protein, unknown function
3	257368		45	GGGTTTGGCAATTAGGGTTTAGCACCTAGGGTTTGGCACCTAGGG	Yes		Down	PRG01_0305700-t36_1	Sense	-1760	stevor PIR protein, putative
3	257431		31	GGGTTCAGGGCTTAGGGTTTGGTAATTAGGG	Yes		Down	PRG01_0305700-t36_1	Sense	-1823	stevor PIR protein, putative
3	257487		45	GGGTTTCGCAATTAGGGTTTAGCACCTAGGGTTTAGGAGTTAGGG	Yes		Down	PRG01_0305700-t36_1	Sense	-1879	stevor PIR protein, putative
3	257572		38	GGGTTTAGCACCTAGGGTTTAGGGTTTAGCAACTAGGG	Yes		Down	PRG01_0305700-t36_1	Sense	-1964	stevor PIR protein, putative
3	257614		38	GGGTTTAGCAACTAGGGTTTAGGGTTTAGCAACTAGGG	Yes		Down	PRG01_0305700-t36_1	Sense	-2006	stevor PIR protein, putative
3	257656		38	GGGTTTAGCAACTAGGGTTTAGGGTTTAGCAACTAGGG	Yes		Down	PRG01_0305700-t36_1	Sense	-2048	stevor PIR protein, putative
3	257698		38	GGGTTTAGCAACTAGGGTTTAGGGTTTAGCAACTAGGG	Yes		Down	PRG01_0305700-t36_1	Sense	-2090	stevor PIR protein, putative
3	257761		38	GGGTTTAGCAACTAGGGTTTAGGGTTTAGCAACTTGGG	Yes		Down	PRG01_0305700-t36_1	Sense	-2153	stevor PIR protein, putative
3	257824		45	GGGTTTAGGGTTCAGGGTTTAGCATCTAGGGTTTAGCAAGTAGGG	Yes		Down	PRG01_0305700-t36_1	Sense	-2216	stevor PIR protein, putative
3	257880		38	GGGTTTAGGGTTTAGCACCTAGGGTTTAGGGCTTAGGG	Yes		Down	PRG01_0305700-t36_1	Sense	-2272	stevor PIR protein, putative
3	350205		39	GGGATTTGCATTGGGATTTGCATTGGGATTTGCATTGGG			In	PRG01_0308000-t36_1	Sense	0	circumsporozoite (CS) protein
3	350314		38	GGGTTTGCATTGGGATTTACATTTGGGTTTGCATTGGG			In	PRG01_0308000-t36_1	Sense	0	circumsporozoite (CS) protein
3	350434		38	GGGTTTGCATTGGGATCTACATTTGGGTTTGCATTGGG			In	PRG01_0308000-t36_1	Sense	0	circumsporozoite (CS) protein
3_RC	747655	466303	39	GGGTTATGTGTAGGGTTATTTGTAGGGTTATTTGTAGGG			In	PRG01_0311200-t36_1	Sense	0	conserved Plasmodium protein, unknown function
3_RC	862448	351527	22	GGGGGGGGAAGGGGTAAAGGGG			Ups	PRG01_0308000-t36_1	Sense	627	circumsporozoite (CS) protein
3_RC	984049	229916	32	GGGCGGGTTTGACATAGGGGTGTTCGAACGGG			In	PRG01_0305300-t36_1	Antisense	0	erythrocyte membrane protein 1, PfEMP1, putative
3_RC	1213603	349	45	GGGTTCAGGGTTTAGGGTTTAGGGTTTAGGGTTAGGGTTTTAGGG	Yes	Yes	Ups	PRG01_0300100-t36_1	Antisense	18287	erythrocyte membrane protein 1, PfEMP1, putative
3_RC	1213668	306	23	GGGTTTAGGGTTTAGGGTTAGGG	Yes	Yes	Ups	PRG01_0300100-t36_1	Antisense	18330	erythrocyte membrane protein 1, PfEMP1, putative
3_RC	1213694	279	24	GGGTTTAGGGTTCAGGGTTTAGGG	Yes	Yes	Ups	PRG01_0300100-t36_1	Antisense	18357	erythrocyte membrane protein 1, PfEMP1, putative
3_RC	1213729	238	30	GGGTTCAGGGTTTAGGTTTAGGGTTCAGGG	Yes	Yes	Ups	PRG01_0300100-t36_1	Antisense	18398	erythrocyte membrane protein 1, PfEMP1, putative
3_RC	1213763	210	24	GGGTTCAGGGTTTAGGGTTTAGGG	Yes	Yes	Ups	PRG01_0300100-t36_1	Antisense	18426	erythrocyte membrane protein 1, PfEMP1, putative
3_RC	1213813	153	31	GGGTAGTTTAGGGTTCAGGGTTTAGTTAGGG	Yes	Yes	Ups	PRG01_0300100-t36_1	Antisense	18483	erythrocyte membrane protein 1, PfEMP1, putative
3_RC	1213849	124	24	GGGTTTAGGGTTTAGGGTTTAGGG	Yes	Yes	Ups	PRG01_0300100-t36_1	Antisense	18512	erythrocyte membrane protein 1, PfEMP1, putative
3_RC	1213884	85	28	GGGTTTAGGAGGGTTGGGTTTGTTAGGG	Yes	Yes	Ups	PRG01_0300100-t36_1	Antisense	18551	erythrocyte membrane protein 1, PfEMP1, putative
3_RC	1213920	37	40	GGGTTTAGGGTTTAGGGTTAGTTCAGGGTTTAGGTTAGGG	Yes	Yes	Ups	PRG01_0300100-t36_1	Antisense	18599	erythrocyte membrane protein 1, PfEMP1, putative
3_RC	1213972	1	24	GGGTTTAGGGTTTAGGGTTTAGGG	Yes	Yes	Ups	PRG01_0300100-t36_1	Antisense	18635	erythrocyte membrane protein 1, PfEMP1, putative
4	12386		40	GGGTACTAATTTTTGGGTACAAAGGGGACTAAAATCTGGG	Yes	Yes	Ups	PRG01_0400100-t36_1	Sense	12888	erythrocyte membrane protein 1, PfEMP1, putative
4	19219		24	GGGTTTAGGGTTCAGGGTTTAGGG	Yes	Yes	Ups	PRG01_0400100-t36_1	Sense	6055	erythrocyte membrane protein 1, PfEMP1, putative
4	19253		26	GGGTTTAGGGTTTAGGGGGTTTAGGG	Yes	Yes	Ups	PRG01_0400100-t36_1	Sense	6021	erythrocyte membrane protein 1, PfEMP1, putative
4	19313		24	GGGTTTAGGGTTTAGGGTTTAGGG	Yes	Yes	Ups	PRG01_0400100-t36_1	Sense	5961	erythrocyte membrane protein 1, PfEMP1, putative
4	19341		30	GGGTTTAGGTTTAGGGTTTAGGGTTTAGGG	Yes	Yes	Ups	PRG01_0400100-t36_1	Sense	5933	erythrocyte membrane protein 1, PfEMP1, putative
4	19393		24	GGGTTTAGGGTTCAGGGTTTAGGG	Yes	Yes	Ups	PRG01_0400100-t36_1	Sense	5881	erythrocyte membrane protein 1, PfEMP1, putative
4	19434		24	GGGTTCAGGGTTCAGGGTTTAGGG	Yes	Yes	Ups	PRG01_0400100-t36_1	Sense	5840	erythrocyte membrane protein 1, PfEMP1, putative
4	19462		30	GGGTTCAGGGTTCAGGTTTAGGGTTTAGGG	Yes	Yes	Ups	PRG01_0400100-t36_1	Sense	5812	erythrocyte membrane protein 1, PfEMP1, putative
4	19496		24	GGGTTTAGGGTTCAGGGTTTAGGG	Yes	Yes	Ups	PRG01_0400100-t36_1	Sense	5778	erythrocyte membrane protein 1, PfEMP1, putative
4	19546		26	GGGTTCAGGGTTTAGGGGGTTTAGGG	Yes	Yes	Ups	PRG01_0400100-t36_1	Sense	5728	erythrocyte membrane protein 1, PfEMP1, putative
4	19576		24	GGGTTTAGGGTTCAGGGTTTAGGG	Yes	Yes	Ups	PRG01_0400100-t36_1	Sense	5698	erythrocyte membrane protein 1, PfEMP1, putative
4	19602		30	GGGTTTAGGGTTTAGGGTTCAGGTTTAGGG	Yes	Yes	Ups	PRG01_0400100-t36_1	Sense	5672	erythrocyte membrane protein 1, PfEMP1, putative
4	19642		24	GGGTTTAGGGTTTAGGGTTTAGGG	Yes	Yes	Ups	PRG01_0400100-t36_1	Sense	5632	erythrocyte membrane protein 1, PfEMP1, putative
4	19670		30	GGGTTCAGGTTTAGGGTTCAGGGTTTAGGG	Yes	Yes	Ups	PRG01_0400100-t36_1	Sense	5604	erythrocyte membrane protein 1, PfEMP1, putative
4	19704		24	GGGTTTAGGGTTTAGGGTTCAGGG	Yes	Yes	Ups	PRG01_0400100-t36_1	Sense	5570	erythrocyte membrane protein 1, PfEMP1, putative
4	19733		25	GGGTTTTAGGGTTTAGGGTTTAGGG	Yes	Yes	Ups	PRG01_0400100-t36_1	Sense	5541	erythrocyte membrane protein 1, PfEMP1, putative
4	19826		42	GGGTTTGGGTTTAGGGTTAGGGTTTAGGGTTTAGGGTTTGGG	Yes	Yes	Ups	PRG01_0400100-t36_1	Sense	5448	erythrocyte membrane protein 1, PfEMP1, putative
4	19872		26	GGGTTTAGGGGTTTCAGGGTTTAGGG	Yes	Yes	Ups	PRG01_0400100-t36_1	Sense	5402	erythrocyte membrane protein 1, PfEMP1, putative
4	19908		44	GGGTTTAGGTTTCAGGGTTTAGGTTTAGGGTTCAGGGTTTAGGG	Yes	Yes	Ups	PRG01_0400100-t36_1	Sense	5366	erythrocyte membrane protein 1, PfEMP1, putative
4	141549		41	GGGGTGGTGGTAAGGGTGGAGGCTGGGGTGAGGGTGATGGG			In	PRG01_0402600-t36_1	Antisense	0	erythrocyte membrane protein 1, PfEMP1, putative
4	143973		30	GGGTGAGGGTTTCAACACTAGGGGGGAGGG			In	PRG01_0402600-t36_1	Antisense	0	erythrocyte membrane protein 1, PfEMP1, putative
4	145851		40	GGGGACCACTAGGGGAACCGAGGGGGATGAGGGAGAGGGG			In	PRG01_0402600-t36_1	Antisense	0	erythrocyte membrane protein 1, PfEMP1, putative
4	165451		36	GGGGTTTTATAGGGGGTGTTCAGGGCGGTTCCGGGG			In	PRG01_0402800-t36_1	Antisense	0	erythrocyte membrane protein 1, PfEMP1, putative
4	207898		32	GGGAGGGTATGACAGCGGGGTGGTTGAACGGG			In	PRG01_0403500-t36_1	Antisense	0	erythrocyte membrane protein 1, PfEMP1, putative
4	225864		15	GGGGGGGGGGGAGGG			In	PRG01_0403600-t36_1	Antisense	0	erythrocyte membrane protein 1, PfEMP1, putative
4	251858		25	GGGGGTTTGGGGTTGTGAAGGGGGG			In	PRG01_0404100-t36_1	Antisense	0	erythrocyte membrane protein 1, PfEMP1, putative
4	273530		25	GGGGGTTTGGGGTTGTGAAGGGGGG			In	PRG01_0404300-t36_1	Antisense	0	erythrocyte membrane protein 1, PfEMP1, putative
4	694883		41	GGGAGTCGGAGCGGGCGAATTCTCTAGGGTCTCTGTCGGGG			In	PRG01_0414300-t36_1	Antisense	0	erythrocyte membrane protein 1, PfEMP1, putative
4	730960		32	GGGGTGGTTGGGTTCAAGGGGACCACTATGGG			In	PRG01_0414700-t36_1	Antisense	0	erythrocyte membrane protein 1, PfEMP1, putative
4	765102		32	GGGAGGGTATAACAGCCGGGTGTTCGAAGGGG			In	PRG01_0415400-t36_1	Antisense	0	erythrocyte membrane protein 1, PfEMP1, putative
4	858454		39	GGGAGGTTTGGGGTTGCTGGTTGGGCTTTGTCCTCTGGG			In	PRG01_0416500-t36_1	Antisense	0	erythrocyte membrane protein 1, PfEMP1, putative
4	872968		32	GGGAGGGTATAACAGCGGGGTGTTCGAAAGGG			In	PRG01_0416600-t36_1	Antisense	0	erythrocyte membrane protein 1, PfEMP1, putative
4	907200		31	GGGTCGTTAGGGTCAAGGGTACCACTATGGG			In	PRG01_0417000-t36_1	Antisense	0	erythrocyte membrane protein 1, PfEMP1, putative
4	966534		21	GGGTGTGGGTGTGTAGGGGGG			In	PRG01_0417600-t36_1	Antisense	0	erythrocyte membrane protein 1, PfEMP1, putative
4	971949		30	GGGAACAGGGGAGGTACCAAGGGCTCCGGG			In	PRG01_0417600-t36_1	Antisense	0	erythrocyte membrane protein 1, PfEMP1, putative
4_RC	210405	1368352	28	GGGAGTGGGAGTTGCTCCAGGGGTTGGG			In	PRG01_0425700-t36_1	Sense	0	erythrocyte membrane protein 1, PfEMP1, putative
4_RC	1014576	564188	21	GGGAGAGGGATAGGGATAGGG			In	PRG01_0410800-t36_1	Sense	0	U4/U6 small nuclear ribonucleoprotein PRP31, putative
4_RC	1549603	29157	25	GGGGCGGGAGCGTTGGAGGGAAGGG		Yes	In	PRG01_0400100-t36_1	Antisense	0	erythrocyte membrane protein 1, PfEMP1, putative
5	1902		15	GGGGGGGGGGGGGGG			Down	PRG01_0500100-t36_1	Antisense	-1833	serine/threonine protein kinase, FIKK family
5	981637		25	GGGGGGATACTCAAGGGGTTCAGGG			In	PRG01_0524200-t36_1	Sense	0	tRNA-YW synthesizing protein, putative
7	493115		31	GGGTGGTTGGGTTCAAGGGTAACACTATGGG			In	PRG01_0710600-t36_1	Antisense	0	erythrocyte membrane protein 1, PfEMP1, putative
7	510361		41	GGGGGAGTTTCGGGTTTGAGAACGGGGGGTTTGACTTCGGG			In	PRG01_0711000-t36_1	Antisense	0	erythrocyte membrane protein 1, PfEMP1, putative
7	593629		23	GGGGGTTGGGGGGTTTGTTCGGG			In	PRG01_0711700-t36_1	Antisense	0	erythrocyte membrane protein 1, PfEMP1, putative
7_RC	89021	1019595	27	GGGAAAGGGAAAGGGAGAGAGAAAGGG			In	PRG01_0723000-t36_1	Sense	0	conserved Plasmodium protein, unknown function
7_RC	1052133	56471	39	GGGACAGGCAGAGGGACAGGCAGAGGGACAGGCAGAGGG			In	PRG01_0710400-t36_1	Sense	0	conserved Plasmodium protein, unknown function
7_RC	1052181	56423	39	GGGACAGACAGAGGGACAGGCAGAGGGACAGGCAGAGGG			In	PRG01_0710400-t36_1	Sense	0	conserved Plasmodium protein, unknown function
8	1389867		18	GGGTGGGGGGTACTAGGG			In	PRG01_0832800-t36_1	Sense	0	unspecified product
8	1392906		35	GGGTTTAATATTAGGGTTAGGGTTCAGTATTAGGG	Yes		Down	PRG01_0832800-t36_1	Sense	-424	unspecified product
8	1392944		35	GGGTTCAATATTAGGGTTAGGGTTCAATATTAGGG	Yes		Down	PRG01_0832800-t36_1	Sense	-462	unspecified product
8	1393001		35	GGGTTCAATATTAGGGTTAGGGTTCAATATTAGGG	Yes		Down	PRG01_0832800-t36_1	Sense	-519	unspecified product
8	1393039		35	GGGTTCAATATTAGGGTTAGGGTTCAATATTAGGG	Yes		Down	PRG01_0832800-t36_1	Sense	-557	unspecified product
8	1393109		28	GGGTTAGGGTTCAATATTAGGGTTAGGG	Yes		Down	PRG01_0832800-t36_1	Sense	-627	unspecified product
8	1393147		28	GGGTTAGGGTTCAATATTAGGGTTAGGG	Yes		Down	PRG01_0832800-t36_1	Sense	-665	unspecified product
8	1393204		28	GGGTTAGGGTTCAATATTAGGGTTAGGG	Yes		Down	PRG01_0832800-t36_1	Sense	-722	unspecified product
8	1393242		28	GGGTTAGGGTTCAATATTAGGGTTAGGG	Yes		Down	PRG01_0832800-t36_1	Sense	-760	unspecified product
8	1393299		28	GGGTTAGGGTTCAATATTAGGGTTAGGG	Yes		Down	PRG01_0832800-t36_1	Sense	-817	unspecified product
8_RC	935330	544455	25	GGGTCTTCCAGTTGGGGGGTTCGGG			In	PRG01_0811700-t36_1	Antisense	0	erythrocyte membrane protein 1, PfEMP1, putative
8_RC	972113	507665	32	GGGAGGGTATAACAGCCGGGTGGTTGAACGGG			In	PRG01_0811100-t36_1	Antisense	0	erythrocyte membrane protein 1, PfEMP1, putative
8_RC	972179	507588	43	GGGGTTGTACCGGGGGGCGTTCGGATCCGGGATTTTTTTCGGG			In	PRG01_0811100-t36_1	Antisense	0	erythrocyte membrane protein 1, PfEMP1, putative
8_RC	1030921	448858	31	GGGATGACACGTGGGCCGGGTAAAGAGCGGG			In	PRG01_0810500-t36_1	Antisense	0	erythrocyte membrane protein 1, PfEMP1, putative
9	149608		25	GGGCCGGGTCGTTTGGGTCGGAGGG			In	PRG01_0904300-t36_1	Antisense	0	erythrocyte membrane protein 1, PfEMP1, putative
9_RC	113480	1642348	21	GGGGGGGGGGGGGGGTGAGGG			Ups	PRG01_0942000-t36_1	Antisense	79	transcription factor wih AP2 domain(s), putative
9_RC	956983	798842	24	GGGTGTGGGGGGATTTTATATGGG			Ups	PRG01_0918700-t36_1	Antisense	135	conserved Plasmodium protein, unknown function
9_RC	1572874	182948	27	GGGTTCCGTTGGCGGGGGAGAGGGGGG			In	PRG01_0904400-t36_1	Antisense	0	erythrocyte membrane protein 1, PfEMP1, putative
9_RC	1591776	164033	40	GGGTACTAATTTTTGGGTACAAAGGGGACTAAAATCTGGG	Yes		Ups	PRG01_0904300-t36_1	Sense	10912	erythrocyte membrane protein 1, PfEMP1, putative
10	1157526		38	GGGAAAAAATTGGGATTCAAATTGGGATTCAAATTGGG			In	PRG01_1028700-t36_1	Antisense	0	conserved Plasmodium protein, unknown function
10	1184396		29	GGGGATTGGGTTGATGGGAAAATGCAGGG			In	PRG01_1029700-t36_1	Sense	0	MORN repeat-containing protein 1
10_RC	279069	1157637	39	GGGATCAAATGTGGGCCCAAATATGGGATCATCTATGGG			In	PRG01_1028700-t36_1	Sense	0	conserved Plasmodium protein, unknown function
10_RC	389268	1047452	25	GGGAAATGGGGGGTCCAAATATGGG			In	PRG01_1028400-t36_1	Antisense	0	conserved Plasmodium protein, unknown function
10_RC	778014	658717	14	GGGGGGGGGGGGGG			Ups	PRG01_1016800-t36_1	Sense	1106	conserved Plasmodium protein, unknown function
10_RC	989451	447255	39	GGGTGAAAATATGGGTGAAAATATGGGTGAAAATATGGG			In	PRG01_1011900-t36_1	Sense	0	conserved Plasmodium protein, unknown function
10_RC	1129565	307161	19	GGGTGGGAGGGATTGAGGG			In	PRG01_1007900-t36_1	Antisense	0	zinc finger protein, putative
12	1059354		25	GGGGTTGGGTTAGGGTCTATGAGGG			Down	PRG01_1227500-t36_1	Sense	-758	conserved Plasmodium protein, unknown function
12	1339468		39	GGGACAAAGAAAGGGACAAAGAAAGGGACAAAGAAAGGG			In	PRG01_1234100-t36_1	Sense	0	conserved Plasmodium protein, unknown function
12_RC	974925	1283843	21	GGGGGGGGGGGAAAGAAAGGG			In	PRG01_1232700-t36_1	Antisense	0	macrophage migration inhibitory factor
12_RC	1405023	853742	24	GGGTTCAGGGTTCAGGGTTTAGGG			Ups	PRG01_1222900-t36_1	Sense	3895	erythrocyte membrane protein 1, PfEMP1, putative
12_RC	1405051	853707	31	GGGTTTAGGGTTCAGTGTTTAGGGTTTAGGG			Ups	PRG01_1222900-t36_1	Sense	3860	erythrocyte membrane protein 1, PfEMP1, putative
12_RC	1628552	630210	27	GGGATAGGGATAGGGATAGAGAAAGGG			In	PRG01_1216300-t36_1	Sense	0	eukaryotic translation initiation factor 3 subunit 10, putative
12_RC	1669353	589397	39	GGGCATCATTATGGGAATCATTATGGGCATCATTATGGG			In	PRG01_1215200-t36_1	Antisense	0	lysine-specific histone demthylase 1, putative
12_RC	1669401	589349	39	GGGCATCATTATGGGAATCATTATGGGAATCATTATGGG			In	PRG01_1215200-t36_1	Antisense	0	lysine-specific histone demthylase 1, putative
13	273057		14	GGGGGGGGGGAGGG			Ups	PRG01_1305900-t36_1	Sense	707	conserved Plasmodium protein, unknown function
13	214113		39	GGGTCATTTGTTGGGTCATTTATTGGGTCATTTATTGGG			In	PRG01_1304900-t36_1	Sense	0	conserved Plasmodium protein, unknown function
13	214185		39	GGGTCATTTATAGGGTCATTTATAGGGTCATTTATAGGG			In	PRG01_1304900-t36_1	Sense	0	conserved Plasmodium protein, unknown function
13	214317		39	GGGTCATTTATAGGGTCATTTATTGGGTCATTTATTGGG			In	PRG01_1304900-t36_1	Sense	0	conserved Plasmodium protein, unknown function
13	214521		39	GGGTCATTTATTGGGTCATTTATTGGGTCATTTATTGGG			In	PRG01_1304900-t36_1	Sense	0	conserved Plasmodium protein, unknown function
13	783846		30	GGGCAATATGGGCAATATGGGCAATATGGG			In	PRG01_1319300-t36_1	Sense	0	transcription factor wih AP2 domain(s)
13	783882		30	GGGCAATATGGGCAATATGGGCAATATGGG			In	PRG01_1319300-t36_1	Sense	0	transcription factor wih AP2 domain(s)
13_RC	7662	2862082	34	GGGATCAAAAAATGGGTAGAAATGGGGTGCAGGG			In	PRG01_1372700-t36_1	Antisense	0	membrane associated histidine-rich protein
13_RC	2351981	517775	22	GGGGGGGGGGGGAATATTTGGG			Ups	PRG01_1312500-t36_1	Antisense	339	conserved Plasmodium protein, unknown function
13_RC	2858373	11368	37	GGGGGTGCGGGTTGTTCCTCTTGGGCTTGTTCTGGGG		Yes	In	PRG01_1300100-t36_1	Antisense	0	erythrocyte membrane protein 1, PfEMP1, putative
13_RC	2860110	9643	25	GGGTTGCCAGGGGGGGTGACGAGGG		Yes	In	PRG01_1300100-t36_1	Antisense	0	erythrocyte membrane protein 1, PfEMP1, putative
14	822182		18	GGGAGGGATATTGGGGGG			In	PRG01_1419700-t36_1	Antisense	0	splicing factor 3B subunit 4, putative
14	3371708		41	GGGTACTAATTTCTGGGTACAAAGGGGGACCAAAATGTGGG	Yes	Yes	Ups	PRG01_1481600-t36_1	Antisense	15503	erythrocyte membrane protein 1, PfEMP1, putative
PRG01_00_44_RC	937	116083	27	GGGTGGGTTTAGGTTTAGGGTTCAGGG	Yes		Ups	PRG01_0027000-t36_1	Sense	24215	erythrocyte membrane protein 1, PfEMP1, putative
PRG01_00_44_RC	975	116047	25	GGGTTTAGGGTTTAGGGGTTTAGGG	Yes		Ups	PRG01_0027000-t36_1	Sense	24179	erythrocyte membrane protein 1, PfEMP1, putative
PRG01_00_44_RC	1010	116010	27	GGGTTCAGGGTTTTAAGGGTTTTAGGG	Yes		Ups	PRG01_0027000-t36_1	Sense	24142	erythrocyte membrane protein 1, PfEMP1, putative
PRG01_00_55_RC	78772	11625	35	GGGGTGTTTGGGGTGGTGGTGGGTGCCCCTGTGGG			In	PRG01_0028700-t36_1	Antisense	0	erythrocyte membrane protein 1, PfEMP1, putative
PRG01_00_66_RC	83271	5199	40	GGGTACTAATTTTTGGGTACAAAGGGGACCAAAATCTGGG			Down	PRG01_0033200-t36_1	Sense	-2019	vacuolar transporter chaperone, putative
PRG01_00_32_RC	560	20206	39	GGGTTTAGGTTTAGGGTTTTTTAGGGTTTAGGGTTAGGG	Yes		None
PRG01_00_32_RC	707	20074	24	GGGTTTAGGGTTTAGGGTTTAGGG	Yes		None
PRG01_00_32_RC	775	20005	25	GGGTTTAGGGTTTTAGGGTTCAGGG	Yes		None
PRG01_00_32_RC	847	19931	27	GGGTTCAAGGGCTTATAGGGTTTAGGG	Yes		None
PRG01_00_32_RC	988	19793	24	GGGTTTAGGGTTTAGGGTTTAGGG	Yes		None
PRG01_00_32_RC	1061	19713	31	GGGTTTAGGTTTAGGGTTCAGGGTTAGAGGG	Yes		None
PRG01_00_32_RC	1156	19621	28	GGGTTATCAGGGTTTAAGGGTTCAGGGG	Yes		None
PRG01_00_32_RC	1233	19543	29	GGGTTCAGAGGGTTTTAGGGTTTAGAGGG	Yes		None
PRG01_00_40_RC	11744	5094	40	GGGTACTAATTTTTGGGTACAAAGGGGACTAAAATGTGGG			None
PRG01_00_79_RC	6581	506	24	GGGTTTAGGGTTTAGGGTTTAGGG	Yes		None
PRG01_00_79_RC	6610	475	26	GGGTTTAGGGTTTTAGGGTTTTAGGG	Yes		None
PRG01_00_79_RC	6676	410	25	GGGTTCAGGGTTTAGGGTTTCAGGG	Yes		None
PRG01_00_79_RC	6726	360	25	GGGTTTAAGGGTTTAGGGTTTAGGG	Yes		None
PRG01_00_79_RC	6754	333	24	GGGTTCAGGGTTCAGGGTTTAGGG	Yes		None
PRG01_00_79_RC	6782	300	29	GGGTTTAGGGTTTAGGTTAGGGTTTAGGG	Yes		None
PRG01_00_79_RC	6836	249	26	GGGTTTAGGGGTTTAGGGGTTCAGGG	Yes		None
PRG01_00_79_RC	6893	195	23	GGGTTCAGGGTTAGGGTTCAGGG	Yes		None
PRG01_00_79_RC	6921	165	25	GGGTTCAGGGTTTTAGGGTTTAGGG	Yes		None
PRG01_00_79_RC	6962	126	23	GGGTTAGGGTTTAAGGGTCAGGG	Yes		None
PRG01_00_79_RC	7049	30	32	GGGGTTCCAGGGTTTAGGGTTTAGGTTTAGGG			None
PRG01_00_79_RC	7078	8	25	GGGTTTAGGGTTTAGGGTTTCAGGG	Yes		None
PRG01_00_82_RC	4331	1989	40	GGGTACTAATTTTTGGGTACAAAGGGGACTAAAATCTGGG			None
PRG01_00_32	13036		41	GGGTACTAATTTTTGGGTACAAAGGGGGACTAAAATTTGGG			None
PRG01_00_4	7709		38	GGGGGGTGTATGGGTAAGATTAAGGGTAAAGGTAAGGG			In	PRG01_0001400-t36_1	Sense	0	erythrocyte membrane protein 1, PfEMP1, putative
PRG01_00_77	60521		41	GGGAAGTTGGTGGCGGGGTGTGAGGGGTGTAGGAGTAAGGG			In	PRG01_0038000-t36_1	Sense	0	erythrocyte membrane protein 1, PfEMP1, putative
PRG01_00_44	85101		30	GGGTTTTGGGGGTACCACTCGGGGGATGGG			In	PRG01_0027000-t36_1	Antisense	0	erythrocyte membrane protein 1, PfEMP1, putative
PRG01_00_22	147795		40	GGGTACTAATTTTTGGGTACAAAGGGGACCAAAATCTGGG			Ups	PRG01_0017200-t36_1	Antisense	22377	erythrocyte membrane protein 1, PfEMP1, putative

## Sheet: P.praefalciparum G01
Chromosome	Location	RC_Location Calculated	PQS Length	PQS	Telomere?	upsB?	Coding, upstream, or downstream?	Nearest gene ID	Strand (cf gene or nearest gene)	Distance from nearest gene	Gene Annotation
1	515356		22	GGGTGGGGTGGCTTCGGGTGGG		Yes	In	PPRFG01_0113800.1	Antisense	0	erythrocyte membrane protein 1, PfEMP1, putative
2_RC	184988	669190	36	GGGAAAAACAAATGGGCAAAATGGGGAAAATGGGGG			In	PPRFG01_0216900.1	Sense	0	conserved Plasmodium membrane protein, unknown function
2_RC	185035	669142	37	GGGGAAATGGAGGGAAACCAAATGGGTAAAATGGGGG			In	PPRFG01_0216900.1	Sense	0	conserved Plasmodium membrane protein, unknown function
2_RC	656999	197195	20	GGGAAAGGGATGGGAATGGG			In	PPRFG01_0205500.1	Antisense	0	conserved Plasmodium protein, unknown function
3	240277		39	GGGTTTGCATTTGGGTTTGCGTTTGGGTTTGCATTTGGG			In	PPRFG01_0305900.1	Antisense	0	circumsporozoite (CS) protein
3	240577		39	GGGTTTGCATTTGGGTTTGCATTTGGGTTTGCATTTGGG			In	PPRFG01_0305900.1	Antisense	0	circumsporozoite (CS) protein
3	758830		39	GGGAAAGAAAAAGGGAAAAAAAAAGGGAAAGAAAAAGGG			Ups	PPRFG01_0319400.1	Sense	0	conserved Plasmodium protein, unknown function
3_RC	654986	372447	45	GGGTAAAAATTAAAGGGTAAATATTAAAGGGTAAATATTAAAGGG			Ups	PPRFG01_0309300.1	Antisense	120	DNA polymerase epsilon subunit b, putative
3_RC	785684	241775	19	GGGGGGGAGGGGTAAAGGG			Ups	PPRFG01_0305900.1	Sense	627	circumsporozoite (CS) protein
4	509840		37	GGGTCGTTGTTTGGGTGGTGTTGCGGGTTTGACTGGG			In	PPRFG01_0412200.1	Antisense	0	erythrocyte membrane protein 1, PfEMP1, putative
4	906221		37	GGGTGTCTTTTTCCGGGGCTTGGGTGGTACGCATGGG			In	PPRFG01_0418300.1	Antisense	0	erythrocyte membrane protein 1, PfEMP1, putative
4	1187086		24	GGGAGGGATTGTTCCAGGGTTGGG			In	PPRFG01_0424400.1	Sense	0	rifin
4_RC	742339	512106	39	GGGAGTAGCGGGAGGACCACCAGGGGTACCTGGAGAGGG			In	PPRFG01_0412200.1	Sense	0	erythrocyte membrane protein 1, PfEMP1, putative
5	1199533		15	GGGGGGGGGGAAGGG			Ups	PPRFG01_0528400.1	Antisense	38	ubiquitin carboxyl-terminal hydrolase, putative
5	1514243		40	GGGTCCTAATTTTTGGGTACAAAGGGTACTAAAACATGGG	Yes	Yes	Ups	PPRFG01_0536800.1	Antisense	8590	erythrocyte membrane protein 1, PfEMP1, putative
5_RC	12927	1507580	30	GGGTTAAGGGTATAACTTTAAGGGTTAGGG		Yes	Ups	PPRFG01_0536800.1	Sense	1927	erythrocyte membrane protein 1, PfEMP1, putative
5_RC	1118935	401570	32	GGGGTAATGAAAAGGGGGGATAATCCTATGGG			In	PPRFG01_0509800.1	Sense	0	guanidine nucleotide exchange factor
5_RC	1118982	401531	24	GGGGGGGAATAATACTATGGGGGG			In	PPRFG01_0509800.1	Sense	0	guanidine nucleotide exchange factor
5_RC	1119072	401441	24	GGGGGGGAATAATACTATGGGGGG			In	PPRFG01_0509800.1	Sense	0	guanidine nucleotide exchange factor
5_RC	1460355	60143	39	GGGTTTGACTGAGGGTGCTGCTATGGGTGCTACTAAGGG			In	PPRFG01_0501400.1	Sense	0	rifin
5_RC	1515791	4725	21	GGGCAAGGGTTGGGGGTTGGG		Yes	In	PPRFG01_0500100.1	Antisense	0	erythrocyte membrane protein 1, PfEMP1, putative
6	609366		39	GGGCATATGAATGGGCATATGAATGGGCATATGAATGGG			In	PPRFG01_0614800.1	Sense	0	pyridoxal kinase
6_RC	1192094	52656	35	GGGAAATATATTGGGAATGTCTAAATGGGAAGGGG			Down	PPRFG01_0601300.1	Sense	-115	conserved Plasmodium protein, unknown function
7	680395		39	GGGATAGAGATAGGGATAGAGATAGGGAGAGAGATAGGG			In	PPRFG01_0715200.1	Sense	0	RNA-binding protein, putative
7	718300		30	GGGCCAAATGGGACAAATGGGACAAATGGG			In	PPRFG01_0716300.1	Sense	0	conserved Plasmodium protein, unknown function
7	846179		34	GGGACGATGTAAAGGGGGAAGATGTAAAGGGGGG			In	PPRFG01_0719100.1	Sense	0	conserved Plasmodium protein, unknown function
7	1051480		32	GGGAACCGTGTACAGGGCAGTTATAGGGGGGG			Ups	PPRFG01_0724500.1	Antisense	886	conserved Plasmodium protein, unknown function
7	1298588		21	GGGAAAGGGAAAGGGAAAGGG			In	PPRFG01_0729800.1	Sense	0	Plasmodium exported protein, unknown function, putative
7_RC	1364299	100871	39	GGGACAGGCAGAGGGACAGGCAGAGGGACAAGCAAAGGG			In	PPRFG01_0723800.1	Sense	0	protein kinase, putative
8	1323187		21	GGGTTTGGGGGGGTACTAGGG			In	PPRFG01_0831500.1	Sense	0	unspecified product
8	1326002		27	GGGTTAGGGTTTAAATTAGGGTTAGGG			Down	PPRFG01_0831500.1	Sense	-305	unspecified product
8	1326039		28	GGGTTAGGGTTTAATATTAGGGTTAGGG			Down	PPRFG01_0831500.1	Sense	-342	unspecified product
8	1326077		28	GGGTTAGGGTTTAATATTAGGGTTAGGG			Down	PPRFG01_0831500.1	Sense	-380	unspecified product
8	1326134		35	GGGCTAGGGTTAGATATTAGGGCTAGGGTTTAGGG			Down	PPRFG01_0831500.1	Sense	-437	unspecified product
8	1543168		26	GGGGCTCCTTCGGGGGGGGGTAGGGG			In	PPRFG01_0836600.1	Antisense	0	erythrocyte membrane protein 1, PfEMP1, putative
8	1559914		40	GGGTACTAATTTTTGGGTACAAAGGGGACCAAAATATGGG	Yes		Ups	PPRFG01_0836600.1	Antisense	13232	erythrocyte membrane protein 1, PfEMP1, putative
8_RC	1091254	474242	29	GGGTTGCAAGGGACAGGGGGGTTTGTGGG			In	PPRFG01_0809900.1	Antisense	0	erythrocyte membrane protein 1, PfEMP1, putative
8_RC	1396287	169216	22	GGGAAAATTTTGGGGGGTTGGG			Ups	PPRFG01_0803000.1	Antisense	1248	glutamate dehydrogenase, putative
8_RC	1555976	9526	23	GGGGCTGGGGGTTGGGGTTGGGG		Yes	In	PPRFG01_0800100.1	Antisense	0	erythrocyte membrane protein 1, PfEMP1, putative
9_RC	3657	1526864	30	GGGTTAAGGGTATAACTTTAGGGGTTAGGG		Yes	Ups	PPRFG01_0939000.1	Sense	1998	erythrocyte membrane protein 1, PfEMP1, putative
9_RC	243516	1287017	18	GGGGGGGAGGGTTTAGGG			Ups	PPRFG01_0933400.1	Antisense	76	transcription factor with AP2 domain(s), putative
9_RC	834722	695813	16	GGGTGGGTGGGGAGGG			In	PPRFG01_0917200.1	Antisense	0	conserved Plasmodium protein, unknown function
10	778908		20	GGGGGGGAAGGGAGGTAGGG			In	PPRFG01_1020200.1	Antisense	0	conserved Plasmodium protein, unknown function
10	1242327		38	GGGAAAAAATTGGGATTCAAATTGGGATTCAAATTGGG			In	PPRFG01_1021300.1	Antisense	0	conserved Plasmodium protein, unknown function
10	1268980		29	GGGGATTGGGTTGATGGGAAAATGCAGGG			In	PPRFG01_1032300.1	Sense	0	MORN repeat-containing protein 1
10_RC	267619	1242474	39	GGGATCAAATGTGGGCCCAAATATGGGATCACCTATGGG			In	PPRFG01_1031300.1	Sense	0	conserved Plasmodium protein, unknown function
10_RC	267667	1242426	39	GGGACCATCTATGGGATCACCTATGGGTCCATCTATGGG			In	PPRFG01_1031300.1	Sense	0	conserved Plasmodium protein, unknown function
10_RC	376225	1133882	25	GGGAAATGGGGGGTCCAAATATGGG			Ups	PPRFG01_1027900.1	Antisense	1300	40S ribosomal protein S2
11	5478		28	GGGCGTTTTTGGGCAGGGAAAACATGGG	Yes	Yes	Ups	PPRFG01_1100100.1	Sense	13598	erythrocyte membrane protein 1, PfEMP1, putative
11	17104		30	GGGTTAAGGGTATAACTTTAGGGGTTAGGG		Yes	Ups	PPRFG01_1100100.1	Sense	1972	erythrocyte membrane protein 1, PfEMP1, putative
11	253701		39	GGGAACAAAATAGGGAACAAAATAGGGAACAAAATAGGG			In	PPRFG01_1105600.1	Sense	0	calcium/calmodulin-dependent protein kinase, putative
11	253749		39	GGGAACAAAATAGGGAACAAAATAGGGAACAAAATAGGG			In	PPRFG01_1105600.1	Sense	0	calcium/calmodulin-dependent protein kinase, putative
12	1046131		25	GGGGTTGGGTTAGGGTCTATGAGGG			Down	PPRFG01_1230600.1	Sense	-755	conserved Plasmodium protein, unknown function
12	1323622		39	GGGATAAAGAAAGGGATAGAGAAAGGGATAAAGATAGGG			In	PPRFG01_1224000.1	Sense	0	conserved Plasmodium protein, unknown function
12	1323670		39	GGGATAAAGATAGGGACAAAGATAGGGACAAAGATAGGG			In	PPRFG01_1224000.1	Sense	0	conserved Plasmodium protein, unknown function
12	1323730		39	GGGATAAAGAAAGGGATAAAGAAAGGGATAAAGATAGGG			In	PPRFG01_1224000.1	Sense	0	conserved Plasmodium protein, unknown function
12	1651407		22	GGGGGGGAAGGGGAATGTAGGG			Down	PPRFG01_1216400.1	Sense	-25	conserved Plasmodium protein, unknown function
12	1989511		22	GGGGGGAGTTGAAATGGGAGGG			In	PPRFG01_1206800.1	Sense	0	conserved Plasmodium protein, unknown function
12_RC	705785	1537529	40	GGGGATGGAGAAGGGGATGGAGAAGGGGATGGAGAAGGGG			In	PPRFG01_1219400.1	Sense	0	tetQ family GTPase, putative
12_RC	705833	1537481	40	GGGGATGGAGAAGGGGATGGAGAAGGGGATGGAGAAGGGG			In	PPRFG01_1219400.1	Sense	0	tetQ family GTPase, putative
12_RC	705881	1537433	40	GGGGATGGAGAAGGGGATGGAGAAGGGGATGGAGAAGGGG			In	PPRFG01_1219400.1	Sense	0	tetQ family GTPase, putative
12_RC	705929	1537385	40	GGGGATGGAGAAGGGGATGGAGAAGGGGATGGAGAAGGGG			In	PPRFG01_1219400.1	Sense	0	tetQ family GTPase, putative
13	1972368		39	GGGTCATTTGTTGGGTCATTTGTTGGGTCATTTGTTGGG			In	PPRFG01_1350300.1	Sense	0	conserved Plasmodium membrane protein, unknown function
13	1972428		39	GGGTCATTTATTGGGTCATTTATTGGGTCATTTATTGGG			In	PPRFG01_1350300.1	Sense	0	conserved Plasmodium membrane protein, unknown function
13	1972476		39	GGGTCATTTATTGGGTCATTTATTGGGTCATTTATTGGG			In	PPRFG01_1350300.1	Sense	0	conserved Plasmodium membrane protein, unknown function
13	1972524		39	GGGTCATTTATTGGGACATTTATTGGGTCATTTATTGGG			In	PPRFG01_1350300.1	Sense	0	conserved Plasmodium membrane protein, unknown function
13	1972572		39	GGGTCATTTATTGGGTCATTTATTGGGTCATTTATTGGG			In	PPRFG01_1350300.1	Sense	0	conserved Plasmodium membrane protein, unknown function
13	2956948		29	GGGTCAAAGGGTTCATCCGCTGGGAGGGG			In	PPRFG01_1375500.1	Antisense	0	erythrocyte membrane protein 1, PfEMP1, putative
13	2973568		30	GGGTTAAGGGTATAACTTTAGGGGTTAGGG			Ups	PPRFG01_1375600.1	Sense	1944	erythrocyte membrane protein 1, PfEMP1, putative
13	2977817		34	GGGATGCATCACAAGGGACATATGGACAGGGGGG			In	PPRFG01_1375600.1	Sense	0	erythrocyte membrane protein 1, PfEMP1, putative
13_RC	12370	2982625	29	GGGTCAAAGGGTTCATCCGCTGGGAGGGG			In	PPRFG01_1375600.1	Antisense	0	erythrocyte membrane protein 1, PfEMP1, putative
13_RC	15942	2979056	26	GGGGACTGGGTCCTCGGGTGGTAGGG			In	PPRFG01_1375600.1	Antisense	0	erythrocyte membrane protein 1, PfEMP1, putative
13_RC	29545	2965439	40	GGGTACTAATTTCTGGGTACAAAGGGGACCAAAACATGGG			Ups	PPRFG01_1375500.1	Sense	6603	erythrocyte membrane protein 1, PfEMP1, putative
13_RC	2506080	488918	26	GGGGGGGGAGGGGGAAAATATTTGGG			Ups	PPRFG01_1312300.1	Antisense	321	conserved Plasmodium protein, unknown function
13_RC	2937754	57231	39	GGGTGCAGCTGAGGGTGCTTCTCAGGGTGCTGCGGCGGG			In	PPRFG01_1301800.1	Sense	0	rifin
14	1676412		17	GGGGGGGGGGCAGTGGG			Down	PPRFG01_1441800.1	Antisense	-1267	conserved Plasmodium protein, unknown function
14_RC	2057017	1237767	22	GGGGAAGGGGAAGGGGAAGGGG			In	PPRFG01_1432100.1	Antisense	0	conserved Plasmodium protein, unknown function
PPRFG01_00_9_RC	33555	113583	33	GGGTGCTTTGGGAAGTGGGTGAGGCCGTGCGGG			In	PPRFG01_0034800.1	Antisense	0	erythrocyte membrane protein 1, PfEMP1, putative
PPRFG01_00_9_RC	143775	3372	24	GGGTACTGGGTACTGGGTACTGGG			In	PPRFG01_0031800.1	Antisense	0	hypothetical protein
PPRFG01_00_9_RC	143803	3344	24	GGGTACTGGGTACTGGGTACTGGG			In	PPRFG01_0031800.1	Antisense	0	hypothetical protein
PPRFG01_00_9_RC	143852	3295	24	GGGTACTGGGTACTGGGTACTGGG			In	PPRFG01_0031800.1	Antisense	0	hypothetical protein
PPRFG01_00_48_RC	5200	103444	28	GGGCGTTTTTGGGCAGGGAAATCATGGG			Ups	PPRFG01_0019000.1	Sense	946	hypothetical protein
PPRFG01_00_25_RC	62593	18603	15	GGGGGGTGGGCCGGG			In	PPRFG01_0062900.1	Antisense	0	erythrocyte membrane protein 1, PfEMP1, putative
PPRFG01_00_25_RC	74763	6423	25	GGGGTTGGGGGAGGGGTGGTAGGGG			In	PPRFG01_0062800.1	Antisense	0	erythrocyte membrane protein 1, PfEMP1, putative
PPRFG01_00_24_RC	3663	75735	39	GGGTTTGGATGAGGGTGCTGCTATGGGTGCTACTAAGGG			In	PPRFG01_0060400.1	Sense	0	PIR protein
PPRFG01_00_32_RC	20288	48907	24	GGGAGGGATGGTTCCAGGGTTGGG			In	PPRFG01_0006600.1	Sense	0	PIR protein, putative
PPRFG01_00_5_RC	55419	8783	33	GGGTGGGTCTTCTTCGGAGGGGTCGATGGAGGG			In	PPRFG01_0027800.1	Antisense	0	erythrocyte membrane protein 1, PfEMP1, putative
PPRFG01_00_7_RC	46561	13779	23	GGGGCGGGGGGGGACCTAGTGGG			In	PPRFG01_0029600.1	Antisense	0	erythrocyte membrane protein 1, PfEMP1, putative
PPRFG01_00_7_RC	55442	4880	41	GGGGTATCACTAGAGGGTGAGACGGTTTGGGGGGTGAAGGG			In	PPRFG01_0029500.1	Antisense	0	erythrocyte membrane protein 1, PfEMP1, putative
PPRFG01_00_42_RC	109	33981	30	GGGTTAAGGGTATAACTTTAGGGGTTAGGG			Ups	PPRFG01_0092300.1	Sense	1717	erythrocyte membrane protein 1, PfEMP1, putative
PPRFG01_00_50_RC	3876	52418	29	GGGGTGGGAGTTGCGCCGGGATTAGCGGG			In	PPRFG01_0011500.1	Sense	0	erythrocyte membrane protein 1, PfEMP1, putative
PPRFG01_00_46_RC	10681	42962	18	GGGCTTGAGGGAGGGGGG			In	PPRFG01_00100800.1	Antisense	0	erythrocyte membrane protein 1, PfEMP1, putative
PPRFG01_00_6_RC	93	59603	30	GGGTTAAGGGTATAACTTTAGGGGTTAGGG			Ups	PPRFG01_0001400.1	Sense	1701	erythrocyte membrane protein 1, PfEMP1, putative
PPRFG01_00_8_RC	14380	17196	25	GGGAATGGGATGTATAATGGGTGGG			In	PPRFG01_0031400.1	Sense	0	erythrocyte membrane protein 1, PfEMP1, putative
PPRFG01_00_8_RC	27767	3811	23	GGGTGGCTTCGGGTGGGGGTGGG			In	PPRFG01_0031300.1	Antisense	0	erythrocyte membrane protein 1, PfEMP1, putative
PPRFG01_00_30_RC	17553	8397	24	GGGAGGGATTGTTCCAGGGTTGGG			In	PPRFG01_0075900.1	Sense	0	PIR protein, putative
PPRFG01_00_8	2492		34	GGGATGCATCAAAAGGGAAATATAAACAGGGGGG			In	PPRFG01_0031300.1	Sense	0	erythrocyte membrane protein 1, PfEMP1, putative
PPRFG01_00_46	48247		28	GGGTTTTTTGGGTAGAGGGGCTTCGGGG			In	PPRFG01_00100900.1	Antisense	0	erythrocyte membrane protein 1, PfEMP1, putative
PPRFG01_00_46	49749		39	GGGTGGTGGGGGTATCACTAGAGGGTGAGACGGTTTGGG			In	PPRFG01_00100900.1	Antisense	0	erythrocyte membrane protein 1, PfEMP1, putative
PPRFG01_00_46	51070		18	GGGGGGTTTGGGACAGGG			In	PPRFG01_00100900.1	Antisense	0	erythrocyte membrane protein 1, PfEMP1, putative
PPRFG01_00_5	3341		30	GGGTTAAGGGTATAACTTTAGGGGTTAGGG			In	PPRFG01_0027700.1	Sense	0	hypothetical protein
PPRFG01_00_12	61050		17	GGGGTGGGGTGGGTGGG			In	PPRFG01_0041100.1	Antisense	0	erythrocyte membrane protein 1, PfEMP1, putative
PPRFG01_00_32	345		30	GGGTTAAGGGTATAACTTTATGGGTTAGGG			Ups	PPRFG01_0005700.1	Sense	1943	erythrocyte membrane protein 1, PfEMP1, putative
PPRFG01_00_36	61907		22	GGGGTGGGGAGTGGGTGGAGGG			In	PPRFG01_0086700.1	Antisense	0	erythrocyte membrane protein 1, PfEMP1, putative
PPRFG01_00_36	70917		25	GGGGTTTGGGTTTCACTCGGGGGGG			In	PPRFG01_0086800.1	Antisense	0	erythrocyte membrane protein 1, PfEMP1, putative
PPRFG01_00_25	17998		26	GGGAGTTGGTGAGGGATTGTGGGGGG			In	PPRFG01_0062900.1	Sense	0	erythrocyte membrane protein 1, PfEMP1, putative
PPRFG01_00_48	90588		37	GGGAGGTGGAGGTGGGGTCGTCGGGTGGACGTGAGGG			In	PPRFG01_0018600.1	Antisense	0	erythrocyte membrane protein 1, PfEMP1, putative
PPRFG01_00_48	102246		40	GGGTCCTAATTTTTGGGTACAAAGGGTACTAAAACATGGG			In	PPRFG01_0019000.1	Antisense	0	hypothetical protein
PPRFG01_00_9	111810		34	GGGATAAAGAAAAGGGCATGGGATATGCAAAGGG			In	PPRFG01_0034800.1	Sense	0	erythrocyte membrane protein 1, PfEMP1, putative
PPRFG01_00_9	122744		29	GGGTCAAAGGGTTCATCCGCAGGGGGGGG			In	PPRFG01_0034900.1	Antisense	0	erythrocyte membrane protein 1, PfEMP1, putative
PPRFG01_00_9	141215		40	GGGTACTAATTTTTGGGTACAAAGGGAACCAAAATATGGG			In	PPRFG01_0035400.1	Antisense	0	hypothetical protein

## Sheet: P.falciparum 3d7
Chromosome	Location	RC_Location Calculated	PQS Length	PQS	Telomere?	upsB?	Coding, upstream, or downstream?	Nearest gene ID	Strand (cf gene or nearest gene)	Distance from nearest gene	Gene Annotation
1	7840		34	GGGTTCCCCCCGAAGGGGGGATATAACCAGTGGG	Yes	Yes	Ups	PF3D7_0100100.1	Sense	21670	erythrocyte membrane protein 1, PfEMP1
1	27840		30	GGGTTAAGGGTATACATTTAGGGGTTAGGG		Yes	Ups	PF3D7_0100100.1	Sense	1670	erythrocyte membrane protein 1, PfEMP1
1	640406		24	GGGTTTAGGGTTTAGGGTTTAGGG	Yes	Yes	Ups	PF3D7_0115700.1	Antisense	25513	erythrocyte membrane protein 1, PfEMP1
1	640449		24	GGGTTTAGGGTTTAGGGTTCAGGG	Yes	Yes	Ups	PF3D7_0115700.1	Antisense	25556	erythrocyte membrane protein 1, PfEMP1
1	640491		45	GGGTTCAGGGTTTAGGGTTCCGGGTTTAGGGTTCAGGGTTTAGGG	Yes	Yes	Ups	PF3D7_0115700.1	Antisense	25598	erythrocyte membrane protein 1, PfEMP1
1	640567		45	GGGTTCAGGGTTCAGGGTTTAGTGTTTAGGGTTTTAGGTTTAGGG	Yes	Yes	Ups	PF3D7_0115700.1	Antisense	25674	erythrocyte membrane protein 1, PfEMP1
1	640616		24	GGGTTTAGGGTTTAGGGTTCAGGG	Yes	Yes	Ups	PF3D7_0115700.1	Antisense	25723	erythrocyte membrane protein 1, PfEMP1
1	640665		24	GGGTTCAGGGTTTAGGGTTTAGGG	Yes	Yes	Ups	PF3D7_0115700.1	Antisense	25772	erythrocyte membrane protein 1, PfEMP1
1	640719		45	GGGTTTAGGGTTTAGGGTTTAGGGTTTAGGGTTTAGGGTTCAGGG	Yes	Yes	Ups	PF3D7_0115700.1	Antisense	25826	erythrocyte membrane protein 1, PfEMP1
1	640768		43	GGGTTTAGGTTTAGGGTTTAGGGTTCAGGGTTTAGGTTTAGGG	Yes	Yes	Ups	PF3D7_0115700.1	Antisense	25875	erythrocyte membrane protein 1, PfEMP1
1	640822		24	GGGTTTAGGGTTTAGGGTTTAGGG	Yes	Yes	Ups	PF3D7_0115700.1	Antisense	25929	erythrocyte membrane protein 1, PfEMP1
1_RC	24251	616572	30	GGGTTAAGGGTATAACTTTAGGGGTTAGGG		Yes	Ups	PF3D7_0115700.1	Sense	1679	erythrocyte membrane protein 1, PfEMP1
1_RC	228410	412425	18	GGGAAGGGAAGGGAAGGG			Down	PF3D7_0110600.1	Antisense	-256	phosphatidylinositol-4-phosphate 5-kinase
1_RC	632629	8184	40	GGGTACTAATTTTTGGGTACAAAGGGGACTAAAACATGGG	Yes		Ups	PF3D7_0100100.1	Antisense	21326	erythrocyte membrane protein 1, PfEMP1
1_RC	640538	291	24	GGGTTTAGGGTTTAGGGTTTAGGG	Yes		Ups	PF3D7_0100100.1	Antisense	29219	erythrocyte membrane protein 1, PfEMP1
1_RC	640594	235	24	GGGTTTAGGGTTCAGGGTTTAGGG	Yes		Ups	PF3D7_0200100.1	Antisense	24941	erythrocyte membrane protein 1, PfEMP1
1_RC	640636	193	24	GGGTTCAGGGTTTAGGGTTCAGGG	Yes		Ups	PF3D7_0100100.1	Antisense	29275	erythrocyte membrane protein 1, PfEMP1
1_RC	640664	145	44	GGGTTTAGGGTTCAGGGTTTTAGGTTTAGGGTTTAGGGTTAGGG	Yes		Ups	PF3D7_0100100.1	Antisense	29317	erythrocyte membrane protein 1, PfEMP1
1_RC	640712	117	24	GGGTTCAGGGTTTAGGGTTCAGGG	Yes		Ups	PF3D7_0100100.1	Antisense	29365	erythrocyte membrane protein 1, PfEMP1
1_RC	640747	61	45	GGGTTTAGGGTTCAGGGTTTAGGGTTTAGGGTTCAGGGTTTAGGG	Yes		Ups	PF3D7_0100100.1	Antisense	29393	erythrocyte membrane protein 1, PfEMP1
1_RC	640810	19	24	GGGTTCAGGGTTTAGGGTTTAGGG	Yes		Ups	PF3D7_0100100.1	Antisense	29449	erythrocyte membrane protein 1, PfEMP1
2	7876		28	GGGCGTTTTTGGGCAGGGAAAACATGGG	Yes		Ups	PF3D7_0200100.1	Sense	17356	erythrocyte membrane protein 1, PfEMP1
2	897098		35	GGGCAAAGGAGGGAGCTGCACGGGTAATTCAAGGG			In	PF3D7_0222700.1	Sense	0	rifin
2	938971		40	GGGTACTAATTTTTGGGTACAAAGGGGACCAAAACATGGG	Yes	Yes	Ups	PF3D7_0223500.1	Antisense	15323	erythrocyte membrane protein 1, PfEMP1
2	946552		24	GGGTTCAGGGTTTAGGGTTCAGGG	Yes	Yes	Ups	PF3D7_0223500.1	Antisense	22904	erythrocyte membrane protein 1, PfEMP1
2	946580		24	GGGTTCAGGGTTTAGGGTTTAGGG	Yes	Yes	Ups	PF3D7_0223500.1	Antisense	22932	erythrocyte membrane protein 1, PfEMP1
2	946641		24	GGGTTCAGGGTTTAGGGTTTAGGG	Yes	Yes	Ups	PF3D7_0223500.1	Antisense	22993	erythrocyte membrane protein 1, PfEMP1
2	946669		24	GGGTTTAGGGTTTAGGGTTTAGGG	Yes	Yes	Ups	PF3D7_0223500.1	Antisense	23021	erythrocyte membrane protein 1, PfEMP1
2	946704		24	GGGTTCAGGGTTTAGGGTTCAGGG	Yes	Yes	Ups	PF3D7_0223500.1	Antisense	23056	erythrocyte membrane protein 1, PfEMP1
2	946746		24	GGGTTTAGGGTTTAGGGTTCAGGG	Yes	Yes	Ups	PF3D7_0223500.1	Antisense	23098	erythrocyte membrane protein 1, PfEMP1
2	946774		24	GGGTTTAGGGTTTAGGGTTTAGGG	Yes	Yes	Ups	PF3D7_0223500.1	Antisense	23126	erythrocyte membrane protein 1, PfEMP1
2	946809		24	GGGTTCAGGGTTTAGGGTTTAGGG	Yes	Yes	Ups	PF3D7_0223500.1	Antisense	23161	erythrocyte membrane protein 1, PfEMP1
2	946837		45	GGGTTCAGGGTTTAGGGTTCAGGGTTTAGGGTTCAGGGTTTAGGG	Yes	Yes	Ups	PF3D7_0223500.1	Antisense	23189	erythrocyte membrane protein 1, PfEMP1
2	946900		45	GGGTTCAGGGTTTAGGGTTCAGGGTTTAGGGTTTAGGGTTCAGGG	Yes	Yes	Ups	PF3D7_0223500.1	Antisense	23252	erythrocyte membrane protein 1, PfEMP1
2	946949		24	GGGTTTAGGGTTCAGGGTTTAGGG	Yes	Yes	Ups	PF3D7_0223500.1	Antisense	23301	erythrocyte membrane protein 1, PfEMP1
2	946991		24	GGGTTTAGGGTTCAGGGTTTAGGG	Yes	Yes	Ups	PF3D7_0223500.1	Antisense	23343	erythrocyte membrane protein 1, PfEMP1
2	947040		24	GGGTTCAGGGTTTAGGGTTTAGGG	Yes	Yes	Ups	PF3D7_0223500.1	Antisense	23392	erythrocyte membrane protein 1, PfEMP1
2	947068		31	GGGTTTAGGGTTCAGGGTTTAGGTGTCAGGG	Yes	Yes	Ups	PF3D7_0223500.1	Antisense	23420	erythrocyte membrane protein 1, PfEMP1
2_RC	21823	925251	30	GGGTTAAGGGTATAACTTTAGGGGTTAGGG		Yes	Ups	PF3D7_0223500.1	Sense	1603	erythrocyte membrane protein 1, PfEMP1
2_RC	248642	698432	30	GGGCAAAATGGGCAAAATGGGCAAAATGGG			In	PF3D7_0216800.1	Sense	0	TMEM121 domain-containing protein, putative
2_RC	248678	698396	30	GGGCAAAATGGGCAAAATGGGCAAAATGGG			In	PF3D7_0216800.1	Sense	0	TMEM121 domain-containing protein, putative
2_RC	248714	698360	30	GGGCAAAATGGGCAAAATGGGCAAAATGGG			In	PF3D7_0216800.1	Sense	0	TMEM121 domain-containing protein, putative
2_RC	248828	698238	38	GGGGAAAATGGAGGGAAACCAAATGGGGAAAATGGGGG			In	PF3D7_0216800.1	Sense	0	TMEM121 domain-containing protein, putative
2_RC	722272	224812	20	GGGAAAGGGATGGGAATGGG			In	PF3D7_0205400.1	Antisense	0	PCI domain-containing protein, putative
2_RC	937998	9066	40	GGGTACTAATTTTTGGGTACAAAGGGGACAGAAACATGGG	Yes		Ups	PF3D7_0200100.1	Antisense	16166	erythrocyte membrane protein 1, PfEMP1
2_RC	945951	1123	30	GGGTTCAGGGTTTAGGGTTTAGGTTTAGGG	Yes		Ups	PF3D7_0200100.1	Antisense	24109	erythrocyte membrane protein 1, PfEMP1
2_RC	945985	1095	24	GGGTTTAGGGTTCAGGGTTTAGGG	Yes		Ups	PF3D7_0200100.1	Antisense	24137	erythrocyte membrane protein 1, PfEMP1
2_RC	946026	1033	45	GGGTTTAGGGTTCAGGGTTCAGGGTTCAGGGTTTAGGGTTTAGGG	Yes		Ups	PF3D7_0200100.1	Antisense	24199	erythrocyte membrane protein 1, PfEMP1
2_RC	946102	978	24	GGGTTTAGGGTTCAGGGTTTAGGG	Yes		Ups	PF3D7_0200100.1	Antisense	24254	erythrocyte membrane protein 1, PfEMP1
2_RC	946130	950	24	GGGTTCAGGGTTTAGGGTTCAGGG	Yes		Ups	PF3D7_0200100.1	Antisense	24282	erythrocyte membrane protein 1, PfEMP1
2_RC	946165	915	24	GGGTTCAGGGTTCAGGGTTTAGGG	Yes		Ups	PF3D7_0200100.1	Antisense	24317	erythrocyte membrane protein 1, PfEMP1
2_RC	946214	866	24	GGGTTTAGGGTTCAGGGTTTAGGG	Yes		Ups	PF3D7_0200100.1	Antisense	24366	erythrocyte membrane protein 1, PfEMP1
2_RC	946269	811	24	GGGTTTAGGGTTTAGGGTTCAGGG	Yes		Ups	PF3D7_0200100.1	Antisense	24421	erythrocyte membrane protein 1, PfEMP1
2_RC	946297	783	24	GGGTTTAGGGTTTAGGGTTTAGGG	Yes		Ups	PF3D7_0200100.1	Antisense	24449	erythrocyte membrane protein 1, PfEMP1
2_RC	946332	748	24	GGGTTCAGGGTTTAGGGTTCAGGG	Yes		Ups	PF3D7_0200100.1	Antisense	24484	erythrocyte membrane protein 1, PfEMP1
2_RC	946373	707	24	GGGTTTAGGGTTTAGGGTTTAGGG	Yes		Ups	PF3D7_0200100.1	Antisense	24525	erythrocyte membrane protein 1, PfEMP1
2_RC	946433	647	24	GGGTTTAGGGTTCAGGGTTTAGGG	Yes		Ups	PF3D7_0200100.1	Antisense	24585	erythrocyte membrane protein 1, PfEMP1
2_RC	946473	587	44	GGGTTCAGGGTTTAGGGTTTAGGTTTAGGGTTCAGGGTTTAGGG	Yes		Ups	PF3D7_0200100.1	Antisense	24645	erythrocyte membrane protein 1, PfEMP1
2_RC	946521	559	24	GGGTTTAGGGTTTAGGGTTCAGGG	Yes		Ups	PF3D7_0200100.1	Antisense	24673	erythrocyte membrane protein 1, PfEMP1
2_RC	946569	511	24	GGGTTCAGGGTTTAGGGTTCAGGG	Yes		Ups	PF3D7_0200100.1	Antisense	24721	erythrocyte membrane protein 1, PfEMP1
2_RC	946618	462	24	GGGTTCAGGGTTCAGGGTTTAGGG	Yes		Ups	PF3D7_0200100.1	Antisense	24770	erythrocyte membrane protein 1, PfEMP1
2_RC	946659	420	25	GGGTTCAGGGTTTAGGGTTTCAGGG	Yes		Ups	PF3D7_0200100.1	Antisense	24812	erythrocyte membrane protein 1, PfEMP1
2_RC	946694	386	24	GGGTTCAGGGTTCAGGGTTTAGGG	Yes		Ups	PF3D7_0200100.1	Antisense	24846	erythrocyte membrane protein 1, PfEMP1
2_RC	946722	358	24	GGGTTCAGGGTTTAGGGTTTAGGG	Yes		Ups	PF3D7_0200100.1	Antisense	24874	erythrocyte membrane protein 1, PfEMP1
2_RC	946770	291	43	GGGTTTAGGTTTAGGGTTCAGGGTTTAGGGTTTAGGTTCAGGG	Yes		Ups	PF3D7_0200100.1	Antisense	24975	erythrocyte membrane protein 1, PfEMP1
2_RC	946823	257	24	GGGTTTAGGGTTTAGGGTTTAGGG	Yes		Ups	PF3D7_0200100.1	Antisense	25009	erythrocyte membrane protein 1, PfEMP1
2_RC	946857	223	24	GGGTTCAGGGTTTAGGGTTCAGGG	Yes		Ups	PF3D7_0200100.1	Antisense	25058	erythrocyte membrane protein 1, PfEMP1
2_RC	946886	174	44	GGGTTTGGGTTTCAGGGTTTAGGTTTAGGGTTCAGGGTTTAGGG	Yes		Ups	PF3D7_0200100.1	Antisense	25140	erythrocyte membrane protein 1, PfEMP1
2_RC	946967	92	45	GGGTTTTAGGTTTAGGGTTCAGGGTTTAGGGTTTAGGGTTCAGGG	Yes		Ups	PF3D7_0200100.1	Antisense	25194	erythrocyte membrane protein 1, PfEMP1
2_RC	947030	38	36	GGGTTTAGGTTTAGGGTTCAGGGTTTAGGTTTAGGG	Yes		Ups	PF3D7_0200100.1	Antisense	25229	erythrocyte membrane protein 1, PfEMP1
2_RC	947077	3	24	GGGTTTAGGGTTTAGGGTTTAGGG	Yes		Ups	PF3D7_0200100.1	Antisense	25264	erythrocyte membrane protein 1, PfEMP1
3	9594		28	GGGCGTTTTTGGGCAGGGAAAACATGGG	Yes	Yes	Ups	PF3D7_0300100.1	Sense	27371	erythrocyte membrane protein 1, PfEMP1
3	10448		34	GGGTTCCCCCCGAAGGGGGGATATAACCAGTGGG	Yes	Yes	Ups	PF3D7_0300100.1	Sense	26517	erythrocyte membrane protein 1, PfEMP1
3	35313		30	GGGTTAAGGGTATAACTTTAGGGGTTAGGG		Yes	Ups	PF3D7_0300100.1	Sense	1652	erythrocyte membrane protein 1, PfEMP1
3	221990		39	GGGTTTGCATTTGGGTTTGCATTTGGGTTTGCATTTGGG			In	PF3D7_0304600.1	Antisense	0	circumsporozoite (CS) protein
3	222038		39	GGGTTTGCATTTGGGTTTGCATTTGGGTTTGCATTTGGG			In	PF3D7_0304600.1	Antisense	0	circumsporozoite (CS) protein
3	222086		39	GGGTTTGCATTTGGGTTTGCATTTGGGTTTGCATTTGGG			In	PF3D7_0304600.1	Antisense	0	circumsporozoite (CS) protein
3	1034720		18	GGGGGGAGGGGGTTTGGG		Yes	In	PF3D7_0324900.1	Antisense	0	erythrocyte membrane protein 1, PfEMP1
3	1063237		24	GGGTTTAGGGTTTAGGGTTCAGGG	Yes	Yes	Ups	PF3D7_0324900.1	Antisense	24983	erythrocyte membrane protein 1, PfEMP1
3	1063292		45	GGGTTTAGGGTTCAGGGTTTAGGGTTCAGGGTTCAGGGTTTAGGG	Yes	Yes	Ups	PF3D7_0324900.1	Antisense	25038	erythrocyte membrane protein 1, PfEMP1
3	1063362		45	GGGTTCAGGGTTCAGGGTTTATGGTTTAGGGTTCAGGGTTTAGGG	Yes	Yes	Ups	PF3D7_0324900.1	Antisense	25108	erythrocyte membrane protein 1, PfEMP1
3	1063451		24	GGGTTCAGGGTTTAGGGTTCAGGG	Yes	Yes	Ups	PF3D7_0324900.1	Antisense	25197	erythrocyte membrane protein 1, PfEMP1
3	1063479		45	GGGTTTAGGGTTCAGGGTTTAGGGTTTAGGGTTTAGGGTTTAGGG	Yes	Yes	Ups	PF3D7_0324900.1	Antisense	25225	erythrocyte membrane protein 1, PfEMP1
3	1063528		24	GGGTTCAGGGTTTAGGGTTTAGGG	Yes	Yes	Ups	PF3D7_0324900.1	Antisense	25274	erythrocyte membrane protein 1, PfEMP1
3	1063557		44	GGGTTTAGGGTTCAGGGTTCAGGTTCAGGGTTTAGGGTTCAGGG	Yes	Yes	Ups	PF3D7_0324900.1	Antisense	25303	erythrocyte membrane protein 1, PfEMP1
3	1063611		24	GGGTTCAGGGTTTAGGGTTCAGGG	Yes	Yes	Ups	PF3D7_0324900.1	Antisense	25357	erythrocyte membrane protein 1, PfEMP1
3	1063645		24	GGGTTCAGGGTTTAGGGTTTAGGG	Yes	Yes	Ups	PF3D7_0324900.1	Antisense	25391	erythrocyte membrane protein 1, PfEMP1
3	1063687		24	GGGTTTAGGGTTTAGGGTTCAGGG	Yes	Yes	Ups	PF3D7_0324900.1	Antisense	25433	erythrocyte membrane protein 1, PfEMP1
3	1063715		24	GGGTTCAGGGTTCAGGGTTTAGGG	Yes	Yes	Ups	PF3D7_0324900.1	Antisense	25461	erythrocyte membrane protein 1, PfEMP1
3	1063757		45	GGGTTCAGGGTTTAGGGTTTAGGGTTTAGGGTTTAGGGTTCAGGG	Yes	Yes	Ups	PF3D7_0324900.1	Antisense	25503	erythrocyte membrane protein 1, PfEMP1
3	1063813		45	GGGTTCAGGGTTTAGGGTTTAGGGTTTAGGGTTTAGGGTTTAGGG	Yes	Yes	Ups	PF3D7_0324900.1	Antisense	25559	erythrocyte membrane protein 1, PfEMP1
3	1063869		45	GGGTTCAGGGTTTAGGGTTTAGGGTTCAGGGTTTAGGGTTCAGGG	Yes	Yes	Ups	PF3D7_0324900.1	Antisense	25615	erythrocyte membrane protein 1, PfEMP1
3	1063932		45	GGGTTCAGGGTTTAGGGTTCAGGGTTCAGGGTTTAGGGTTCAGGG	Yes	Yes	Ups	PF3D7_0324900.1	Antisense	25678	erythrocyte membrane protein 1, PfEMP1
3	1063988		45	GGGTTTAGGGTTTAGGGTTTAGGGTTCAGGGTTTAGGGTTCAGGG	Yes	Yes	Ups	PF3D7_0324900.1	Antisense	25734	erythrocyte membrane protein 1, PfEMP1
3	1064044		45	GGGTTCAGGGTTCAGGGTTTAGGGTTTAGGGTTCAGGGTTTAGGG	Yes	Yes	Ups	PF3D7_0324900.1	Antisense	25790	erythrocyte membrane protein 1, PfEMP1
3	1064099		24	GGGTTCAGGGTTTAGGGTTTAGGG	Yes	Yes	Ups	PF3D7_0324900.1	Antisense	25845	erythrocyte membrane protein 1, PfEMP1
3	1064134		45	GGGTTCAGGGTTTAGGGTTTAGGGTTCAGGGTTTAGGGTTCAGGG	Yes	Yes	Ups	PF3D7_0324900.1	Antisense	25880	erythrocyte membrane protein 1, PfEMP1
3	1064190		45	GGGTTCAGGGTTTAGGGTTTAGGGTTCAGGGTTTAGGGTTTAGGG	Yes	Yes	Ups	PF3D7_0324900.1	Antisense	25936	erythrocyte membrane protein 1, PfEMP1
3	1064246		45	GGGTTTAGGGTTTAGGGTTTAGGGTTTAGGGTTTAGGGTTTAGGG	Yes	Yes	Ups	PF3D7_0324900.1	Antisense	25992	erythrocyte membrane protein 1, PfEMP1
3	1064302		45	GGGTTTAGGGTTCAGGGTTTAGGGTTTAGGGTTCAGGGTTTAGGG	Yes	Yes	Ups	PF3D7_0324900.1	Antisense	26048	erythrocyte membrane protein 1, PfEMP1
3	1064352		24	GGGTTTAGGGTTCAGGGTTTAGGG	Yes	Yes	Ups	PF3D7_0324900.1	Antisense	26098	erythrocyte membrane protein 1, PfEMP1
3	1064401		24	GGGTTTAGGGTTTAGGGTTTAGGG	Yes	Yes	Ups	PF3D7_0324900.1	Antisense	26147	erythrocyte membrane protein 1, PfEMP1
3	1064443		24	GGGTTTAGGGTTCAGGGTTTAGGG	Yes	Yes	Ups	PF3D7_0324900.1	Antisense	26189	erythrocyte membrane protein 1, PfEMP1
3	1064472		24	GGGTTTAGGGTTTAGGGTTCAGGG	Yes	Yes	Ups	PF3D7_0324900.1	Antisense	26218	erythrocyte membrane protein 1, PfEMP1
3	1064555		45	GGGTTTAGGGTTCAGGGTTCAGGGTTTAGGGTTCAGGGTTTAGGG	Yes	Yes	Ups	PF3D7_0324900.1	Antisense	26301	erythrocyte membrane protein 1, PfEMP1
3	1064624		24	GGGTTTAGGGTTTAGGGTTTAGGG	Yes	Yes	Ups	PF3D7_0324900.1	Antisense	26370	erythrocyte membrane protein 1, PfEMP1
3	1064652		24	GGGTTCAGGGTTTAGGGTTTAGGG	Yes	Yes	Ups	PF3D7_0324900.1	Antisense	26398	erythrocyte membrane protein 1, PfEMP1
3	1064680		24	GGGTTTAGGGTTCAGGGTTTAGGG	Yes	Yes	Ups	PF3D7_0324900.1	Antisense	26426	erythrocyte membrane protein 1, PfEMP1
3	1064716		24	GGGTTTAGGGTTCAGGGTTTAGGG	Yes	Yes	Ups	PF3D7_0324900.1	Antisense	26462	erythrocyte membrane protein 1, PfEMP1
3	1064744		24	GGGTTCAGGGTTTAGGGTTCAGGG	Yes	Yes	Ups	PF3D7_0324900.1	Antisense	26490	erythrocyte membrane protein 1, PfEMP1
3	1064786		24	GGGTTTAGGGTTCAGGGTTTAGGG	Yes	Yes	Ups	PF3D7_0324900.1	Antisense	26532	erythrocyte membrane protein 1, PfEMP1
3	1064821		24	GGGTTTAGGGTTTAGGGTTTAGGG	Yes	Yes	Ups	PF3D7_0324900.1	Antisense	26567	erythrocyte membrane protein 1, PfEMP1
3	1064863		24	GGGTTCAGGGTTTAGGGTTTAGGG	Yes	Yes	Ups	PF3D7_0324900.1	Antisense	26609	erythrocyte membrane protein 1, PfEMP1
3	1064898		24	GGGTTCAGGGTTTAGGGTTTAGGG	Yes	Yes	Ups	PF3D7_0324900.1	Antisense	26644	erythrocyte membrane protein 1, PfEMP1
3	1064940		24	GGGTTTAGGGTTTAGGGTTTAGGG	Yes	Yes	Ups	PF3D7_0324900.1	Antisense	26686	erythrocyte membrane protein 1, PfEMP1
3	1064982		24	GGGTTTAGGGTTTAGGGTTTAGGG	Yes	Yes	Ups	PF3D7_0324900.1	Antisense	26728	erythrocyte membrane protein 1, PfEMP1
3	1065018		24	GGGTTCAGGGTTTAGGGTTTAGGG	Yes	Yes	Ups	PF3D7_0324900.1	Antisense	26764	erythrocyte membrane protein 1, PfEMP1
3	1065046		45	GGGTTTAGGGTTTAGGGTTTAGGGTTTAGGGTTCAGGGTTTAGGG	Yes	Yes	Ups	PF3D7_0324900.1	Antisense	26792	erythrocyte membrane protein 1, PfEMP1
3	1065095		24	GGGTTTAGGGTTCAGGGTTTAGGG	Yes	Yes	Ups	PF3D7_0324900.1	Antisense	26841	erythrocyte membrane protein 1, PfEMP1
3	1065124		24	GGGTTTAGGGTTTAGGGTTCAGGG	Yes	Yes	Ups	PF3D7_0324900.1	Antisense	26870	erythrocyte membrane protein 1, PfEMP1
3	1065159		45	GGGTTCAGGGTTTAGGGTTCAGGGTTTAGGGTTTAGGGTTCAGGG	Yes	Yes	Ups	PF3D7_0324900.1	Antisense	26905	erythrocyte membrane protein 1, PfEMP1
3	1065222		24	GGGTTCAGGGTTTAGGGTTCAGGG	Yes	Yes	Ups	PF3D7_0324900.1	Antisense	26968	erythrocyte membrane protein 1, PfEMP1
3	1065250		24	GGGTTCAGGGTTTAGGGTTTAGGG	Yes	Yes	Ups	PF3D7_0324900.1	Antisense	26996	erythrocyte membrane protein 1, PfEMP1
3	1065279		30	GGGTTTAGGGTTCAGGGTTTAGGTTTAGGG	Yes	Yes	Ups	PF3D7_0324900.1	Antisense	27025	erythrocyte membrane protein 1, PfEMP1
3	1065313		24	GGGTTTAGGGTTCAGGGTTTAGGG	Yes	Yes	Ups	PF3D7_0324900.1	Antisense	27059	erythrocyte membrane protein 1, PfEMP1
3	1065341		24	GGGTTTAGGGTTTAGGGTTTAGGG	Yes	Yes	Ups	PF3D7_0324900.1	Antisense	27087	erythrocyte membrane protein 1, PfEMP1
3	1065403		45	GGGTTCAGGGTTTAGGGTTTAGGGTTCAGGGTTTAGGGTTTAGGG	Yes	Yes	Ups	PF3D7_0324900.1	Antisense	27149	erythrocyte membrane protein 1, PfEMP1
3	1065466		24	GGGTTTAGGGTTTAGGGTTTAGGG	Yes	Yes	Ups	PF3D7_0324900.1	Antisense	27212	erythrocyte membrane protein 1, PfEMP1
3	1065494		24	GGGTTTAGGGTTCAGGGTTTAGGG	Yes	Yes	Ups	PF3D7_0324900.1	Antisense	27240	erythrocyte membrane protein 1, PfEMP1
3	1065522		45	GGGTTTAGGGTTCAGGGTTCAGGGTTTAGGGTTCAGGGTTCAGGG	Yes	Yes	Ups	PF3D7_0324900.1	Antisense	27268	erythrocyte membrane protein 1, PfEMP1
3	1065571		24	GGGTTTAGGGTTCAGGGTTTAGGG	Yes	Yes	Ups	PF3D7_0324900.1	Antisense	27317	erythrocyte membrane protein 1, PfEMP1
3	1065605		24	GGGTTCAGGGTTTAGGGTTTAGGG	Yes	Yes	Ups	PF3D7_0324900.1	Antisense	27351	erythrocyte membrane protein 1, PfEMP1
3	1065640		45	GGGTTCAGGGTTTAGGGTTTAGGGTTTAGGGTTTAGGGTTCAGGG	Yes	Yes	Ups	PF3D7_0324900.1	Antisense	27386	erythrocyte membrane protein 1, PfEMP1
3	1065689		24	GGGTTCAGGGTTCAGGGTTTAGGG	Yes	Yes	Ups	PF3D7_0324900.1	Antisense	27435	erythrocyte membrane protein 1, PfEMP1
3	1065717		24	GGGTTTAGGGTTTAGGGTTCAGGG	Yes	Yes	Ups	PF3D7_0324900.1	Antisense	27463	erythrocyte membrane protein 1, PfEMP1
3	1065758		24	GGGTTCAGGGTTTAGGGTTTAGGG	Yes	Yes	Ups	PF3D7_0324900.1	Antisense	27504	erythrocyte membrane protein 1, PfEMP1
3	1065793		45	GGGTTCAGGGTTTAGGGTTTAGGGTTCAGGGTTTAGGGTTCAGGG	Yes	Yes	Ups	PF3D7_0324900.1	Antisense	27539	erythrocyte membrane protein 1, PfEMP1
3	1065856		24	GGGTTCAGGGTTTAGGGTTTAGGG	Yes	Yes	Ups	PF3D7_0324900.1	Antisense	27602	erythrocyte membrane protein 1, PfEMP1
3	1065884		24	GGGTTTAGGGTTCAGGGTTCAGGG	Yes	Yes	Ups	PF3D7_0324900.1	Antisense	27630	erythrocyte membrane protein 1, PfEMP1
3	1065911		24	GGGTTTAGGGTTCAGGGTTCAGGG	Yes	Yes	Ups	PF3D7_0324900.1	Antisense	27657	erythrocyte membrane protein 1, PfEMP1
3	1065939		24	GGGTTTAGGGTTCAGGGTTTAGGG	Yes	Yes	Ups	PF3D7_0324900.1	Antisense	27685	erythrocyte membrane protein 1, PfEMP1
3	1065974		45	GGGTTTAGGGTTTAGGGTTTAGGGTTCAGGGTTTAGGGTTTAGGG	Yes	Yes	Ups	PF3D7_0324900.1	Antisense	27720	erythrocyte membrane protein 1, PfEMP1
3	1066023		24	GGGTTTAGGGTTCAGGGTTTAGGG	Yes	Yes	Ups	PF3D7_0324900.1	Antisense	27769	erythrocyte membrane protein 1, PfEMP1
3	1066058		24	GGGTTTAGGGTTTAGGGTTCAGGG	Yes	Yes	Ups	PF3D7_0324900.1	Antisense	27804	erythrocyte membrane protein 1, PfEMP1
3	1066100		24	GGGTTTAGGGTTTAGGGTTCAGGG	Yes	Yes	Ups	PF3D7_0324900.1	Antisense	27846	erythrocyte membrane protein 1, PfEMP1
3	1066135		45	GGGTTTAGGGTTCAGGGTTCAGGGTTTAGGGTTCAGGGTTTAGGG	Yes	Yes	Ups	PF3D7_0324900.1	Antisense	27881	erythrocyte membrane protein 1, PfEMP1
3	1066205		24	GGGTTCAGGGTTTAGGGTTCAGGG	Yes	Yes	Ups	PF3D7_0324900.1	Antisense	27951	erythrocyte membrane protein 1, PfEMP1
3	1066233		24	GGGTTTAGGGTTCAGGGTTTAGGG	Yes	Yes	Ups	PF3D7_0324900.1	Antisense	27979	erythrocyte membrane protein 1, PfEMP1
3	1066261		24	GGGTTTAGGGTTTAGGGTTTAGGG	Yes	Yes	Ups	PF3D7_0324900.1	Antisense	28007	erythrocyte membrane protein 1, PfEMP1
3	1066290		24	GGGTTTAGGGTTTAGGGTTCAGGG	Yes	Yes	Ups	PF3D7_0324900.1	Antisense	28036	erythrocyte membrane protein 1, PfEMP1
3	1066332		24	GGGTTTAGGGTTTAGGGTTTAGGG	Yes	Yes	Ups	PF3D7_0324900.1	Antisense	28078	erythrocyte membrane protein 1, PfEMP1
3	1066360		30	GGGTTTAGGTTTAGGGTTCAGGGTTTAGGG	Yes	Yes	Ups	PF3D7_0324900.1	Antisense	28106	erythrocyte membrane protein 1, PfEMP1
3	1066394		24	GGGTTCAGGGTTCAGGGTTCAGGG	Yes	Yes	Ups	PF3D7_0324900.1	Antisense	28140	erythrocyte membrane protein 1, PfEMP1
3	1066449		45	GGGTTCAGGGTTTAGGGTTTAGGGTTTAGGGTTTAGGGTTCAGGG	Yes	Yes	Ups	PF3D7_0324900.1	Antisense	28195	erythrocyte membrane protein 1, PfEMP1
3	1066519		24	GGGTTCAGGGTTTAGGGTTCAGGG	Yes	Yes	Ups	PF3D7_0324900.1	Antisense	28265	erythrocyte membrane protein 1, PfEMP1
3	1066560		24	GGGTTCAGGGTTTAGGGTTTAGGG	Yes	Yes	Ups	PF3D7_0324900.1	Antisense	28306	erythrocyte membrane protein 1, PfEMP1
3	1066620		45	GGGTTTAGGGTTCAGGGTTCAGGGTTTAGGGTTCAGGGTTTAGGG	Yes	Yes	Ups	PF3D7_0324900.1	Antisense	28366	erythrocyte membrane protein 1, PfEMP1
3	1066703		24	GGGTTTAGGGTTCAGGGTTCAGGG	Yes	Yes	Ups	PF3D7_0324900.1	Antisense	28449	erythrocyte membrane protein 1, PfEMP1
3	1066744		24	GGGTTTAGGGTTCAGGGTTTAGGG	Yes	Yes	Ups	PF3D7_0324900.1	Antisense	28490	erythrocyte membrane protein 1, PfEMP1
3	1066787		45	GGGTTCAGGGTTCAGGGTTTAGGGTTTAGGGTTTAGGGTTTAGGG	Yes	Yes	Ups	PF3D7_0324900.1	Antisense	28533	erythrocyte membrane protein 1, PfEMP1
3	1066843		24	GGGTTTAGGGTTCAGGGTTTAGGG	Yes	Yes	Ups	PF3D7_0324900.1	Antisense	28589	erythrocyte membrane protein 1, PfEMP1
3	1066878		24	GGGTTCAGGGTTCAGGGTTTAGGG	Yes	Yes	Ups	PF3D7_0324900.1	Antisense	28624	erythrocyte membrane protein 1, PfEMP1
3	1066913		24	GGGTTTAGGGTTTAGGGTTCAGGG	Yes	Yes	Ups	PF3D7_0324900.1	Antisense	28659	erythrocyte membrane protein 1, PfEMP1
3	1066941		45	GGGTTCAGGGTTTAGGGTTTAGGGTTCAGGGTTTAGGGTTTAGGG	Yes	Yes	Ups	PF3D7_0324900.1	Antisense	28687	erythrocyte membrane protein 1, PfEMP1
3	1066991		24	GGGTTTAGGGTTCAGGGTTTAGGG	Yes	Yes	Ups	PF3D7_0324900.1	Antisense	28737	erythrocyte membrane protein 1, PfEMP1
3	1067019		45	GGGTTCAGGGTTCAGGGTTCAGGGTTTAGGGTTCAGGGTTTAGGG	Yes	Yes	Ups	PF3D7_0324900.1	Antisense	28765	erythrocyte membrane protein 1, PfEMP1
3	1067068		45	GGGTTTAGGGTTTAGGGTTTAGGGTTTAGGGTTCAGGGTTTAGGG	Yes	Yes	Ups	PF3D7_0324900.1	Antisense	28814	erythrocyte membrane protein 1, PfEMP1
3	1067124		24	GGGTTTAGGGTTCAGGGTTTAGGG	Yes	Yes	Ups	PF3D7_0324900.1	Antisense	28870	erythrocyte membrane protein 1, PfEMP1
3	1067152		24	GGGTTCAGGGTTTAGGGTTCAGGG	Yes	Yes	Ups	PF3D7_0324900.1	Antisense	28898	erythrocyte membrane protein 1, PfEMP1
3	1067187		24	GGGTTTAGGGTTTAGGGTTTAGGG	Yes	Yes	Ups	PF3D7_0324900.1	Antisense	28933	erythrocyte membrane protein 1, PfEMP1
3	1067215		30	GGGTTTAGGGTTTAGGTTTAGGGTTTAGGG	Yes	Yes	Ups	PF3D7_0324900.1	Antisense	28961	erythrocyte membrane protein 1, PfEMP1
3	1067255		24	GGGTTCAGGGTTTAGGGTTTAGGG	Yes	Yes	Ups	PF3D7_0324900.1	Antisense	29001	erythrocyte membrane protein 1, PfEMP1
3	1067283		24	GGGTTTAGGGTTTAGGGTTCAGGG	Yes	Yes	Ups	PF3D7_0324900.1	Antisense	29029	erythrocyte membrane protein 1, PfEMP1
3	1067332		24	GGGTTTAGGGTTTAGGGTTTAGGG	Yes	Yes	Ups	PF3D7_0324900.1	Antisense	29078	erythrocyte membrane protein 1, PfEMP1
3	1067388		24	GGGTTCAGGGTTTAGGGTTCAGGG	Yes	Yes	Ups	PF3D7_0324900.1	Antisense	29134	erythrocyte membrane protein 1, PfEMP1
3	1067422		45	GGGTTCAGGGTTTAGGGTTCAGGGTTCAGGGTTTAGGGTTCAGGG	Yes	Yes	Ups	PF3D7_0324900.1	Antisense	29168	erythrocyte membrane protein 1, PfEMP1
3	1067498		24	GGGTTTAGGGTTTAGGGTTTAGGG	Yes	Yes	Ups	PF3D7_0324900.1	Antisense	29244	erythrocyte membrane protein 1, PfEMP1
3	1067540		24	GGGTTTAGGGTTTAGGGTTCAGGG	Yes	Yes	Ups	PF3D7_0324900.1	Antisense	29286	erythrocyte membrane protein 1, PfEMP1
3	1067575		24	GGGTTTAGGGTTTAGGGTTCAGGG	Yes	Yes	Ups	PF3D7_0324900.1	Antisense	29321	erythrocyte membrane protein 1, PfEMP1
3	1067617		24	GGGTTTAGGGTTTAGGGTTTAGGG	Yes	Yes	Ups	PF3D7_0324900.1	Antisense	29363	erythrocyte membrane protein 1, PfEMP1
3	1067651		24	GGGTTCAGGGTTTAGGGTTTAGGG	Yes	Yes	Ups	PF3D7_0324900.1	Antisense	29397	erythrocyte membrane protein 1, PfEMP1
3	1067679		24	GGGTTTAGGGTTCAGGGTTCAGGG	Yes	Yes	Ups	PF3D7_0324900.1	Antisense	29425	erythrocyte membrane protein 1, PfEMP1
3	1067722		24	GGGTTCAGGGTTTAGGGTTCAGGG	Yes	Yes	Ups	PF3D7_0324900.1	Antisense	29468	erythrocyte membrane protein 1, PfEMP1
3	1067757		24	GGGTTTAGGGTTCAGGGTTTAGGG	Yes	Yes	Ups	PF3D7_0324900.1	Antisense	29503	erythrocyte membrane protein 1, PfEMP1
3	1067792		45	GGGTTTAGGGTTTAGGGTTTAGGGTTTAGGGTTTAGGGTTTAGGG	Yes	Yes	Ups	PF3D7_0324900.1	Antisense	29538	erythrocyte membrane protein 1, PfEMP1
3	1067869		24	GGGTTCAGGGTTTAGGGTTCAGGG	Yes	Yes	Ups	PF3D7_0324900.1	Antisense	29615	erythrocyte membrane protein 1, PfEMP1
3	1067910		24	GGGTTTAGGGTTTAGGGTTCAGGG	Yes	Yes	Ups	PF3D7_0324900.1	Antisense	29656	erythrocyte membrane protein 1, PfEMP1
3_RC	11997	1055942	34	GGGTTCCCCCCGAAGGGGGGATATAACCAGTGGG	Yes	Yes	Ups	PF3D7_0324900.1	Sense	17688	erythrocyte membrane protein 1, PfEMP1
3_RC	28049	1039894	30	GGGTTAAGGGTATAACTTTAGGGGTTAGGG		Yes	Ups	PF3D7_0324900.1	Sense	1640	erythrocyte membrane protein 1, PfEMP1
3_RC	214485	853443	45	GGGTAAATATTAAGGGGTAAAAATTAAAGGGTAAATATTAAAGGG			In	PF3D7_0320400.1	Sense	0	oocyst capsule protein Cap380
3_RC	844814	223138	21	GGGGGGGGAGGGGTAAAGGGG			Ups	PF3D7_0317500.1	Sense	1307	kinesin-5
3_RC	1027491	40444	38	GGGGTTTGGAGTTGGGGGATTCGTTGGGGCCTCTGGGG		Yes	In	PF3D7_0300100.1	Antisense	0	erythrocyte membrane protein 1, PfEMP1
3_RC	1057141	10792	40	GGGTACTAATTTTTGGGTACAAAGGGGACAGAAACATGGG		Yes	Ups	PF3D7_0300100.1	Antisense	26173	erythrocyte membrane protein 1, PfEMP1
3_RC	1064373	3576	24	GGGTTCAGGGTTCAGGGTTTAGGG	Yes	Yes	Ups	PF3D7_0300100.1	Antisense	33389	erythrocyte membrane protein 1, PfEMP1
3_RC	1064421	3507	45	GGGTTTAGGGTTTAGGGTTCAGGGTTTAGGGTTTAGGGTTTAGGG	Yes	Yes	Ups	PF3D7_0300100.1	Antisense	33458	erythrocyte membrane protein 1, PfEMP1
3_RC	1064477	3472	24	GGGTTTAGGGTTTAGGGTTTAGGG	Yes	Yes	Ups	PF3D7_0300100.1	Antisense	33493	erythrocyte membrane protein 1, PfEMP1
3_RC	1064520	3429	24	GGGTTCAGGGTTTAGGGTTCAGGG	Yes	Yes	Ups	PF3D7_0300100.1	Antisense	33536	erythrocyte membrane protein 1, PfEMP1
3_RC	1064574	3378	21	GGGTTGGGTTCAGGGTTAGGG	Yes	Yes	Ups	PF3D7_0300100.1	Antisense	33587	erythrocyte membrane protein 1, PfEMP1
3_RC	1064599	3350	24	GGGTTTAGGGTTCAGGGTTCAGGG	Yes	Yes	Ups	PF3D7_0300100.1	Antisense	33615	erythrocyte membrane protein 1, PfEMP1
3_RC	1064627	3322	24	GGGTTTAGGGTTCAGGGTTTAGGG	Yes	Yes	Ups	PF3D7_0300100.1	Antisense	33643	erythrocyte membrane protein 1, PfEMP1
3_RC	1064655	3294	24	GGGTTCAGGGTTTAGGGTTCAGGG	Yes	Yes	Ups	PF3D7_0300100.1	Antisense	33671	erythrocyte membrane protein 1, PfEMP1
3_RC	1064683	3266	24	GGGTTTAGGGTTCAGGGTTTAGGG	Yes	Yes	Ups	PF3D7_0300100.1	Antisense	33699	erythrocyte membrane protein 1, PfEMP1
3_RC	1064725	3224	24	GGGTTCAGGGTTTAGGGTTTAGGG	Yes	Yes	Ups	PF3D7_0300100.1	Antisense	33741	erythrocyte membrane protein 1, PfEMP1
3_RC	1064754	3195	24	GGGTTCAGGGTTTAGGGTTTAGGG	Yes	Yes	Ups	PF3D7_0300100.1	Antisense	33770	erythrocyte membrane protein 1, PfEMP1
3_RC	1064782	3167	24	GGGTTTAGGGTTTAGGGTTTAGGG	Yes	Yes	Ups	PF3D7_0300100.1	Antisense	33798	erythrocyte membrane protein 1, PfEMP1
3_RC	1064810	3118	45	GGGTTTAGGGTTCAGGGTTCAGGGTTCAGGGTTCAGGGTTTAGGG	Yes	Yes	Ups	PF3D7_0300100.1	Antisense	33847	erythrocyte membrane protein 1, PfEMP1
3_RC	1064859	3069	45	GGGTTTAGGGTTTAGGGTTTAGGGTTTAGGGTTTAGGGTTTAGGG	Yes	Yes	Ups	PF3D7_0300100.1	Antisense	33896	erythrocyte membrane protein 1, PfEMP1
3_RC	1064908	3041	24	GGGTTTAGGGTTTAGGGTTTAGGG	Yes	Yes	Ups	PF3D7_0300100.1	Antisense	33924	erythrocyte membrane protein 1, PfEMP1
3_RC	1064936	3013	24	GGGTTTAGGGTTTAGGGTTTAGGG	Yes	Yes	Ups	PF3D7_0300100.1	Antisense	33952	erythrocyte membrane protein 1, PfEMP1
3_RC	1064971	2978	24	GGGTTTAGGGTTTAGGGTTTAGGG	Yes	Yes	Ups	PF3D7_0300100.1	Antisense	33987	erythrocyte membrane protein 1, PfEMP1
3_RC	1065013	2915	45	GGGTTTAGGGTTTAGGGTTTAGGTTTTAGGGTTTAGGGTTCAGGG	Yes	Yes	Ups	PF3D7_0300100.1	Antisense	34050	erythrocyte membrane protein 1, PfEMP1
3_RC	1065062	2887	24	GGGTTTAGGGTTTAGGGTTTAGGG	Yes	Yes	Ups	PF3D7_0300100.1	Antisense	34078	erythrocyte membrane protein 1, PfEMP1
3_RC	1065090	2859	24	GGGTTTAGGGTTCAGGGTTTAGGG	Yes	Yes	Ups	PF3D7_0300100.1	Antisense	34106	erythrocyte membrane protein 1, PfEMP1
3_RC	1065118	2831	24	GGGTTTAGGGTTTAGGGTTCAGGG	Yes	Yes	Ups	PF3D7_0300100.1	Antisense	34134	erythrocyte membrane protein 1, PfEMP1
3_RC	1065152	2797	24	GGGTTCAGGGTTTAGGGTTTAGGG	Yes	Yes	Ups	PF3D7_0300100.1	Antisense	34168	erythrocyte membrane protein 1, PfEMP1
3_RC	1065180	2769	24	GGGTTTAGGGTTCAGGGTTTAGGG	Yes	Yes	Ups	PF3D7_0300100.1	Antisense	34196	erythrocyte membrane protein 1, PfEMP1
3_RC	1065222	2706	45	GGGTTTAGGGTTCAGGGTTTAGGGTTCAGGGTTCAGGTTTTAGGG	Yes	Yes	Ups	PF3D7_0300100.1	Antisense	34259	erythrocyte membrane protein 1, PfEMP1
3_RC	1065278	2671	24	GGGTTTAGGGTTTAGGGTTTAGGG	Yes	Yes	Ups	PF3D7_0300100.1	Antisense	34294	erythrocyte membrane protein 1, PfEMP1
3_RC	1065306	2643	24	GGGTTTAGGGTTCAGGGTTTAGGG	Yes	Yes	Ups	PF3D7_0300100.1	Antisense	34322	erythrocyte membrane protein 1, PfEMP1
3_RC	1065354	2595	24	GGGTTTAGGGTTCAGGGTTTAGGG	Yes	Yes	Ups	PF3D7_0300100.1	Antisense	34370	erythrocyte membrane protein 1, PfEMP1
3_RC	1065389	2560	24	GGGTTTAGGGTTCAGGGTTTAGGG	Yes	Yes	Ups	PF3D7_0300100.1	Antisense	34405	erythrocyte membrane protein 1, PfEMP1
3_RC	1065425	2524	24	GGGTTCAGGGTTTAGGGTTTAGGG	Yes	Yes	Ups	PF3D7_0300100.1	Antisense	34441	erythrocyte membrane protein 1, PfEMP1
3_RC	1065460	2489	24	GGGTTTAGGGTTTAGGGTTCAGGG	Yes	Yes	Ups	PF3D7_0300100.1	Antisense	34476	erythrocyte membrane protein 1, PfEMP1
3_RC	1065488	2440	45	GGGTTTAGGGTTCAGGGTTTAGGGTTTAGGGTTCAGGGTTTAGGG	Yes	Yes	Ups	PF3D7_0300100.1	Antisense	34525	erythrocyte membrane protein 1, PfEMP1
3_RC	1065537	2411	25	GGGTTCAGGGTTCAGGGGTTTAGGG	Yes	Yes	Ups	PF3D7_0300100.1	Antisense	34554	erythrocyte membrane protein 1, PfEMP1
3_RC	1065573	2376	24	GGGTTCAGGGTTCAGGGTTTAGGG	Yes	Yes	Ups	PF3D7_0300100.1	Antisense	34589	erythrocyte membrane protein 1, PfEMP1
3_RC	1065622	2327	24	GGGTTTAGGGTTCAGGGTTTAGGG	Yes	Yes	Ups	PF3D7_0300100.1	Antisense	34638	erythrocyte membrane protein 1, PfEMP1
3_RC	1065650	2299	24	GGGTTTAGGGTTTAGGGTTTAGGG	Yes	Yes	Ups	PF3D7_0300100.1	Antisense	34666	erythrocyte membrane protein 1, PfEMP1
3_RC	1065729	2220	24	GGGTTTAGGGTTTAGGGTTCAGGG	Yes	Yes	Ups	PF3D7_0300100.1	Antisense	34745	erythrocyte membrane protein 1, PfEMP1
3_RC	1065758	2191	24	GGGTTCAGGGTTTAGGGTTCAGGG	Yes	Yes	Ups	PF3D7_0300100.1	Antisense	34774	erythrocyte membrane protein 1, PfEMP1
3_RC	1065788	2161	24	GGGTTTAGGGTTTAGGGTTCAGGG	Yes	Yes	Ups	PF3D7_0300100.1	Antisense	34804	erythrocyte membrane protein 1, PfEMP1
3_RC	1065851	2097	25	GGGTTTTAGGGTTTAGGGTTTAGGG	Yes	Yes	Ups	PF3D7_0300100.1	Antisense	34868	erythrocyte membrane protein 1, PfEMP1
3_RC	1065880	2069	24	GGGTTCAGGGTTTAGGGTTTAGGG	Yes	Yes	Ups	PF3D7_0300100.1	Antisense	34896	erythrocyte membrane protein 1, PfEMP1
3_RC	1065908	2041	24	GGGTTTAGGGTTCAGGGTTTAGGG	Yes	Yes	Ups	PF3D7_0300100.1	Antisense	34924	erythrocyte membrane protein 1, PfEMP1
3_RC	1065950	1999	24	GGGTTCAGGGTTTAGGGTTCAGGG	Yes	Yes	Ups	PF3D7_0300100.1	Antisense	34966	erythrocyte membrane protein 1, PfEMP1
3_RC	1065978	1971	24	GGGTTTAGGGTTCAGGGTTCAGGG	Yes	Yes	Ups	PF3D7_0300100.1	Antisense	34994	erythrocyte membrane protein 1, PfEMP1
3_RC	1066062	1866	45	GGGTTCAGGGTTCAGGGTTTAGGGTTCAGGGTTTAGGGTTCAGGG	Yes	Yes	Ups	PF3D7_0300100.1	Antisense	35099	erythrocyte membrane protein 1, PfEMP1
3_RC	1066124	1825	24	GGGTTTAGGGTTTAGGGTTTAGGG	Yes	Yes	Ups	PF3D7_0300100.1	Antisense	35140	erythrocyte membrane protein 1, PfEMP1
3_RC	1066179	1770	24	GGGTTTAGGGTTCAGGGTTTAGGG	Yes	Yes	Ups	PF3D7_0300100.1	Antisense	35195	erythrocyte membrane protein 1, PfEMP1
3_RC	1066216	1732	25	GGGTTTTAGGGTTCAGGGTTCAGGG	Yes	Yes	Ups	PF3D7_0300100.1	Antisense	35233	erythrocyte membrane protein 1, PfEMP1
3_RC	1066245	1704	24	GGGTTTAGGGTTTAGGGTTTAGGG	Yes	Yes	Ups	PF3D7_0300100.1	Antisense	35261	erythrocyte membrane protein 1, PfEMP1
3_RC	1066280	1669	24	GGGTTTAGGGTTCAGGGTTTAGGG	Yes	Yes	Ups	PF3D7_0300100.1	Antisense	35296	erythrocyte membrane protein 1, PfEMP1
3_RC	1066309	1640	24	GGGTTTAGGGTTCAGGGTTTAGGG	Yes	Yes	Ups	PF3D7_0300100.1	Antisense	35325	erythrocyte membrane protein 1, PfEMP1
3_RC	1066344	1584	45	GGGTTTAGGGTTTAGGGTTCAGGGTTCAGGGTTTAGGGTTTAGGG	Yes	Yes	Ups	PF3D7_0300100.1	Antisense	35381	erythrocyte membrane protein 1, PfEMP1
3_RC	1066394	1534	45	GGGTTTAGGGTTTAGGGTTTAGGGTTTAGGGTTCAGGGTTTAGGG	Yes	Yes	Ups	PF3D7_0300100.1	Antisense	35431	erythrocyte membrane protein 1, PfEMP1
3_RC	1066457	1471	45	GGGTTTAGGGTTTAGGGTTCAGGGTTTAGGGTTCAGGTTTTAGGG	Yes	Yes	Ups	PF3D7_0300100.1	Antisense	35494	erythrocyte membrane protein 1, PfEMP1
3_RC	1066506	1442	25	GGGTTCAGGGTTTTAGGGTTTAGGG	Yes	Yes	Ups	PF3D7_0300100.1	Antisense	35523	erythrocyte membrane protein 1, PfEMP1
3_RC	1066535	1414	24	GGGTTTAGGGTTTAGGGTTTAGGG	Yes	Yes	Ups	PF3D7_0300100.1	Antisense	35551	erythrocyte membrane protein 1, PfEMP1
3_RC	1066579	1370	24	GGGTTTAGGGTTTAGGGTTTAGGG	Yes	Yes	Ups	PF3D7_0300100.1	Antisense	35595	erythrocyte membrane protein 1, PfEMP1
3_RC	1066607	1342	24	GGGTTCAGGGTTTAGGGTTTAGGG	Yes	Yes	Ups	PF3D7_0300100.1	Antisense	35623	erythrocyte membrane protein 1, PfEMP1
3_RC	1066635	1306	32	GGGTTCAGGGTTTAGGTTTCAGGGTTCAGGGG	Yes	Yes	Ups	PF3D7_0300100.1	Antisense	35659	erythrocyte membrane protein 1, PfEMP1
3_RC	1066672	1277	24	GGGTTTAGGGTTCAGGGTTTAGGG	Yes	Yes	Ups	PF3D7_0300100.1	Antisense	35688	erythrocyte membrane protein 1, PfEMP1
3_RC	1066701	1248	24	GGGTTTAGGGTTTAGGGTTTAGGG	Yes	Yes	Ups	PF3D7_0300100.1	Antisense	35717	erythrocyte membrane protein 1, PfEMP1
3_RC	1066729	1219	25	GGGTTTAGGGTTTCAGGGTTTAGGG	Yes	Yes	Ups	PF3D7_0300100.1	Antisense	35746	erythrocyte membrane protein 1, PfEMP1
3_RC	1066758	1189	26	GGGTTTCAGGGTTTAGGGTTTCAGGG	Yes	Yes	Ups	PF3D7_0300100.1	Antisense	35776	erythrocyte membrane protein 1, PfEMP1
3_RC	1066788	1140	45	GGGTTTAGGGTTCAGGGTTTAGGGTTCAGGGTTCAGGGTTTAGGG	Yes	Yes	Ups	PF3D7_0300100.1	Antisense	35825	erythrocyte membrane protein 1, PfEMP1
3_RC	1066859	1069	45	GGGTTTAGGGTTCAGGGTTCAGGGTTCAGGGTTTAGGGTTTAGGG	Yes	Yes	Ups	PF3D7_0300100.1	Antisense	35896	erythrocyte membrane protein 1, PfEMP1
3_RC	1066915	1034	24	GGGTTCAGGGTTTAGGGTTCAGGG	Yes	Yes	Ups	PF3D7_0300100.1	Antisense	35931	erythrocyte membrane protein 1, PfEMP1
3_RC	1066957	971	45	GGGTTTAGGTTTTAGGGTTCAGGGTTTAGGGTTTAGGGTTTAGGG	Yes	Yes	Ups	PF3D7_0300100.1	Antisense	35994	erythrocyte membrane protein 1, PfEMP1
3_RC	1067006	943	24	GGGTTTAGGGTTTAGGGTTCAGGG	Yes	Yes	Ups	PF3D7_0300100.1	Antisense	36022	erythrocyte membrane protein 1, PfEMP1
3_RC	1067061	888	24	GGGTTTAGGGTTCAGGGTTTAGGG	Yes	Yes	Ups	PF3D7_0300100.1	Antisense	36077	erythrocyte membrane protein 1, PfEMP1
3_RC	1067103	846	24	GGGTTTAGGGTTCAGGGTTTAGGG	Yes	Yes	Ups	PF3D7_0300100.1	Antisense	36119	erythrocyte membrane protein 1, PfEMP1
3_RC	1067138	811	24	GGGTTTAGGGTTCAGGGTTTAGGG	Yes	Yes	Ups	PF3D7_0300100.1	Antisense	36154	erythrocyte membrane protein 1, PfEMP1
3_RC	1067182	767	24	GGGTTTAGGGTTTAGGGTTTAGGG	Yes	Yes	Ups	PF3D7_0300100.1	Antisense	36198	erythrocyte membrane protein 1, PfEMP1
3_RC	1067210	737	26	GGGTTTTAGGGTTCAGGGTTTTAGGG	Yes	Yes	Ups	PF3D7_0300100.1	Antisense	36228	erythrocyte membrane protein 1, PfEMP1
3_RC	1067248	701	24	GGGTTTAGGGTTTAGGGTTTAGGG	Yes	Yes	Ups	PF3D7_0300100.1	Antisense	36264	erythrocyte membrane protein 1, PfEMP1
3_RC	1067285	664	24	GGGTTTAGGGTTTAGGGTTTAGGG	Yes	Yes	Ups	PF3D7_0300100.1	Antisense	36301	erythrocyte membrane protein 1, PfEMP1
3_RC	1067320	627	26	GGGTTTCAGGGTTTTAGGGTTCAGGG	Yes	Yes	Ups	PF3D7_0300100.1	Antisense	36338	erythrocyte membrane protein 1, PfEMP1
3_RC	1067350	599	24	GGGTTTAGGGTTTAGGGTTCAGGG	Yes	Yes	Ups	PF3D7_0300100.1	Antisense	36366	erythrocyte membrane protein 1, PfEMP1
3_RC	1067378	571	24	GGGTTTAGGGTTTAGGGTTCAGGG	Yes	Yes	Ups	PF3D7_0300100.1	Antisense	36394	erythrocyte membrane protein 1, PfEMP1
3_RC	1067413	536	24	GGGTTCAGGGTTTAGGGTTTAGGG	Yes	Yes	Ups	PF3D7_0300100.1	Antisense	36429	erythrocyte membrane protein 1, PfEMP1
3_RC	1067462	466	45	GGGTTTAGGGTTTAGGGTTTAGGGTTTAGGGTTTAGGGTTCAGGG	Yes	Yes	Ups	PF3D7_0300100.1	Antisense	36499	erythrocyte membrane protein 1, PfEMP1
3_RC	1067526	423	24	GGGTTTAGGGTTCAGGGTTTAGGG	Yes	Yes	Ups	PF3D7_0300100.1	Antisense	36542	erythrocyte membrane protein 1, PfEMP1
3_RC	1067570	358	45	GGGTTTAGGTTTTAGGGTTTAGGGTTTAGGGTTCAGGGTTTAGGG	Yes	Yes	Ups	PF3D7_0300100.1	Antisense	36607	erythrocyte membrane protein 1, PfEMP1
3_RC	1067619	309	45	GGGTTTAGGGTTTAGGGTTCAGGGTTTAGGGTTTAGGGTTTAGGG	Yes	Yes	Ups	PF3D7_0300100.1	Antisense	36656	erythrocyte membrane protein 1, PfEMP1
3_RC	1067689	260	24	GGGTTCAGGGTTTAGGGTTTAGGG	Yes	Yes	Ups	PF3D7_0300100.1	Antisense	36705	erythrocyte membrane protein 1, PfEMP1
3_RC	1067738	211	24	GGGTTTAGGGTTTAGGGTTTAGGG	Yes	Yes	Ups	PF3D7_0300100.1	Antisense	36754	erythrocyte membrane protein 1, PfEMP1
3_RC	1067786	149	38	GGGTTTAGGTTTTGGGTTTTAGGGTTTAGGTTATAGGG	Yes	Yes	Ups	PF3D7_0300100.1	Antisense	36816	erythrocyte membrane protein 1, PfEMP1
3_RC	1067896	53	24	GGGTATAGGGTTTAGGGTTACGGG	Yes	Yes	Ups	PF3D7_0300100.1	Antisense	36912	erythrocyte membrane protein 1, PfEMP1
4	7412		34	GGGTTCCCCCCGAAGGGGGGATATAACCAGTGGG	Yes		Ups	PF3D7_0400100.1	Sense	21294	erythrocyte membrane protein 1, PfEMP1
4	49562		15	GGGGGGTTGGGTGGG			In	PF3D7_0400400.1	Antisense	0	erythrocyte membrane protein 1, PfEMP1
4	950226		30	GGGTTGTTGAGGGTGGGTGTATCACTAGGG			In	PF3D7_0420900.1	Antisense	0	erythrocyte membrane protein 1, PfEMP1
4	950351		30	GGGGTTTTGGGGGTTGTCGTTATTGGGGGG			In	PF3D7_0420900.1	Antisense	0	erythrocyte membrane protein 1, PfEMP1
4	962123		31	GGGGTTGTTGAGGGTGGGTGTATCACTAGGG		Yes	In	PF3D7_0421100.1	Antisense	0	erythrocyte membrane protein 1, PfEMP1
4	962250		29	GGGTTTTGGGGGTTGTCGTTATTGGGGGG		Yes	In	PF3D7_0421100.1	Antisense	0	erythrocyte membrane protein 1, PfEMP1
4	1159576		26	GGGATGTGTACGGGTAAGGGTCAGGG			In	PF3D7_0425800.1	Sense	0	erythrocyte membrane protein 1, PfEMP1
4	1199806		45	GGGTTCAGGGTTTAGGGTTTAGGGTTTAGGGTTTAGGGTTCAGGG	Yes	Yes	Ups	PF3D7_0426000.1	Antisense	19580	erythrocyte membrane protein 1, PfEMP1
4	1199883		24	GGGTTCAGGGTTTAGGGTTCAGGG	Yes	Yes	Ups	PF3D7_0426000.1	Antisense	19657	erythrocyte membrane protein 1, PfEMP1
4	1199924		24	GGGTTTAGGGTTTAGGGTTCAGGG	Yes	Yes	Ups	PF3D7_0426000.1	Antisense	19698	erythrocyte membrane protein 1, PfEMP1
4	1199952		45	GGGTTTAGGGTTCAGGGTTCAGGTTTTAGGGTTCAGGGTTCAGGG	Yes	Yes	Ups	PF3D7_0426000.1	Antisense	19726	erythrocyte membrane protein 1, PfEMP1
4	1200001		24	GGGTTTAGGGTTTAGGGTTTAGGG	Yes	Yes	Ups	PF3D7_0426000.1	Antisense	19775	erythrocyte membrane protein 1, PfEMP1
4	1200029		23	GGGTTAGGGTTTAGGGTTTAGGG	Yes	Yes	Ups	PF3D7_0426000.1	Antisense	19803	erythrocyte membrane protein 1, PfEMP1
4	1200056		24	GGGTTTAGGGTTTAGGGTTTAGGG	Yes	Yes	Ups	PF3D7_0426000.1	Antisense	19830	erythrocyte membrane protein 1, PfEMP1
4	1200084		24	GGGTTTAGGGTTCAGGGTTTAGGG	Yes	Yes	Ups	PF3D7_0426000.1	Antisense	19858	erythrocyte membrane protein 1, PfEMP1
4	1200112		31	GGGTTTAGGGTTCAGGGTTTAGGTTTTAGGG	Yes	Yes	Ups	PF3D7_0426000.1	Antisense	19886	erythrocyte membrane protein 1, PfEMP1
4	1200182		24	GGGTTTAGGGTTTAGGGTTTAGGG	Yes	Yes	Ups	PF3D7_0426000.1	Antisense	19956	erythrocyte membrane protein 1, PfEMP1
4	1200245		24	GGGTTTAGGGTTTAGGGTTTAGGG	Yes	Yes	Ups	PF3D7_0426000.1	Antisense	20019	erythrocyte membrane protein 1, PfEMP1
4	1200273		24	GGGTTCAGGGTTTAGGGTTTAGGG	Yes	Yes	Ups	PF3D7_0426000.1	Antisense	20047	erythrocyte membrane protein 1, PfEMP1
4	1200314		30	GGGTTTAGGTTTAGGGTTTAGGGTTTAGGG	Yes	Yes	Ups	PF3D7_0426000.1	Antisense	20088	erythrocyte membrane protein 1, PfEMP1
4	1200360		30	GGGTTTAGGGTTCAGGGTTTAGGTTTAGGG	Yes	Yes	Ups	PF3D7_0426000.1	Antisense	20134	erythrocyte membrane protein 1, PfEMP1
4	1200407		24	GGGTTCAGGGTTTAGGGTTTAGGG	Yes	Yes	Ups	PF3D7_0426000.1	Antisense	20181	erythrocyte membrane protein 1, PfEMP1
4	1200435		24	GGGTTCAGGGTTTAGGGTTTAGGG	Yes	Yes	Ups	PF3D7_0426000.1	Antisense	20209	erythrocyte membrane protein 1, PfEMP1
4	1200463		24	GGGTTTAGGGTTTAGGGTTTAGGG	Yes	Yes	Ups	PF3D7_0426000.1	Antisense	20237	erythrocyte membrane protein 1, PfEMP1
4_RC	6168	1194296	28	GGGCGTTTTTGGGCAGGGAAAACATGGG	Yes	Yes	Ups	PF3D7_0426000.1	Sense	14070	erythrocyte membrane protein 1, PfEMP1
4_RC	7022	1193436	34	GGGTTCCCCCCGAAGGGGGGATATAACCAGTGGG	Yes	Yes	Ups	PF3D7_0426000.1	Sense	13210	erythrocyte membrane protein 1, PfEMP1
4_RC	18633	1181829	30	GGGTTAAGGGTATAACGTTAAGGGTTAGGG		Yes	Ups	PF3D7_0426000.1	Sense	1603	erythrocyte membrane protein 1, PfEMP1
4_RC	1192696	7756	40	GGGTACTAATTTTTGGGTATAAAGGGGACCAAAACATGGG	Yes		Ups	PF3D7_0400100.1	Antisense	20950	erythrocyte membrane protein 1, PfEMP1
4_RC	1200013	454	25	GGGTTCAAGGGTTTAGGGTTCAGGG	Yes		Ups	PF3D7_0400100.1	Antisense	28252	erythrocyte membrane protein 1, PfEMP1
4_RC	1200069	378	45	GGGTTCAGGGTTTAGGGTTTAGGGTTCAGGGTTTAGGGTTTAGGG	Yes		Ups	PF3D7_0400100.1	Antisense	28328	erythrocyte membrane protein 1, PfEMP1
4_RC	1200118	342	32	GGGTTTAGGGTTTCAGGGTTTAGGTTTTAGGG	Yes		Ups	PF3D7_0400100.1	Antisense	28364	erythrocyte membrane protein 1, PfEMP1
4_RC	1200154	314	24	GGGTTTAGGGTTTAGGGTTTAGGG	Yes		Ups	PF3D7_0400100.1	Antisense	28392	erythrocyte membrane protein 1, PfEMP1
4_RC	1200188	280	24	GGGTTTAGGGTTTAGGGTTCAGGG	Yes		Ups	PF3D7_0400100.1	Antisense	28426	erythrocyte membrane protein 1, PfEMP1
4_RC	1200222	247	23	GGGTGTGGGTTTAGGGTTTAGGG	Yes		Ups	PF3D7_0400100.1	Antisense	28459	erythrocyte membrane protein 1, PfEMP1
4_RC	1200249	198	45	GGGTTCAGGGTTTAGGGTTTAGGGTTTAGGGTTTAGGGTTTAGGG	Yes		Ups	PF3D7_0400100.1	Antisense	28508	erythrocyte membrane protein 1, PfEMP1
4_RC	1200298	149	45	GGGTTCAGGGTTTAGGGTTCAGGGTTTAGGGTTCAGGGTTTAGGG	Yes		Ups	PF3D7_0400100.1	Antisense	28557	erythrocyte membrane protein 1, PfEMP1
4_RC	1200347	115	30	GGGTTTAGGGTTCAGGGTTTAGGTTTAGGG	Yes		Ups	PF3D7_0400100.1	Antisense	28591	erythrocyte membrane protein 1, PfEMP1
4_RC	1200388	59	45	GGGTTCAGGGTTCAGGGTTTAGGGTTTAGGGTTCAGGTTTTAGGG	Yes		Ups	PF3D7_0400100.1	Antisense	28647	erythrocyte membrane protein 1, PfEMP1
4_RC	1200437	31	24	GGGTTTAGGGTTCAGGGTTCAGGG	Yes		Ups	PF3D7_0400100.1	Antisense	28675	erythrocyte membrane protein 1, PfEMP1
4_RC	1200465	3	24	GGGTTTAGGGTTCAGGGTTTAGGG	Yes		Ups	PF3D7_0400100.1	Antisense	28703	erythrocyte membrane protein 1, PfEMP1
5	6895		28	GGGCGTTTTTGGGCAGGGAAAACATGGG	Yes		Ups	PF3D7_0500100.1	Sense	14034	erythrocyte membrane protein 1, PfEMP1
5	1028921		25	GGGGGGATATTCAAGGGGTTGAGGG			In	PF3D7_0524900.1	Sense	0	S-adenosyl-L-methionine-dependent tRNA 4-demethylwyosine synthase, putative
5	1134892		20	GGGGGGGGGGGGGGAAGGGG			Ups	PF3D7_0527200.1	Antisense	38	ubiquitin carboxyl-terminal hydrolase 14
5	1342964		24	GGGTTCAGGGTTTAGGGTTTAGGG			In	PF3D7_0533100.1	Sense	0	erythrocyte membrane protein 1 (PfEMP1), pseudogene
5	1342992		45	GGGTTTTAGGTTTAGGGTTCAGGGTTTAGGGTTCAGGGTTTAGGG	Yes		Down	PF3D7_0533100.1	Sense	-28	erythrocyte membrane protein 1 (PfEMP1), pseudogene
5	1343056		24	GGGTTTAGGGTTCAGGGTTTAGGG	Yes		Down	PF3D7_0533100.1	Sense	-92	erythrocyte membrane protein 1 (PfEMP1), pseudogene
5	1343090		36	GGGTTTAGGTTTAGGGTTCAGGGTTTAGGTTTAGGG	Yes		Down	PF3D7_0533100.1	Sense	-126	erythrocyte membrane protein 1 (PfEMP1), pseudogene
5	1343157		24	GGGTTCAGGGTTCAGGGTTTAGGG	Yes		Down	PF3D7_0533100.1	Sense	-193	erythrocyte membrane protein 1 (PfEMP1), pseudogene
5	1343212		24	GGGTTTAGGGTTTAGGGTTCAGGG	Yes		Down	PF3D7_0533100.1	Sense	-248	erythrocyte membrane protein 1 (PfEMP1), pseudogene
5	1343246		24	GGGTTTAGGGTTCAGGGTTTAGGG	Yes		Down	PF3D7_0533100.1	Sense	-282	erythrocyte membrane protein 1 (PfEMP1), pseudogene
5	1343281		24	GGGTTTAGGGTTTAGGGTTTAGGG	Yes		Down	PF3D7_0533100.1	Sense	-317	erythrocyte membrane protein 1 (PfEMP1), pseudogene
5	1343342		45	GGGTTCATGGTTTAGGGTTTAGGGTTTAGGGTTTAGGGTTTAGGG	Yes		Down	PF3D7_0533100.1	Sense	-378	erythrocyte membrane protein 1 (PfEMP1), pseudogene
5	1343397		30	GGGTTGTGGTTTAGGGTTTAGGGTTTAGGG	Yes		Down	PF3D7_0533100.1	Sense	-433	erythrocyte membrane protein 1 (PfEMP1), pseudogene
5	1343431		24	GGGTTTAGGGTTTAGGGTTCAGGG	Yes		Down	PF3D7_0533100.1	Sense	-467	erythrocyte membrane protein 1 (PfEMP1), pseudogene
5	1343479		24	GGGTTTAGGGTTCAGGGTTCAGGG	Yes		Down	PF3D7_0533100.1	Sense	-515	erythrocyte membrane protein 1 (PfEMP1), pseudogene
5	1343533		24	GGGTTTAGGGTTTAGGGTTCAGGG	Yes		Down	PF3D7_0533100.1	Sense	-569	erythrocyte membrane protein 1 (PfEMP1), pseudogene
5_RC	198424	1145096	39	GGGCATTCCACTGGGCATTCCACCGGGCATTCCACTGGG			In	PF3D7_0527500.1	Antisense	0	Hsc70-interacting protein
5_RC	994837	348690	32	GGGGTAATGAAAAGGGGGGATAATCCTATGGG			In	PF3D7_0508500.1	Sense	0	guanidine nucleotide exchange factor
5_RC	1335426	8093	40	GGGTACTAATTTTTGGGTACAAAGGGGACCAAAATATGGG	Yes		Ups	PF3D7_0500100.1	Antisense	12836	erythrocyte membrane protein 1, PfEMP1
5_RC	1343048	487	24	GGGTTCAGGGTTTAGGGTTCAGGG	Yes		Ups	PF3D7_0500100.1	Antisense	20442	erythrocyte membrane protein 1, PfEMP1
5_RC	1343137	398	24	GGGTTTAGGGTTTAGGGTTTAGGG	Yes		Ups	PF3D7_0500100.1	Antisense	20531	erythrocyte membrane protein 1, PfEMP1
5_RC	1343171	364	24	GGGTTTAGGGTTCAGGGTTTAGGG	Yes		Ups	PF3D7_0500100.1	Antisense	20565	erythrocyte membrane protein 1, PfEMP1
5_RC	1343219	316	24	GGGTTTAGGGTTTAGGGTTTAGGG	Yes		Ups	PF3D7_0500100.1	Antisense	20613	erythrocyte membrane protein 1, PfEMP1
5_RC	1343316	219	24	GGGTTCAGGGTTTAGGGTTTAGGG	Yes		Ups	PF3D7_0500100.1	Antisense	20710	erythrocyte membrane protein 1, PfEMP1
5_RC	1343365	149	45	GGGTTTAGGGTTCAGGGTTTAGGGTTCAGGGTTTAGGGTTCAGGG	Yes		Ups	PF3D7_0500100.1	Antisense	20780	erythrocyte membrane protein 1, PfEMP1
5_RC	1343414	121	24	GGGTTTAGGGTTCAGGGTTTAGGG	Yes		Ups	PF3D7_0500100.1	Antisense	20808	erythrocyte membrane protein 1, PfEMP1
5_RC	1343450	85	24	GGGTTTAGGGTTCAGGGTTTAGGG	Yes		Ups	PF3D7_0500100.1	Antisense	20844	erythrocyte membrane protein 1, PfEMP1
5_RC	1343501	34	24	GGGTTTAGGGTTCAGGGTTTAGGG	Yes		Ups	PF3D7_0500100.1	Antisense	20895	erythrocyte membrane protein 1, PfEMP1
5_RC	1343529	6	24	GGGTTCAGGGTTTAGGGTTCAGGG	Yes		Ups	PF3D7_0500100.1	Antisense	20923	erythrocyte membrane protein 1, PfEMP1
6	91364		15	GGGGGGGGGGATGGG			Ups	PF3D7_0602100.1	Sense	1142	ATP-dependent RNA helicase, putative
6	670226		39	GGGCATATGAATGGGCATATGAATGGGCATATGAATGGG			In	PF3D7_0616000.1	Sense	0	Pyridoxal kinase
6	670274		39	GGGCATATGAATGGGCATATGAATGGGCATATGAATGGG			In	PF3D7_0616000.1	Sense	0	Pyridoxal kinase
6	1330393		39	GGGTTTGACTGAGGGTGCTGCTATGGGTGCTACTGAGGG			In	PF3D7_0631800.1	Sense	0	rifin
6	1416502		25	GGGTTCAAGGGTTTAGGGTTCAGGG	Yes	Yes	Ups	PF3D7_0632800.1	Antisense	33875	erythrocyte membrane protein 1, PfEMP1
6	1416558		24	GGGTTCAGGGTTTAGGGTTTAGGG	Yes	Yes	Ups	PF3D7_0632800.1	Antisense	33931	erythrocyte membrane protein 1, PfEMP1
6	1416586		24	GGGTTTAGGGTTTAGGGTTTAGGG	Yes	Yes	Ups	PF3D7_0632800.1	Antisense	33959	erythrocyte membrane protein 1, PfEMP1
6	1416622		45	GGGTTTAGGTTTTAGGGTTTAGGGTTTAGGGTTTAGGGTTTAGGG	Yes	Yes	Ups	PF3D7_0632800.1	Antisense	33995	erythrocyte membrane protein 1, PfEMP1
6	1416670		24	GGGTTCAGGGTTTAGGGTTTAGGG	Yes	Yes	Ups	PF3D7_0632800.1	Antisense	34043	erythrocyte membrane protein 1, PfEMP1
6	1416711		24	GGGTTCAGGGTTTAGGGTTTAGGG	Yes	Yes	Ups	PF3D7_0632800.1	Antisense	34084	erythrocyte membrane protein 1, PfEMP1
6	1416739		45	GGGTTTAGGGTTTAGGGTTTAGGGTTTAGGGTTTAGGGTTTAGGG	Yes	Yes	Ups	PF3D7_0632800.1	Antisense	34112	erythrocyte membrane protein 1, PfEMP1
6	1416788		24	GGGTTCAGGGTTTAGGGTTCAGGG	Yes	Yes	Ups	PF3D7_0632800.1	Antisense	34161	erythrocyte membrane protein 1, PfEMP1
6	1416822		45	GGGTTCAGGGTTTAGGGTTCAGGGTTTAGGGTTTAGGGTTTAGGG	Yes	Yes	Ups	PF3D7_0632800.1	Antisense	34195	erythrocyte membrane protein 1, PfEMP1
6	1416878		30	GGGTTCAGGGTTTAGGTTTAGGGTTCAGGG	Yes	Yes	Ups	PF3D7_0632800.1	Antisense	34251	erythrocyte membrane protein 1, PfEMP1
6	1416912		24	GGGTTTAGGGTTCAGGGTTCAGGG	Yes	Yes	Ups	PF3D7_0632800.1	Antisense	34285	erythrocyte membrane protein 1, PfEMP1
6	1416993		24	GGGTTTAGGGTTCAGGGTTTAGGG	Yes	Yes	Ups	PF3D7_0632800.1	Antisense	34366	erythrocyte membrane protein 1, PfEMP1
6	1417028		24	GGGTTTAGGGTTCAGGGTTCAGGG	Yes	Yes	Ups	PF3D7_0632800.1	Antisense	34401	erythrocyte membrane protein 1, PfEMP1
6	1417070		43	GGGTTTAGGTTTAGGGTGTAGGGTTTAGGGTTCAGGTTTAGGG	Yes	Yes	Ups	PF3D7_0632800.1	Antisense	34443	erythrocyte membrane protein 1, PfEMP1
6	1417124		24	GGGTTCAGGGTTCAGGGTTTAGGG	Yes	Yes	Ups	PF3D7_0632800.1	Antisense	34497	erythrocyte membrane protein 1, PfEMP1
6	1417152		24	GGGTTCAGGGTTTAGGGTTTAGGG	Yes	Yes	Ups	PF3D7_0632800.1	Antisense	34525	erythrocyte membrane protein 1, PfEMP1
6	1417180		24	GGGTTCAGGGTTTAGGGTTCAGGG	Yes	Yes	Ups	PF3D7_0632800.1	Antisense	34553	erythrocyte membrane protein 1, PfEMP1
6	1417208		45	GGGTTCAGGGTTCAGGGTTTAGGGTTCAGGGTTTAGGGTTTAGGG	Yes	Yes	Ups	PF3D7_0632800.1	Antisense	34581	erythrocyte membrane protein 1, PfEMP1
6	1417270		24	GGGTTTAGGGTTTAGGGTTTAGGG	Yes	Yes	Ups	PF3D7_0632800.1	Antisense	34643	erythrocyte membrane protein 1, PfEMP1
6	1417319		45	GGGTTCAGGGTTTAGGGTTTAGGGTTTAGGGTTTAGGGTTCAGGG	Yes	Yes	Ups	PF3D7_0632800.1	Antisense	34692	erythrocyte membrane protein 1, PfEMP1
6	1417368		25	GGGTTCAGGGTTTAGGGTTTCAGGG	Yes	Yes	Ups	PF3D7_0632800.1	Antisense	34741	erythrocyte membrane protein 1, PfEMP1
6	1417397		24	GGGTTCAGGGTTTAGGGTTTAGGG	Yes	Yes	Ups	PF3D7_0632800.1	Antisense	34770	erythrocyte membrane protein 1, PfEMP1
6	1417425		45	GGGTTTAGGGTTTAGGGTTCAGGGTTTAGGGTTCAGGGTTCAGGG	Yes	Yes	Ups	PF3D7_0632800.1	Antisense	34798	erythrocyte membrane protein 1, PfEMP1
6	1417502		25	GGGTTTAGGGTTTCAGGGTTCAGGG	Yes	Yes	Ups	PF3D7_0632800.1	Antisense	34875	erythrocyte membrane protein 1, PfEMP1
6	1417551		24	GGGTTTAGGGTTTAGGGTTTAGGG	Yes	Yes	Ups	PF3D7_0632800.1	Antisense	34924	erythrocyte membrane protein 1, PfEMP1
6	1417601		24	GGGTTCAGGGTTCAGGGTTTAGGG	Yes	Yes	Ups	PF3D7_0632800.1	Antisense	34974	erythrocyte membrane protein 1, PfEMP1
6	1417629		45	GGGTTCAGGGTTTAGGGTTTAGGGTTCAGGGTTTAGGGTTCAGGG	Yes	Yes	Ups	PF3D7_0632800.1	Antisense	35002	erythrocyte membrane protein 1, PfEMP1
6	1417746		24	GGGTTTAGGGTTCAGGGTTTAGGG	Yes	Yes	Ups	PF3D7_0632800.1	Antisense	35119	erythrocyte membrane protein 1, PfEMP1
6	1417794		24	GGGTTTAGGGTTCAGGGTTCAGGG	Yes	Yes	Ups	PF3D7_0632800.1	Antisense	35167	erythrocyte membrane protein 1, PfEMP1
6	1417835		24	GGGTTTAGGGTTCAGGGTTCAGGG	Yes	Yes	Ups	PF3D7_0632800.1	Antisense	35208	erythrocyte membrane protein 1, PfEMP1
6	1417863		45	GGGTTTAGGGTTTAGGGTTTAGGGTTCAGGGTTTAGGGTTCAGGG	Yes	Yes	Ups	PF3D7_0632800.1	Antisense	35236	erythrocyte membrane protein 1, PfEMP1
6	1417926		24	GGGTTCAGGGTTTAGGGTTCAGGG	Yes	Yes	Ups	PF3D7_0632800.1	Antisense	35299	erythrocyte membrane protein 1, PfEMP1
6	1417954		24	GGGTTCAGGGTTCAGGGTTTAGGG	Yes	Yes	Ups	PF3D7_0632800.1	Antisense	35327	erythrocyte membrane protein 1, PfEMP1
6	1418016		24	GGGTTTAGGGTTCAGGGTTTAGGG	Yes	Yes	Ups	PF3D7_0632800.1	Antisense	35389	erythrocyte membrane protein 1, PfEMP1
6	1418050		30	GGGTTCAGGGTTTAGGTTTAGGGTTCAGGG	Yes	Yes	Ups	PF3D7_0632800.1	Antisense	35423	erythrocyte membrane protein 1, PfEMP1
6	1418091		24	GGGTTTAGGGTTTAGGGTTCAGGG	Yes	Yes	Ups	PF3D7_0632800.1	Antisense	35464	erythrocyte membrane protein 1, PfEMP1
6	1418188		24	GGGTTTAGGGTTTAGGGTTTAGGG	Yes	Yes	Ups	PF3D7_0632800.1	Antisense	35561	erythrocyte membrane protein 1, PfEMP1
6_RC	7820	1410396	28	GGGCGTTTTTGGGTAGGGAAAATATGGG	Yes	Yes	Ups	PF3D7_0632800.1	Sense	27769	erythrocyte membrane protein 1, PfEMP1
6_RC	9888	1408328	28	GGGCGTTTTTGGGTAGGGAAAACATGGG	Yes	Yes	Ups	PF3D7_0632800.1	Sense	25701	erythrocyte membrane protein 1, PfEMP1
6_RC	10742	1407468	34	GGGTTCCCCCCGAAGGGGGGATATAACCAGTGGG	Yes	Yes	Ups	PF3D7_0632800.1	Sense	24841	erythrocyte membrane protein 1, PfEMP1
6_RC	34002	1384212	30	GGGTTAAGGGTATAACTTTAGGGGTTAGGG		Yes	Ups	PF3D7_0632800.1	Sense	1585	erythrocyte membrane protein 1, PfEMP1
6_RC	1304513	113696	35	GGGAAATATATTGGGAATGTCTAAATGGGAAGGGG			Down	PF3D7_0602700.1	Sense	-128	conserved protein, unknown function
6_RC	1407388	10823	33	GGGTTCATCGGAAGGGAGGGGTTCTACCTCGGG			In	PF3D7_0600200.1	Antisense	0	erythrocyte membrane protein 1, PfEMP1
6_RC	1417597	623	24	GGGTTCAGGGTTCAGGGTTCAGGG	Yes		Down	PF3D7_0600100.1	Sense	-30	erythrocyte membrane protein 1 (PfEMP1), pseudogene
6_RC	1417644	576	24	GGGTTTAGGGTTTAGGGTTTAGGG	Yes		Down	PF3D7_0600100.1	Sense	-77	erythrocyte membrane protein 1 (PfEMP1), pseudogene
6_RC	1417680	540	24	GGGTTTAGGGTTTAGGGTTCAGGG	Yes		Down	PF3D7_0600100.1	Sense	-113	erythrocyte membrane protein 1 (PfEMP1), pseudogene
6_RC	1417728	492	24	GGGTTTAGGGTTCAGGGTTCAGGG	Yes		Down	PF3D7_0600100.1	Sense	-161	erythrocyte membrane protein 1 (PfEMP1), pseudogene
6_RC	1417777	443	24	GGGTTCAGGGTTTAGGGTTCAGGG	Yes		Down	PF3D7_0600100.1	Sense	-210	erythrocyte membrane protein 1 (PfEMP1), pseudogene
6_RC	1417811	388	45	GGGTTTAGGGTTTAGGGTTTAGGGTTCAGGGTTCAGGGTTTAGGG	Yes		Down	PF3D7_0600100.1	Sense	-265	erythrocyte membrane protein 1 (PfEMP1), pseudogene
6_RC	1417875	324	45	GGGTTTAGGGTTCAGGGTTTAGGGTTTAGGGTTTAGGGTTCAGGG	Yes		Down	PF3D7_0600100.1	Sense	-329	erythrocyte membrane protein 1 (PfEMP1), pseudogene
6_RC	1417944	276	24	GGGTTTAGGGTTCAGGGTTCAGGG	Yes		Down	PF3D7_0600100.1	Sense	-377	erythrocyte membrane protein 1 (PfEMP1), pseudogene
6_RC	1417972	248	24	GGGTTTAGGGTTCAGGGTTTAGGG	Yes		Down	PF3D7_0600100.1	Sense	-405	erythrocyte membrane protein 1 (PfEMP1), pseudogene
6_RC	1418000	220	24	GGGTTTAGGGTTTAGGGTTTAGGG	Yes		Down	PF3D7_0600100.1	Sense	-433	erythrocyte membrane protein 1 (PfEMP1), pseudogene
6_RC	1418049	150	45	GGGTTTAGGGTTCAGGGTTCAGGGTTTAGGGTTCAGGGTTTAGGG	Yes		Down	PF3D7_0600100.1	Sense	-503	erythrocyte membrane protein 1 (PfEMP1), pseudogene
6_RC	1418098	122	24	GGGTTCAGGGTTTAGGGTTTAGGG	Yes		Down	PF3D7_0600100.1	Sense	-531	erythrocyte membrane protein 1 (PfEMP1), pseudogene
6_RC	1418133	66	45	GGGTTTAGGGTTTAGGGTTTAGGGTTCAGGGTTTAGGGTTCAGGG	Yes		Down	PF3D7_0600100.1	Sense	-587	erythrocyte membrane protein 1 (PfEMP1), pseudogene
6_RC	1418182	38	24	GGGTTTAGGGTTTAGGGTTCAGGG	Yes		Down	PF3D7_0600100.1	Sense	-615	erythrocyte membrane protein 1 (PfEMP1), pseudogene
6_RC	1418210	5	29	GGGTTCAGGGTTAGGTTCAGGGTTTAGGG	Yes		Down	PF3D7_0600100.1	Sense	-648	erythrocyte membrane protein 1 (PfEMP1), pseudogene
7	6687		28	GGGCGTTTTTGGGTAGGGAAAACATGGG	Yes	Yes	Ups	PF3D7_0700100.1	Sense	13620	erythrocyte membrane protein 1, PfEMP1
7	7541		34	GGGTTCCCCCCGAAGGGGGGATATAACCAGTGGG	Yes	Yes	Ups	PF3D7_0700100.1	Sense	12766	erythrocyte membrane protein 1, PfEMP1
7	18544		30	GGGTTAAGGGTATACATTTAGGGGTTAGGG		Yes	Ups	PF3D7_0700100.1	Sense	1763	erythrocyte membrane protein, PfEMP1
7	30750		24	GGGAGGGCTTGTTCCGGGAATGGG			In	PF3D7_0700200.1	Sense	0	rifin
7	704510		33	GGGATAGAGATAGGGATAGGGAGAGAGATAGGG			In	PF3D7_0716000.1	Sense	0	RNA-binding protein, putative
7	1075616		32	GGGAACCGTGTACAGGGCAGTTATAGGGGGGG			Ups	PF3D7_0725300.1	Antisense	862	conserved protein, unknown function
7	1444713		30	GGGTTCAGGGTTCAGGGTTTAGGTTTAGGG	Yes	Yes	Ups	PF3D7_0733000.1	Antisense	18479	erythrocyte membrane protein 1, PfEMP1
7	1444747		24	GGGTTCAGGGTTTAGGGTTTAGGG	Yes	Yes	Ups	PF3D7_0733000.1	Antisense	18513	erythrocyte membrane protein 1, PfEMP1
7	1444789		24	GGGTTTAGGGTTTAGGGTTCAGGG	Yes	Yes	Ups	PF3D7_0733000.1	Antisense	18555	erythrocyte membrane protein 1, PfEMP1
7	1444817		24	GGGTTCAGGGTTCAGGGTTTAGGG	Yes	Yes	Ups	PF3D7_0733000.1	Antisense	18583	erythrocyte membrane protein 1, PfEMP1
7	1444845		24	GGGTTTAGGGTTCAGGGTTCAGGG	Yes	Yes	Ups	PF3D7_0733000.1	Antisense	18611	erythrocyte membrane protein 1, PfEMP1
7	1444873		45	GGGTTTAGGGTTCAGGGTTCAGGGTTTAGGGTTCAAGGTTTAGGG	Yes	Yes	Ups	PF3D7_0733000.1	Antisense	18639	erythrocyte membrane protein 1, PfEMP1
7	1444928		45	GGGTTTAGGGTTTAGGGTTTAGGGTTTAGGGTTCAGGGTTTAGGG	Yes	Yes	Ups	PF3D7_0733000.1	Antisense	18694	erythrocyte membrane protein 1, PfEMP1
7	1444985		30	GGGTTCAGGGTTTAGGTTTAGGGTTTAGGG	Yes	Yes	Ups	PF3D7_0733000.1	Antisense	18751	erythrocyte membrane protein 1, PfEMP1
7	1445019		45	GGGTTTAGGGTTTAGGGTTCAGGGTTTAGGGTTTAGGGTTTAGGG	Yes	Yes	Ups	PF3D7_0733000.1	Antisense	18785	erythrocyte membrane protein 1, PfEMP1
7	1445068		24	GGGTTTAGGGTTTAGGGTTCAGGG	Yes	Yes	Ups	PF3D7_0733000.1	Antisense	18834	erythrocyte membrane protein 1, PfEMP1
7	1445111		45	GGGTTTAGGGTTTAGGGTTCAGGGTTTAGGGTTCAGGGTTTAGGG	Yes	Yes	Ups	PF3D7_0733000.1	Antisense	18877	erythrocyte membrane protein 1, PfEMP1
7	1445160		24	GGGTTTAGGGTTCAGGGTTTAGGG	Yes	Yes	Ups	PF3D7_0733000.1	Antisense	18926	erythrocyte membrane protein 1, PfEMP1
7_RC	17387	1427792	30	GGGTTAAGGGTATAACTTTAGGGGTTAGGG		Yes	Ups	PF3D7_0733000.1	Sense	1558	erythrocyte membrane protein 1, PfEMP1
7_RC	860838	584336	35	GGGAAAATGGGTTCAACAAAAGGGAAAAGAATGGG			In	PF3D7_0712800.1	Sense	0	erythrocyte membrane protein 1, PfEMP1
7_RC	1318807	126363	39	GGGACAGGCAGGGGGACAGGCAGAGGGACAGGCAGGGGG			In	PF3D7_0703200.1	Sense	0	conserved Plasmodium protein, unknown function
7_RC	1419502	25682	25	GGGGGGTCCGGCTTCGGGGGCAGGG		Yes	In	PF3D7_0700100.1	Antisense	0	erythrocyte membrane protein 1, PfEMP1
7_RC	1421509	23669	31	GGGGTCGTTGGGTTCAAGGGTACCACTAGGG		Yes	In	PF3D7_0700100.1	Antisense	0	erythrocyte membrane protein 1, PfEMP1
7_RC	1443584	1601	24	GGGTTTAGGGTTTAGGGTTTAGGG	Yes	Yes	Ups	PF3D7_0700100.1	Antisense	18706	erythrocyte membrane protein 1, PfEMP1
7_RC	1443612	1573	24	GGGTTTAGGGTTTAGGGTTCAGGG	Yes	Yes	Ups	PF3D7_0700100.1	Antisense	18734	erythrocyte membrane protein 1, PfEMP1
7_RC	1443679	1506	24	GGGTTTAGGGTTTAGGGTTCAGGG	Yes	Yes	Ups	PF3D7_0700100.1	Antisense	18801	erythrocyte membrane protein 1, PfEMP1
7_RC	1443707	1478	24	GGGTTTAGGGTTCAGGGTTTAGGG	Yes	Yes	Ups	PF3D7_0700100.1	Antisense	18829	erythrocyte membrane protein 1, PfEMP1
7_RC	1443748	1437	24	GGGTTCAGGGTTTAGGGTTTAGGG	Yes	Yes	Ups	PF3D7_0700100.1	Antisense	18870	erythrocyte membrane protein 1, PfEMP1
7_RC	1443784	1401	24	GGGTTTAGGGTTTAGGGTTTAGGG	Yes	Yes	Ups	PF3D7_0700100.1	Antisense	18906	erythrocyte membrane protein 1, PfEMP1
7_RC	1443812	1373	24	GGGTTTAGGGTTCAGGGTTCAGGG	Yes	Yes	Ups	PF3D7_0700100.1	Antisense	18934	erythrocyte membrane protein 1, PfEMP1
7_RC	1443847	1338	24	GGGTTTAGGGTTCAGGGTTCAGGG	Yes	Yes	Ups	PF3D7_0700100.1	Antisense	18969	erythrocyte membrane protein 1, PfEMP1
7_RC	1443875	1310	24	GGGTTCAGGGTTTAGGGTTTAGGG	Yes	Yes	Ups	PF3D7_0700100.1	Antisense	18997	erythrocyte membrane protein 1, PfEMP1
7_RC	1443931	1233	45	GGGTTTAGGGTTTAGGGTTTAGGGTTTAGGGTTCAGGGTTTAGGG	Yes	Yes	Ups	PF3D7_0700100.1	Antisense	19074	erythrocyte membrane protein 1, PfEMP1
7_RC	1443980	1205	24	GGGTTTAGGGTTTAGGGTTTAGGG	Yes	Yes	Ups	PF3D7_0700100.1	Antisense	19102	erythrocyte membrane protein 1, PfEMP1
7_RC	1444008	1171	30	GGGTTCAGGGTTTAGGGTTTAGGTTTAGGG	Yes	Yes	Ups	PF3D7_0700100.1	Antisense	19136	erythrocyte membrane protein 1, PfEMP1
7_RC	1444049	1136	24	GGGTTCAGGGTTCAGGGTTTAGGG	Yes	Yes	Ups	PF3D7_0700100.1	Antisense	19171	erythrocyte membrane protein 1, PfEMP1
7_RC	1444086	1099	24	GGGTTTAGGGTTCAGGGTTTAGGG	Yes	Yes	Ups	PF3D7_0700100.1	Antisense	19208	erythrocyte membrane protein 1, PfEMP1
7_RC	1444155	1030	24	GGGTTCAGGGTTTAGGGTTCTGGG	Yes	Yes	Ups	PF3D7_0700100.1	Antisense	19277	erythrocyte membrane protein 1, PfEMP1
7_RC	1444195	969	45	GGGTTTAGGGTTTAGGGTTCAGGGTTTAGGGTTTAGGGTTCAGGG	Yes	Yes	Ups	PF3D7_0700100.1	Antisense	19338	erythrocyte membrane protein 1, PfEMP1
7_RC	1444244	920	45	GGGTTTAGGGTTCAGGGTTCAGGGTTTAGGGTTTAGGGTTTAGGG	Yes	Yes	Ups	PF3D7_0700100.1	Antisense	19387	erythrocyte membrane protein 1, PfEMP1
7_RC	1444293	871	45	GGGTTCAGGGTTTAGGGTTTAGGGTTCAGGGTTTAGGGTTTAGGG	Yes	Yes	Ups	PF3D7_0700100.1	Antisense	19436	erythrocyte membrane protein 1, PfEMP1
7_RC	1444349	836	24	GGGTTCAGGGTTCAGGGTTTAGGG	Yes	Yes	Ups	PF3D7_0700100.1	Antisense	19471	erythrocyte membrane protein 1, PfEMP1
7_RC	1444377	787	45	GGGTTTAGGGTTCAGGGTTCAGGGTTTAGGGTTTAGGTTTCAGGG	Yes	Yes	Ups	PF3D7_0700100.1	Antisense	19520	erythrocyte membrane protein 1, PfEMP1
7_RC	1444432	753	24	GGGTTCAGGGTTTAGGGTTTAGGG	Yes	Yes	Ups	PF3D7_0700100.1	Antisense	19554	erythrocyte membrane protein 1, PfEMP1
7_RC	1444467	718	24	GGGTTTAGGGTTCAGGGTTTAGGG	Yes	Yes	Ups	PF3D7_0700100.1	Antisense	19589	erythrocyte membrane protein 1, PfEMP1
7_RC	1444495	690	24	GGGTTTAGGGTTTAGGGTTCAGGG	Yes	Yes	Ups	PF3D7_0700100.1	Antisense	19617	erythrocyte membrane protein 1, PfEMP1
7_RC	1444544	620	45	GGGTTTAGGGTTCAGGGTTTAGGGTTCAGGGTTTAGGTTTTAGGG	Yes	Yes	Ups	PF3D7_0700100.1	Antisense	19687	erythrocyte membrane protein 1, PfEMP1
7_RC	1444593	571	45	GGGTTTAGGGTTTAGGGTTCAGGGTTTAGGGTTTAGGGTTTAGGG	Yes	Yes	Ups	PF3D7_0700100.1	Antisense	19736	erythrocyte membrane protein 1, PfEMP1
7_RC	1444649	536	24	GGGTTCAGGGTTCAGGGTTTAGGG	Yes	Yes	Ups	PF3D7_0700100.1	Antisense	19771	erythrocyte membrane protein 1, PfEMP1
7_RC	1444691	494	24	GGGTTTAGGGTTTAGGGTTTAGGG	Yes	Yes	Ups	PF3D7_0700100.1	Antisense	19813	erythrocyte membrane protein 1, PfEMP1
7_RC	1444740	424	45	GGGTTCAGGGTTTAGGGTTCAGGGTTTAGGGTTTAGGGTTCAGGG	Yes	Yes	Ups	PF3D7_0700100.1	Antisense	19883	erythrocyte membrane protein 1, PfEMP1
7_RC	1444789	396	24	GGGTTCAGGGTTTAGGGTTTAGGG	Yes	Yes	Ups	PF3D7_0700100.1	Antisense	19911	erythrocyte membrane protein 1, PfEMP1
7_RC	1444831	333	45	GGGTTCAGGGTTTAGGGTTTAGGGTTTAGGGTTTAGGGTTTAGGG	Yes	Yes	Ups	PF3D7_0700100.1	Antisense	19974	erythrocyte membrane protein 1, PfEMP1
7_RC	1444880	284	45	GGGTTTAGGGTTTAGGGTTCAGGGTTTAGGGTTTAGGGTTCAGGG	Yes	Yes	Ups	PF3D7_0700100.1	Antisense	20023	erythrocyte membrane protein 1, PfEMP1
7_RC	1444930	255	24	GGGTTTAGGGTTTAGGGTTTAGGG	Yes	Yes	Ups	PF3D7_0700100.1	Antisense	20052	erythrocyte membrane protein 1, PfEMP1
7_RC	1444958	227	24	GGGTTTAGGGTTTAGGGTTTAGGG	Yes	Yes	Ups	PF3D7_0700100.1	Antisense	20080	erythrocyte membrane protein 1, PfEMP1
7_RC	1445008	177	24	GGGTTCAGGGTTTAGGGTTTAGGG	Yes	Yes	Ups	PF3D7_0700100.1	Antisense	20130	erythrocyte membrane protein 1, PfEMP1
7_RC	1445049	136	24	GGGTTTAGGGTTTAGGGTTTAGGG	Yes	Yes	Ups	PF3D7_0700100.1	Antisense	20171	erythrocyte membrane protein 1, PfEMP1
7_RC	1445089	96	24	GGGTTTAGGGTTCAGGGTTTAGGG	Yes	Yes	Ups	PF3D7_0700100.1	Antisense	20211	erythrocyte membrane protein 1, PfEMP1
7_RC	1445132	53	24	GGGTTCAGGGTTTAGGGTTCAGGG	Yes	Yes	Ups	PF3D7_0700100.1	Antisense	20254	erythrocyte membrane protein 1, PfEMP1
7_RC	1445160	4	45	GGGTTTAGGGTTCAGGGTTTAGGGTTCAGGGTTCAGGGTTTAGGG	Yes	Yes	Ups	PF3D7_0700100.1	Antisense	20303	erythrocyte membrane protein 1, PfEMP1
8	7070		34	GGGTTCCCCCCGAAGGGGGGATATAACCAGTGGG	Yes	Yes	Ups	PF3D7_0800100.1	Sense	14291	erythrocyte membrane protein 1, PfEMP1
8	19707		30	GGGTTAAGGGTATAACTTTAGGGGTTAGGG		Yes	Ups	PF3D7_0800100.1	Sense	1654	erythrocyte membrane protein 1, PfEMP1
8	31717		42	GGGTTGGTTCGCAGGGGGGGGTTGTACGGGTGGAGGCGGGGG			In	PF3D7_0800200.1	Antisense	0	erythrocyte membrane protein 1, PfEMP1
8	1276269		20	GGGTGTGGGGGGTACTAGGG			In	PF3D7_0829900.1	Sense	0	unspecifed product
8	1279215		35	GGGTTTAATATTAGGGTTAGGGTTTAATATTAGGG			Down	PF3D7_0829900.1	Sense	-420	unspecifed product
8	1279285		28	GGGTTAGGGTTTAATATTAGGGTTAGGG			Down	PF3D7_0829900.1	Sense	-490	unspecifed product
8	1279348		24	GGGTTCAGGGTTTAGGGTTTAGGG			Down	PF3D7_0829900.1	Sense	-553	unspecifed product
8	1279394		23	GGGTTAGGGTTTAGGGTATAGGG			Down	PF3D7_0829900.1	Sense	-599	unspecifed product
8	1438174		37	GGGGTTGATGGAGGGGCCGCAGGGGCCGGTGCCGGGG		Yes	In	PF3D7_0833500.1	Antisense	0	erythrocyte membrane protein 1, PfEMP1
8	1472224		36	GGGTTTAGGTTTAGGGTTCAGGGTTTAGGTTTAGGG	Yes	Yes	Ups	PF3D7_0833500.1	Antisense	28775	erythrocyte membrane protein 1, PfEMP1
8	1472304		24	GGGTTCAGGGTTTAGGGTTCAGGG	Yes	Yes	Ups	PF3D7_0833500.1	Antisense	28855	erythrocyte membrane protein 1, PfEMP1
8	1472359		45	GGGTTTAGGGTTTAGGGTTCAGGGTTTAGGGTTTAGGGTTTAGGG	Yes	Yes	Ups	PF3D7_0833500.1	Antisense	28910	erythrocyte membrane protein 1, PfEMP1
8	1472408		24	GGGTTTAGGGTTCAGGGTTTAGGG	Yes	Yes	Ups	PF3D7_0833500.1	Antisense	28959	erythrocyte membrane protein 1, PfEMP1
8	1472483		24	GGGTTTAGGGTTCAGGGTTTAGGG	Yes	Yes	Ups	PF3D7_0833500.1	Antisense	29034	erythrocyte membrane protein 1, PfEMP1
8	1472511		24	GGGTTCAGGGTTTAGGGTTCAGGG	Yes	Yes	Ups	PF3D7_0833500.1	Antisense	29062	erythrocyte membrane protein 1, PfEMP1
8	1472539		24	GGGTTTAGGGTTCAGGGTTTAGGG	Yes	Yes	Ups	PF3D7_0833500.1	Antisense	29090	erythrocyte membrane protein 1, PfEMP1
8	1472567		26	GGGTTTCAGGGTTTTAGGGTTTAGGG	Yes	Yes	Ups	PF3D7_0833500.1	Antisense	29118	erythrocyte membrane protein 1, PfEMP1
8	1472597		24	GGGTTCAGGGTTTAGGGTTTAGGG	Yes	Yes	Ups	PF3D7_0833500.1	Antisense	29148	erythrocyte membrane protein 1, PfEMP1
8	1472632		45	GGGTTTAGGGGTTAGGGTTTAGGGTTTAGGGTTCAGAGTTTAGGG	Yes	Yes	Ups	PF3D7_0833500.1	Antisense	29183	erythrocyte membrane protein 1, PfEMP1
8	1472681		24	GGGTTTAGGGTTCAGGGTTTAGGG	Yes	Yes	Ups	PF3D7_0833500.1	Antisense	29232	erythrocyte membrane protein 1, PfEMP1
8	1472729		24	GGGTTTAGGGTTTAGGGTTCAGGG	Yes	Yes	Ups	PF3D7_0833500.1	Antisense	29280	erythrocyte membrane protein 1, PfEMP1
8	1472769		24	GGGTTTAGGGTTCAGGGTTTAGGG	Yes	Yes	Ups	PF3D7_0833500.1	Antisense	29320	erythrocyte membrane protein 1, PfEMP1
8_RC	7689	1465090	28	GGGCGTTTTTGGGCAGGGAAAACATGGG	Yes	Yes	Ups	PF3D7_0833500.1	Sense	21641	erythrocyte membrane protein 1, PfEMP1
8_RC	27700	1445077	30	GGGTTAAGGGTATAACTTTAGGGGTTAGGG		Yes	Ups	PF3D7_0833500.1	Sense	1628	erythrocyte membrane protein 1, PfEMP1
8_RC	119479	1353314	14	GGGGGGGGGGGGGG			Ups	PF3D7_0831500.1	Antisense	142	Plasmodium exported protein (PHIST), unknown function
8_RC	1008510	464263	34	GGGTCGTCGCCGGGTTGTTGGGGTTTCACTCGGG			In	PF3D7_0809100.1	Antisense	0	erythrocyte membrane protein 1, PfEMP1
8_RC	1327929	144856	22	GGGAAAATTTTGGGGGGTTGGG			Ups	PF3D7_0802000.1	Antisense	1233	glutamate dehydrogenase, putative
8_RC	1425840	46934	33	GGGTGGTGGGGGTATCACTAGGGGCTGAGGGGG			In	PF3D7_0800300.1	Antisense	0	erythrocyte membrane protein 1, PfEMP1
8_RC	1427021	45761	25	GGGCTGTCGGGTGGTGGGTTTAGGG			In	PF3D7_0800300.1	Antisense	0	erythrocyte membrane protein 1, PfEMP1
8_RC	1428444	44331	32	GGGTGATCGGGGTGAGGGCGGTGACACCAGGG			In	PF3D7_0800300.1	Antisense	0	erythrocyte membrane protein 1, PfEMP1
8_RC	1465353	7414	40	GGGTACTAATTTTTGGGTACAAAGGGGACAGAAACATGGG	Yes		Ups	PF3D7_0800100.1	Antisense	13947	erythrocyte membrane protein 1, PfEMP1
8_RC	1472637	146	24	GGGTTCAGGGTTTAGGGTTCAGGG	Yes		Ups	PF3D7_0800100.1	Antisense	21215	erythrocyte membrane protein 1, PfEMP1
8_RC	1472671	112	24	GGGTTCAGGGTTTAGGGTTTAGGG	Yes		Ups	PF3D7_0800100.1	Antisense	21249	erythrocyte membrane protein 1, PfEMP1
8_RC	1472699	84	24	GGGTTTAGGGTTTAGGGTTTAGGG	Yes		Ups	PF3D7_0800100.1	Antisense	21277	erythrocyte membrane protein 1, PfEMP1
8_RC	1472732	30	45	GGGTTCAGGGTTTAGGGTTCAGGGTTCAGGGTTTAGGGTTTAGGG	Yes		Ups	PF3D7_0800100.1	Antisense	21331	erythrocyte membrane protein 1, PfEMP1
9	5803		28	GGGCGTTTTTGGGCAGGGAAAACATGGG	Yes	Yes	Ups	PF3D7_0900100.1	Sense	14277	erythrocyte membrane protein 1, PfEMP1
9	18452		30	GGGTTAAGGGTATAACTTTAGGGGTTAGGG		Yes	Ups	PF3D7_0900100.1	Sense	1628	erythrocyte membrane protein 1, PfEMP1
9	1498054		27	GGGGGGTTTTGGTTGTGGGGTTTCGGG		Yes	In	PF3D7_0937800.1	Antisense	0	erythrocyte membrane protein 1, PfEMP1
9	1540957		24	GGGTTTAGGGTTCAGGGTTCAGGG	Yes	Yes	Ups	PF3D7_0937800.1	Antisense	37621	erythrocyte membrane protein 1, PfEMP1
9	1540998		24	GGGTTCAGGGTTTAGGGTTCAGGG	Yes	Yes	Ups	PF3D7_0937800.1	Antisense	37662	erythrocyte membrane protein 1, PfEMP1
9	1541041		45	GGGTTCAGGGTTTAGGGTTTAGGGTTTAGGGTTCAGGGTTTAGGG	Yes	Yes	Ups	PF3D7_0937800.1	Antisense	37705	erythrocyte membrane protein 1, PfEMP1
9	1541090		45	GGGTTCAGGGTTTAGGGTTCAGGGTTTAGGGTTTAGGGTTTAGGG	Yes	Yes	Ups	PF3D7_0937800.1	Antisense	37754	erythrocyte membrane protein 1, PfEMP1
9	1541153		45	GGGTTCAGGGTTTAGGGTTTAGGTTTTAGGGTTTAGGGTTTAGGG	Yes	Yes	Ups	PF3D7_0937800.1	Antisense	37817	erythrocyte membrane protein 1, PfEMP1
9	1541202		24	GGGTTCAGGGTTTAGGGTTTAGGG	Yes	Yes	Ups	PF3D7_0937800.1	Antisense	37866	erythrocyte membrane protein 1, PfEMP1
9	1541230		31	GGGTTTAGGGTTCAGGGTTCAGGTTTTAGGG	Yes	Yes	Ups	PF3D7_0937800.1	Antisense	37894	erythrocyte membrane protein 1, PfEMP1
9	1541265		24	GGGTTTAGGGTTTAGGGTTTAGGG	Yes	Yes	Ups	PF3D7_0937800.1	Antisense	37929	erythrocyte membrane protein 1, PfEMP1
9	1541300		24	GGGTTTAGGGTTTAGGGTTTAGGG	Yes	Yes	Ups	PF3D7_0937800.1	Antisense	37964	erythrocyte membrane protein 1, PfEMP1
9	1541335		24	GGGTTTAGGGTTCAGGGTTTAGGG	Yes	Yes	Ups	PF3D7_0937800.1	Antisense	37999	erythrocyte membrane protein 1, PfEMP1
9	1541363		24	GGGTTTAGGGTTCAGGGTTCAGGG	Yes	Yes	Ups	PF3D7_0937800.1	Antisense	38027	erythrocyte membrane protein 1, PfEMP1
9	1541411		24	GGGTTTAGGGTTCAGGGTTCAGGG	Yes	Yes	Ups	PF3D7_0937800.1	Antisense	38075	erythrocyte membrane protein 1, PfEMP1
9	1541467		24	GGGTTTAGGGTTCAGGGTTTAGGG	Yes	Yes	Ups	PF3D7_0937800.1	Antisense	38131	erythrocyte membrane protein 1, PfEMP1
9	1541522		24	GGGTTCAGGGTTTAGGGTTTAGGG	Yes	Yes	Ups	PF3D7_0937800.1	Antisense	38186	erythrocyte membrane protein 1, PfEMP1
9	1541558		24	GGGTTCAGGGTTTAGGGTTTAGGG	Yes	Yes	Ups	PF3D7_0937800.1	Antisense	38222	erythrocyte membrane protein 1, PfEMP1
9	1541586		24	GGGTTTAGGGTTTAGGGTTTAGGG	Yes	Yes	Ups	PF3D7_0937800.1	Antisense	38250	erythrocyte membrane protein 1, PfEMP1
9	1541620		24	GGGTTCAGGGTTTAGGGTTCAGGG	Yes	Yes	Ups	PF3D7_0937800.1	Antisense	38284	erythrocyte membrane protein 1, PfEMP1
9	1541662		24	GGGTTTAGGGTTCAGGGTTTAGGG	Yes	Yes	Ups	PF3D7_0937800.1	Antisense	38326	erythrocyte membrane protein 1, PfEMP1
9_RC	192005	1349714	18	GGGGGGGAGGGTTTAGGG			Ups	PF3D7_0934400.1	Antisense	76	AP2 domain transcription factor, putative
9_RC	1517931	23775	31	GGGGTTGTTGAGGGTGGGTGTATCACTAGGG		Yes	In	PF3D7_0900100.1	Sense	0	erythrocyte membrane protein 1, PfEMP1
9_RC	1541277	436	24	GGGTTCAGGGTTTAGGGTTTAGGG	Yes	Yes	Ups	PF3D7_0900100.1	Antisense	19644	erythrocyte membrane protein 1, PfEMP1
9_RC	1541305	402	30	GGGTTTAGGTTTAGGGTTTAGGGTTCAGGG	Yes	Yes	Ups	PF3D7_0900100.1	Antisense	19678	erythrocyte membrane protein 1, PfEMP1
9_RC	1541339	374	24	GGGTTTAGGGTTTAGGGTTCAGGG	Yes	Yes	Ups	PF3D7_0900100.1	Antisense	19706	erythrocyte membrane protein 1, PfEMP1
9_RC	1541367	346	24	GGGTTTAGGGTTTAGGGTTCAGGG	Yes	Yes	Ups	PF3D7_0900100.1	Antisense	19734	erythrocyte membrane protein 1, PfEMP1
9_RC	1541396	317	24	GGGTTTAGGGTTCAGGGTTTAGGG	Yes	Yes	Ups	PF3D7_0900100.1	Antisense	19763	erythrocyte membrane protein 1, PfEMP1
9_RC	1541431	276	30	GGGTTTAGGGTTTAGGTTTAGGGTTTAGGG	Yes	Yes	Ups	PF3D7_0900100.1	Antisense	19854	erythrocyte membrane protein 1, PfEMP1
9_RC	1541466	226	45	GGGTTTAGGGTTTAGGGTTTAGGGTTCAGGGTTTAGGGTTTAGGG	Yes	Yes	Ups	PF3D7_0900100.1	Antisense	19854	erythrocyte membrane protein 1, PfEMP1
9_RC	1541515	198	24	GGGTTTAGGGTTTAGGGTTCAGGG	Yes	Yes	Ups	PF3D7_0900100.1	Antisense	19882	erythrocyte membrane protein 1, PfEMP1
9_RC	1541577	135	25	GGGTTTAGGGTTTAGGGTTTCAGGG	Yes	Yes	Ups	PF3D7_0900100.1	Antisense	19945	erythrocyte membrane protein 1, PfEMP1
9_RC	1541633	59	45	GGGTTCAGGGTTTAGGGTTCAGGGTTTAGGGTTTAGGGTTCAGGG	Yes	Yes	Ups	PF3D7_0900100.1	Antisense	20021	erythrocyte membrane protein 1, PfEMP1
9_RC	1541682	31	24	GGGTTTAGGGTTTAGGGTTCAGGG	Yes	Yes	Ups	PF3D7_0900100.1	Antisense	20049	erythrocyte membrane protein 1, PfEMP1
9_RC	1541710	3	24	GGGTTTAGGGTTTAGGGTTCAGGG	Yes	Yes	Ups	PF3D7_0900100.1	Antisense	20077	erythrocyte membrane protein 1, PfEMP1
10	8400		34	GGGTTCCCCCCGAAGGGGGGATATAACCAGTGGG	Yes	Yes	Ups	PF3D7_1000100.1	Sense	20090	erythrocyte membrane protein 1, PfEMP1
10	768186		20	GGGGGGGAAGGGAGGTAGGG			In	PF3D7_1019100.1	Antisense		conserved Plasmodium protein, unknown function
10	1257840		29	GGGGATTGGGTTGATGGGAAAATGCAGGG			In	PF3D7_1031200.1	Sense		MORN repeat-containing protein 1
10	1584568		16	GGGCCGGGTTGGGGGG			Down	PF3D7_1039400.1	Antisense	-2584	erythrocyte membrane protein 1 (PfEMP1), pseudogene
10	1584602		24	GGGGGGGGGGGGGGGAAAGTGGGG			Down	PF3D7_1039400.1	Antisense	-2550	erythrocyte membrane protein 1 (PfEMP1), pseudogene
10	1584641		42	GGGGGGAGGGGGAAGGGGGGGGGGGCGAGGGGGGTTGGGGGG			Down	PF3D7_1039400.1	Antisense	-2511	erythrocyte membrane protein 1 (PfEMP1), pseudogene
10	1646315		30	GGGAAGAGGAGCCGGGGGTGATGGGTTGGG		Yes	In	PF3D7_1041300.1	Antisense	0	erythrocyte membrane protein 1, PfEMP1
10	1686861		24	GGGTTCAGGGTTTAGGGTTTAGGG	Yes	Yes	Ups	PF3D7_1041300.1	Antisense	36913	erythrocyte membrane protein 1, PfEMP1
10	1686915		24	GGGTTTAGGGTTCAGGGTTTAGGG	Yes	Yes	Ups	PF3D7_1041300.1	Antisense	36967	erythrocyte membrane protein 1, PfEMP1
10	1686943		24	GGGTTTAGGGTTCAGGGTTCAGGG	Yes	Yes	Ups	PF3D7_1041300.1	Antisense	36995	erythrocyte membrane protein 1, PfEMP1
10	1686977		30	GGGTTTAGGGTTTAGGGTTTAGGTTTAGGG	Yes	Yes	Ups	PF3D7_1041300.1	Antisense	37029	erythrocyte membrane protein 1, PfEMP1
10	1687011		45	GGGTTTAGGGTTTAGGGTTCAGGGTTTAGGGTTCAGGGTTTAGGG	Yes	Yes	Ups	PF3D7_1041300.1	Antisense	37063	erythrocyte membrane protein 1, PfEMP1
10	1687060		24	GGGTTCAGGGTTTAGGGTTTAGGG	Yes	Yes	Ups	PF3D7_1041300.1	Antisense	37112	erythrocyte membrane protein 1, PfEMP1
10	1687128		24	GGGTTCAGGGTTTAGGGTTCAGGG	Yes	Yes	Ups	PF3D7_1041300.1	Antisense	37180	erythrocyte membrane protein 1, PfEMP1
10	1687162		24	GGGTTTAGGGTTTAGGGTTCAGGG	Yes	Yes	Ups	PF3D7_1041300.1	Antisense	37214	erythrocyte membrane protein 1, PfEMP1
10	1687190		24	GGGTTCAGGGTTTAGGGTTCAGGG	Yes	Yes	Ups	PF3D7_1041300.1	Antisense	37242	erythrocyte membrane protein 1, PfEMP1
10	1687225		24	GGGTTTAGGGTTCAGGGTTTAGGG	Yes	Yes	Ups	PF3D7_1041300.1	Antisense	37277	erythrocyte membrane protein 1, PfEMP1
10	1687267		45	GGGTTTAGGGTTCAGGGTTTAGGGTTCAGGGTTTAGGGTTTAGGG	Yes	Yes	Ups	PF3D7_1041300.1	Antisense	37319	erythrocyte membrane protein 1, PfEMP1
10	1687316		24	GGGTTTAGGGTTCAGGGTTCAGGG	Yes	Yes	Ups	PF3D7_1041300.1	Antisense	37368	erythrocyte membrane protein 1, PfEMP1
10	1687352		24	GGGTTTAGGGTTCAGGGTTCAGGG	Yes	Yes	Ups	PF3D7_1041300.1	Antisense	37404	erythrocyte membrane protein 1, PfEMP1
10	1687380		30	GGGTTCAGGGTTTAGGTTTAGGGTTCAGGG	Yes	Yes	Ups	PF3D7_1041300.1	Antisense	37432	erythrocyte membrane protein 1, PfEMP1
10	1687420		24	GGGTTCAGGGTTTAGGGTTTAGGG	Yes	Yes	Ups	PF3D7_1041300.1	Antisense	37472	erythrocyte membrane protein 1, PfEMP1
10	1687471		24	GGGTTTAGGGTTTAGGGTTCAGGG	Yes	Yes	Ups	PF3D7_1041300.1	Antisense	37523	erythrocyte membrane protein 1, PfEMP1
10	1687499		24	GGGTTTAGGGTTTAGGGTTCAGGG	Yes	Yes	Ups	PF3D7_1041300.1	Antisense	37551	erythrocyte membrane protein 1, PfEMP1
10	1687533		24	GGGTTTAGGGTTTAGGGTTCAGGG	Yes	Yes	Ups	PF3D7_1041300.1	Antisense	37585	erythrocyte membrane protein 1, PfEMP1
10	1687568		24	GGGTTCAGGGTTTAGGGTTCAGGG	Yes	Yes	Ups	PF3D7_1041300.1	Antisense	37620	erythrocyte membrane protein 1, PfEMP1
10	1687610		24	GGGTTTAGGGTTCAGGGTTTAGGG	Yes	Yes	Ups	PF3D7_1041300.1	Antisense	37662	erythrocyte membrane protein 1, PfEMP1
10_RC	8219	1679405	34	GGGTTCCCCCCGAAGGGGGGATATAACCAGTGGG	Yes	Yes	Ups	PF3D7_1041300.1	Sense	29457	erythrocyte membrane protein 1, PfEMP1
10_RC	36066	1651562	30	GGGTTAAGGGTATAACGTTAAGGGTTAGGG		Yes	Ups	PF3D7_1041300.1	Sense	1614	erythrocyte membrane protein 1, PfEMP1
10_RC	456733	1230886	39	GGGATCCAATGTGGGCCCAAATATGGGATCACCTATGGG			In	PF3D7_1030200.1	Sense	0	claudin-like apicomplexan microneme protein, putative
10_RC	456781	1230838	39	GGGACCATCTATGGGATCACCTATGGGTCCATCTATGGG			In	PF3D7_1030200.1	Sense	0	claudin-like apicomplexan microneme protein, putative
10_RC	565971	1121662	25	GGGAAATGGGGGGTCCAAATATGGG			Ups	PF3D7_1026800.1	Antisense	1300	40S ribosomal protein S2
10_RC	1678874	8744	40	GGGTACTAATTTTTGGGTACAAAGGGGACAGAAACATGGG	Yes	Yes	Ups	PF3D7_1000100.1	Antisense	19746	erythrocyte membrane protein 1, PfEMP1
10_RC	1686822	811	25	GGGTTTAGGGTTCAGGGTTTCAGGG	Yes	Yes	Ups	PF3D7_1000100.1	Antisense	27735	erythrocyte membrane protein 1, PfEMP1
10_RC	1686858	755	45	GGGTTTAGGGTTTAGGGTTTAGGGTTTAGGGTTTAGGGTTCAGGG	Yes	Yes	Ups	PF3D7_1000100.1	Antisense	27798	erythrocyte membrane protein 1, PfEMP1
10_RC	1686921	692	45	GGGTTTAGGGTTCAGGGTTCAGGGTTTAGGGTTCAGGGTTCAGGG	Yes	Yes	Ups	PF3D7_1000100.1	Antisense	27861	erythrocyte membrane protein 1, PfEMP1
10_RC	1686984	629	45	GGGTTTAGGTTTTAGGGTTCAGGGTTTAGGGTTCAGGGTTTAGGG	Yes	Yes	Ups	PF3D7_1000100.1	Antisense	27917	erythrocyte membrane protein 1, PfEMP1
10_RC	1687040	573	45	GGGTTTAGGGTTCAGGGTTTAGGGTTTAGGGTTTAGGGTTCAGGG	Yes	Yes	Ups	PF3D7_1000100.1	Antisense	27980	erythrocyte membrane protein 1, PfEMP1
10_RC	1687103	510	45	GGGTTTTAGGTTTAGGGTTCAGGGTTTAGGGTTTAGGGTTTAGGG	Yes	Yes	Ups	PF3D7_1000100.1	Antisense	28008	erythrocyte membrane protein 1, PfEMP1
10_RC	1687152	482	24	GGGTTCAGGGTTTAGGGTTTAGGG	Yes	Yes	Ups	PF3D7_1000100.1	Antisense	28044	erythrocyte membrane protein 1, PfEMP1
10_RC	1687188	446	24	GGGTTTAGGGTTTAGGGTTTAGGG	Yes	Yes	Ups	PF3D7_1000100.1	Antisense	28072	erythrocyte membrane protein 1, PfEMP1
10_RC	1687216	418	24	GGGTTCAGGGTTTAGGGTTTAGGG	Yes	Yes	Ups	PF3D7_1000100.1	Antisense	28120	erythrocyte membrane protein 1, PfEMP1
10_RC	1687244	370	44	GGGTTCAGGTTTAGGGTTTTAGGTTTAGGGTTTAGGGTTCAGGG	Yes	Yes	Ups	PF3D7_1000100.1	Antisense	28169	erythrocyte membrane protein 1, PfEMP1
10_RC	1687292	321	45	GGGTTTAGGGTTCAGGGTTTAGGGTTTAGGGTTCAGGGTTCAGGG	Yes	Yes	Ups	PF3D7_1000100.1	Antisense	28219	erythrocyte membrane protein 1, PfEMP1
10_RC	1687361	271	26	GGGTTCATGGGTTCAGGGTTTTAGGG	Yes	Yes	Ups	PF3D7_1000100.1	Antisense	28283	erythrocyte membrane protein 1, PfEMP1
10_RC	1687427	207	24	GGGTTTAGGGTTCAGGGTTCAGGG	Yes	Yes	Ups	PF3D7_1000100.1	Antisense	28318	erythrocyte membrane protein 1, PfEMP1
10_RC	1687462	172	24	GGGTTCAGGGTTTAGGGTTCAGGG	Yes	Yes	Ups	PF3D7_1000100.1	Antisense	28374	erythrocyte membrane protein 1, PfEMP1
10_RC	1687497	116	45	GGGTTCAGGGTTTAGGGTTTAGGGTTTAGGGTTTAGGGTTCAGGG	Yes	Yes	Ups	PF3D7_1000100.1	Antisense	28436	erythrocyte membrane protein 1, PfEMP1
10_RC	1687580	54	24	GGGTTTAGGGTTCAGGGTTCAGGG	Yes	Yes	Ups	PF3D7_1000100.1	Antisense	28498	erythrocyte membrane protein 1, PfEMP1
10_RC	1687629	5	24	GGGTTCAGGGTTTAGGGTTCAGGG	Yes	Yes	Ups	PF3D7_1000100.1	Antisense	28547	erythrocyte membrane protein 1, PfEMP1
11	7382		28	GGGCGTTTTTGGGCAGGGAAAACATGGG	Yes	Yes	Ups	PF3D7_1100100.1	Sense	16778	erythrocyte membrane protein 1, PfEMP1
11	8237		34	GGGTTCCCCCCGAAGGGGGGATATAACCAGTGGG	Yes	Yes	Ups	PF3D7_1100100.1	Sense	15923	erythrocyte membrane protein 1, PfEMP1
11	22548		30	GGGTTAAGGGTATAACTTTAGGGGTTAGGG		Yes	Ups	PF3D7_1100100.1	Sense	1612	erythrocyte membrane protein 1, PfEMP1
11	934697		14	GGGGGGGGGGGGGG			Ups	PF3D7_1123500.1	Antisense	1387	golgi protein 2
11	969497		18	GGGAAGGGAAGGGAAGGG			Down	PF3D7_1124600.1	Antisense	-608	ethanolamine kinase
11	2037030		31	GGGTTTAAGGTTTAGGGTTCAGGGTTTAGGG	Yes		Down	PF3D7_1150400.1	Sense	-1144	erythrocyte membrane protein 1, PfEMP1
11	2037065		24	GGGTTTAGGGTTCAGGGTTTAGGG	Yes		Down	PF3D7_1150400.1	Sense	-1179	erythrocyte membrane protein 1, PfEMP1
11	2037145		24	GGGTTTAGGGTTCAGGGTTTAGGG	Yes		Down	PF3D7_1150400.1	Sense	-1259	erythrocyte membrane protein 1, PfEMP1
11	2037173		24	GGGTTTAGGGTTTAGGGTTCAGGG	Yes		Down	PF3D7_1150400.1	Sense	-1287	erythrocyte membrane protein 1, PfEMP1
11	2037235		24	GGGTTTAGGGTTTAGGGTTCAGGG	Yes		Down	PF3D7_1150400.1	Sense	-1349	erythrocyte membrane protein 1, PfEMP1
11	2037289		24	GGGTTCAGGGTTTAGGGTTCAGGG	Yes		Down	PF3D7_1150400.1	Sense	-1403	erythrocyte membrane protein 1, PfEMP1
11	2037317		24	GGGTTTAGGGTTTAGGGTTCAGGG	Yes		Down	PF3D7_1150400.1	Sense	-1431	erythrocyte membrane protein 1, PfEMP1
11	2037351		45	GGGTTCAGGGTTTAGGGTTCAGGGTTTAGGGTTTAGGGTTCAGGG	Yes		Down	PF3D7_1150400.1	Sense	-1465	erythrocyte membrane protein 1, PfEMP1
11	2037408		24	GGGTTCAGGGTTCAGGGTTTAGGG	Yes		Down	PF3D7_1150400.1	Sense	-1522	erythrocyte membrane protein 1, PfEMP1
11	2037450		24	GGGTTCAGGGTTTAGGGTTCAGGG	Yes		Down	PF3D7_1150400.1	Sense	-1564	erythrocyte membrane protein 1, PfEMP1
11	2037492		31	GGGTTATGGTTTAGGGTTTAGGGTTTTAGGG	Yes		Down	PF3D7_1150400.1	Sense	-1606	erythrocyte membrane protein 1, PfEMP1
11	2037547		24	GGGTTCAGGGTTTAGGGTTCAGGG	Yes		Down	PF3D7_1150400.1	Sense	-1661	erythrocyte membrane protein 1, PfEMP1
11	2037583		24	GGGTTCAGGGTTTAGGGTTTAGGG	Yes		Down	PF3D7_1150400.1	Sense	-1697	erythrocyte membrane protein 1, PfEMP1
11	2037639		24	GGGTTCAGGGTTTAGGGTTTAGGG	Yes		Down	PF3D7_1150400.1	Sense	-1753	erythrocyte membrane protein 1, PfEMP1
11	2037667		24	GGGTTTAGGGTTTAGGGTTCAGGG	Yes		Down	PF3D7_1150400.1	Sense	-1781	erythrocyte membrane protein 1, PfEMP1
11	2037702		24	GGGTTTAGGGTTCAGGGTTTAGGG	Yes		Down	PF3D7_1150400.1	Sense	-1816	erythrocyte membrane protein 1, PfEMP1
11	2037744		25	GGGTTCAGGGTTTTAGGGTTCAGGG	Yes		Down	PF3D7_1150400.1	Sense	-1858	erythrocyte membrane protein 1, PfEMP1
11	2037788		24	GGGTTTAGGGTTCAGGGTTTAGGG	Yes		Down	PF3D7_1150400.1	Sense	-1902	erythrocyte membrane protein 1, PfEMP1
11	2037837		24	GGGTTCAGGGTTTAGGGTTTAGGG	Yes		Down	PF3D7_1150400.1	Sense	-1951	erythrocyte membrane protein 1, PfEMP1
11	2037872		45	GGGTTCAGGGTTCAGGGTTTAGGGTTTAGGGTTTAGGGTTCAGGG	Yes		Down	PF3D7_1150400.1	Sense	-1986	erythrocyte membrane protein 1, PfEMP1
11	2037941		24	GGGTTTAGGGTTTAGGGTTCAGGG	Yes		Down	PF3D7_1150400.1	Sense	-2055	erythrocyte membrane protein 1, PfEMP1
11	2037996		45	GGGTTTAGGGTTCAGGGTTCAGGGTTTAGGGTTTAGGGTTCAGGG	Yes		Down	PF3D7_1150400.1	Sense	-2110	erythrocyte membrane protein 1, PfEMP1
11	2038071		25	GGGTTTAGGGTTTCAGGGTTTAGGG	Yes		Down	PF3D7_1150400.1	Sense	-2185	erythrocyte membrane protein 1, PfEMP1
11	2038133		25	GGGTTCAGGGTTTCAGGGTTTAGGG	Yes		Down	PF3D7_1150400.1	Sense	-2247	erythrocyte membrane protein 1, PfEMP1
11	2038168		24	GGGTTCAGGGTTTAGGGTTCAGGG	Yes		Down	PF3D7_1150400.1	Sense	-2282	erythrocyte membrane protein 1, PfEMP1
11	2038202		24	GGGTTCAGGGTTTAGGGTTTAGGG	Yes		Down	PF3D7_1150400.1	Sense	-2316	erythrocyte membrane protein 1, PfEMP1
11	2038230		24	GGGTTTAGGGTGTAGGGTTTAGGG	Yes		Down	PF3D7_1150400.1	Sense	-2344	erythrocyte membrane protein 1, PfEMP1
11	2038278		24	GGGTTTGGGGTTCAGGGTTTAGGG	Yes		Down	PF3D7_1150400.1	Sense	-2392	erythrocyte membrane protein 1, PfEMP1
11	2038312		24	GGGTTTAGGGTTCAGGGTTTTGGG	Yes		Down	PF3D7_1150400.1	Sense	-2426	erythrocyte membrane protein 1, PfEMP1
11_RC	2029721	8581	40	GGGTACTAATTTTTGGGTACAAAGGGGACCAAAACATGGG	Yes		Ups	PF3D7_1100100.1	Antisense	15579	erythrocyte membrane protein 1, PfEMP1
11_RC	2037550	747	45	GGGTTTAGGGTTTAGGGTTTAGGGTTTAGGGTTCAGGGTTTAGGG	Yes		Ups	PF3D7_1100100.1	Antisense	23413	erythrocyte membrane protein 1, PfEMP1
11_RC	2037606	691	45	GGGTTTAGGGTTCAGGGTTTAGGGTTCAGGGTTTAGGGTTTAGGG	Yes		Ups	PF3D7_1100100.1	Antisense	23469	erythrocyte membrane protein 1, PfEMP1
11_RC	2037662	656	24	GGGTTCAGGGTTCAGGGTTTAGGG	Yes		Ups	PF3D7_1100100.1	Antisense	23504	erythrocyte membrane protein 1, PfEMP1
11_RC	2037717	580	45	GGGTTTAGGGTTTAGGGTTTAGGGGTTAGGGTTCAGGGTTTAGGG	Yes		Ups	PF3D7_1100100.1	Antisense	23580	erythrocyte membrane protein 1, PfEMP1
11_RC	2037786	532	24	GGGTTCAGGGTTTAGGGTTTAGGG	Yes		Ups	PF3D7_1100100.1	Antisense	23628	erythrocyte membrane protein 1, PfEMP1
11_RC	2037841	477	24	GGGTTCAGGGTTTAGGGTTTAGGG	Yes		Ups	PF3D7_1100100.1	Antisense	23683	erythrocyte membrane protein 1, PfEMP1
11_RC	2037869	449	24	GGGTTTAGGGTTCAGGGTTTAGGG	Yes		Ups	PF3D7_1100100.1	Antisense	23711	erythrocyte membrane protein 1, PfEMP1
11_RC	2037924	394	24	GGGTTTAGGGTTCAGGGTTCAGGG	Yes		Ups	PF3D7_1100100.1	Antisense	23766	erythrocyte membrane protein 1, PfEMP1
11_RC	2038005	292	45	GGGTTCAGGGTTCAGGGTTCAGGGTTTAGGGTTCAGGGTTTAGGG	Yes		Ups	PF3D7_1100100.1	Antisense	23868	erythrocyte membrane protein 1, PfEMP1
11_RC	2038061	236	45	GGGTTCAGGTTTCAGGGTTTAGGGTTCAGGGTTTAGGGTTCAGGG	Yes		Ups	PF3D7_1100100.1	Antisense	23924	erythrocyte membrane protein 1, PfEMP1
11_RC	2038110	208	24	GGGTTTAGGGTTCAGGGTTCAGGG	Yes		Ups	PF3D7_1100100.1	Antisense	23952	erythrocyte membrane protein 1, PfEMP1
11_RC	2038138	159	45	GGGTTCAGGGTTCAGGGTTCAGGGTTTAGGGTTCAGGGTTCAGGG	Yes		Ups	PF3D7_1100100.1	Antisense	24001	erythrocyte membrane protein 1, PfEMP1
11_RC	2038187	131	24	GGGTTCAGGGTTTAGGGTTTAGGG	Yes		Ups	PF3D7_1100100.1	Antisense	24029	erythrocyte membrane protein 1, PfEMP1
11_RC	2038223	95	24	GGGTTTAGGGTTTAGGGTTTAGGG	Yes		Ups	PF3D7_1100100.1	Antisense	24065	erythrocyte membrane protein 1, PfEMP1
11_RC	2038266	52	24	GGGTTTAGGGTTCAGGGTTTAGGG	Yes		Ups	PF3D7_1100100.1	Antisense	24108	erythrocyte membrane protein 1, PfEMP1
11_RC	2038294	24	24	GGGTTTAGGGTTCAGGGTTCAGGG	Yes		Ups	PF3D7_1100100.1	Antisense	24136	erythrocyte membrane protein 1, PfEMP1
12	6702		28	GGGCGTTTTTGGGTAGGGAAAACATGGG	Yes	Yes	Ups	PF3D7_1200100.1	Sense	10271	erythrocyte membrane protein 1, PfEMP1
12	985248		25	GGGGTTGGGTTAGGGTCTATGAGGG			Down	PF3D7_1224200.1	Sense	-773	BRO1 domain-containing protein, putative
12	1360369		14	GGGGGGGTGGGGGG			Down	PF3D7_1233200.1	Antisense	-262	conserved Plasmodium protein, unknown function
12	1593657		22	GGGGGGGAAGGGGAATGTAGGG			Ups	PF3D7_1238400.1	Antisense	25	conserved Plasmodium protein, unknown function
12	1989034		22	GGGGGGAGTTGAAATGGGAGGG			In	PF3D7_1248600.1	Sense	0	conserved Plasmodium protein, unknown function
12	2263812		40	GGGTACTAATTTTTGGGTACAAAGGGGACAGAAACATGGG	Yes	Yes	Ups	PF3D7_1255200.1	Antisense	14850	erythrocyte membrane protein 1, PfEMP1
12_RC	7300	2264162	34	GGGTTCCCCCCGAAGGGGGGATATAACCAGTGGG	Yes	Yes	Ups	PF3D7_1255200.1	Sense	15200	erythrocyte membrane protein 1, PfEMP1
12_RC	55836	2215629	31	GGGACGAACAGGGGGAACTCCAGGGACAGGG			In	PF3D7_1254400.1	Antisense	0	rifin
12_RC	792518	1478938	40	GGGGATGGAGAAGGGGATGGAGAAGGGGATGGAGAAGGGG			In	PF3D7_1235400.1	Sense	0	tetQ family GTPase, putative
12_RC	792578	1478878	40	GGGGATGGAGAAGGGGATGGAGAAGGGGATGGAGAAGGGG			In	PF3D7_1235400.1	Sense	0	tetQ family GTPase, putative
12_RC	1495587	775879	30	GGGTTAAGGGTATAACGTTAAGGGTTAGGG			Down	PF3D7_1219400.1	Sense	-631	erythrocyte membrane protein 1 (PfEMP1), pseudogene
12_RC	2249531	21934	31	GGGTGGTAAGTAGGGTTGGGGTTCTTGTGGG		Yes	In	PF3D7_1200100.1	Antisense	0	erythrocyte membrane protein 1, PfEMP1
12_RC	2251054	20410	32	GGGTGAGGGTGGTGGGGGTGTTATCACTAGGG		Yes	In	PF3D7_1200100.1	Antisense	0	erythrocyte membrane protein 1, PfEMP1
12_RC	2270854	618	24	GGGTTCAGGGTTCAGGGTTCAGGG	Yes	Yes	Ups	PF3D7_1200100.1	Antisense	16355	erythrocyte membrane protein 1, PfEMP1
12_RC	2270902	570	24	GGGTTCAGGGTTTAGGGTTTAGGG	Yes	Yes	Ups	PF3D7_1200100.1	Antisense	16403	erythrocyte membrane protein 1, PfEMP1
12_RC	2270952	499	45	GGGTTCAGGGTTTAGGGTTTAGGGTTCAGGGTTTAGGGTTCAGGG	Yes	Yes	Ups	PF3D7_1200100.1	Antisense	16474	erythrocyte membrane protein 1, PfEMP1
12_RC	2271001	471	24	GGGTTCAGGGTTTAGGGTTCAGGG	Yes	Yes	Ups	PF3D7_1200100.1	Antisense	16502	erythrocyte membrane protein 1, PfEMP1
12_RC	2271029	436	31	GGGTTTAGGGTTCAGGGTTCCAGGTTTAGGG	Yes	Yes	Ups	PF3D7_1200100.1	Antisense	16565	erythrocyte membrane protein 1, PfEMP1
12_RC	2271064	408	24	GGGTTTAGGGTTCAGGGTTTAGGG	Yes	Yes	Ups	PF3D7_1200100.1	Antisense	16621	erythrocyte membrane protein 1, PfEMP1
12_RC	2271099	352	45	GGGTTTAGGGTTTAGGGTTCAGGGTTTAGGGTTCAGGGGTTAGGG	Yes	Yes	Ups	PF3D7_1200100.1	Antisense	16662	erythrocyte membrane protein 1, PfEMP1
12_RC	2271161	311	24	GGGTTCAGGGTTTAGGGTTCAGGG	Yes	Yes	Ups	PF3D7_1200100.1	Antisense	16713	erythrocyte membrane protein 1, PfEMP1
12_RC	2271212	260	24	GGGTTCTGGGTTTAGGGTTTAGGG	Yes	Yes	Ups	PF3D7_1300100.1	Antisense	21104	erythrocyte membrane protein 1, PfEMP1
12_RC	2271240	232	24	GGGTTTAGGGTTCAGGGTTCAGGG	Yes	Yes	Ups	PF3D7_1200100.1	Antisense	16741	erythrocyte membrane protein 1, PfEMP1
12_RC	2271275	178	43	GGGTTTAGGTTTAGGGTTTAGGTTTAGGGTTTAGGGTTCAGGG	Yes	Yes	Ups	PF3D7_1200100.1	Antisense	16795	erythrocyte membrane protein 1, PfEMP1
12_RC	2271349	123	24	GGGTTTAGGGTTTAGGGTTTAGGG	Yes	Yes	Ups	PF3D7_1200100.1	Antisense	16850	erythrocyte membrane protein 1, PfEMP1
12_RC	2271397	54	45	GGGTTCAGGGTTTAGGGTTTAGGGTTCAGGGTTTAGGGTTTAGGG	Yes	Yes	Ups	PF3D7_1200100.1	Antisense	16919	erythrocyte membrane protein 1, PfEMP1
12_RC	2271446	6	44	GGGTTTAGGGTTCAGGGTTTAGGTTTAGGGTTTAGGGTTTAGGG	Yes	Yes	Ups	PF3D7_1200100.1	Antisense	16967	erythrocyte membrane protein 1, PfEMP1
13	7330		28	GGGCGTTTTTGGGCAGGGAAAACATGGG	Yes	Yes	Ups	PF3D7_1300100.1	Sense	14034	erythrocyte membrane protein 1, PfEMP1
13	725801		39	GGGAAAAATATAGGGCAAAATATAGGGCAAAATATAGGG			In	PF3D7_1317200.1	Sense	0	AP2 domain transcription factor AP2-G3, putative
13	1945555		39	GGGTCATTTGTTGGGTCATTTGTTGGGTCATTTGTTGGG			In	PF3D7_1348400.1	Antisense	0	conserved Plasmodium membrane protein, unknown function
13	1945615		39	GGGTCATTTGTTGGGTCATTTATTGGGTCATTTATTGGG			In	PF3D7_1348400.1	Antisense	0	conserved Plasmodium membrane protein, unknown function
13	1945711		39	GGGTCATTTATTGGGACATTTATTGGGTCATTTATTGGG			In	PF3D7_1348400.1	Antisense	0	conserved Plasmodium membrane protein, unknown function
13	1945939		39	GGGTCATTTATTGGGTCATTTATTGGGTCATTTATTGGG			In	PF3D7_1348400.1	Antisense	0	conserved Plasmodium membrane protein, unknown function
13	1945999		39	GGGTCATTTATTGGGACATTTATTGGGTCATTTATTGGG			In	PF3D7_1348400.1	Antisense	0	conserved Plasmodium membrane protein, unknown function
13	1946071		39	GGGTCATTTATTGGGACATTTATTGGGTCATTTATTGGG			In	PF3D7_1348400.1	Antisense	0	conserved Plasmodium membrane protein, unknown function
13	1946119		39	GGGACATTTATTGGGACATTTATTGGGTCATTTATTGGG			In	PF3D7_1348400.1	Antisense	0	conserved Plasmodium membrane protein, unknown function
13	2887071		36	GGGTCAAAGGGTTGATCCGCAGGGGCCCGTGCCGGG		Yes	In	PF3D7_1373500.1	Antisense	0	erythrocyte membrane protein 1, PfEMP1
13	2913306		40	GGGTACTAATTTTTGGGTACAAAGGGGACCAAAATATGGG	Yes	Yes	Ups	PF3D7_1373500.1	Antisense	20966	erythrocyte membrane protein 1, PfEMP1
13	2922416		24	GGGTTCAGGGTTTAGGGTTCAGGG	Yes	Yes	Ups	PF3D7_1373500.1	Antisense	30076	erythrocyte membrane protein 1, PfEMP1
13	2922487		24	GGGTTTAGGGTTTAGGGTTCAGGG	Yes	Yes	Ups	PF3D7_1373500.1	Antisense	30147	erythrocyte membrane protein 1, PfEMP1
13	2922521		24	GGGTTCAGGGTTTTAGGGTTAGGG	Yes	Yes	Ups	PF3D7_1373500.1	Antisense	30181	erythrocyte membrane protein 1, PfEMP1
13	2922569		24	GGGTTTAGGGTTCAGGGTTCAGGG	Yes	Yes	Ups	PF3D7_1373500.1	Antisense	30229	erythrocyte membrane protein 1, PfEMP1
13	2922604		24	GGGTTTAGGGTTCAGGGTTTAGGG	Yes	Yes	Ups	PF3D7_1373500.1	Antisense	30264	erythrocyte membrane protein 1, PfEMP1
13	2922632		24	GGGTTTAGGGTTTAGGGTTCAGGG	Yes	Yes	Ups	PF3D7_1373500.1	Antisense	30292	erythrocyte membrane protein 1, PfEMP1
13	2922693		43	GGGTTTAGGTTTAGGGTTCAGGGTTTAGGGTTTAGGTTTAGGG	Yes	Yes	Ups	PF3D7_1373500.1	Antisense	30353	erythrocyte membrane protein 1, PfEMP1
13	2922754		24	GGGTTTAGGGTTTAGGGTTTAGGG	Yes	Yes	Ups	PF3D7_1373500.1	Antisense	30414	erythrocyte membrane protein 1, PfEMP1
13	2922789		24	GGGTTTAGGGTTCAGGGTTTAGGG	Yes	Yes	Ups	PF3D7_1373500.1	Antisense	30449	erythrocyte membrane protein 1, PfEMP1
13	2922837		24	GGGTTTAGGGTTCAGGGTTCAGGG	Yes	Yes	Ups	PF3D7_1373500.1	Antisense	30497	erythrocyte membrane protein 1, PfEMP1
13	2922873		24	GGGTTTAGGGTTTAGGGTTTAGGG	Yes	Yes	Ups	PF3D7_1373500.1	Antisense	30533	erythrocyte membrane protein 1, PfEMP1
13	2922901		24	GGGTTTAGGGTTTAGGGTTTAGGG	Yes	Yes	Ups	PF3D7_1373500.1	Antisense	30561	erythrocyte membrane protein 1, PfEMP1
13	2922929		31	GGGTTTAGGGTTTAGGTTTAGGGTGTCAGGG	Yes	Yes	Ups	PF3D7_1373500.1	Antisense	30589	erythrocyte membrane protein 1, PfEMP1
13	2922970		24	GGGTTCAGGGTTTAGGGTTTAGGG	Yes	Yes	Ups	PF3D7_1373500.1	Antisense	30630	erythrocyte membrane protein 1, PfEMP1
13	2922998		25	GGGTTCAGGGTTTAGGGTTTTAGGG	Yes	Yes	Ups	PF3D7_1373500.1	Antisense	30658	erythrocyte membrane protein 1, PfEMP1
13	2923041		24	GGGTTCAGGGTTTAGGGTTCAGGG	Yes	Yes	Ups	PF3D7_1373500.1	Antisense	30701	erythrocyte membrane protein 1, PfEMP1
13	2923069		24	GGGTTTAGGGTTCAGGGTTTAGGG	Yes	Yes	Ups	PF3D7_1373500.1	Antisense	30729	erythrocyte membrane protein 1, PfEMP1
13	2923118		24	GGGTTCAGGGTTCAGGGTTTAGGG	Yes	Yes	Ups	PF3D7_1373500.1	Antisense	30778	erythrocyte membrane protein 1, PfEMP1
13	2923146		30	GGGTTCAGGGTTTAGGTTTAGGGTTCAGGG	Yes	Yes	Ups	PF3D7_1373500.1	Antisense	30806	erythrocyte membrane protein 1, PfEMP1
13	2923188		45	GGGTTCAGGGTTTAGGGTTCAGGGTTTAGGGTTTAGGGTTTAGGG	Yes	Yes	Ups	PF3D7_1373500.1	Antisense	30848	erythrocyte membrane protein 1, PfEMP1
13	2923237		24	GGGTTCAGGGTTTAGGGTTCAGGG	Yes	Yes	Ups	PF3D7_1373500.1	Antisense	30897	erythrocyte membrane protein 1, PfEMP1
13	2923278		24	GGGTTCAGGGTTTAGGGTTTAGGG	Yes	Yes	Ups	PF3D7_1373500.1	Antisense	30938	erythrocyte membrane protein 1, PfEMP1
13	2923320		24	GGGTTTAGGGTTTAGGGTTTAGGG	Yes	Yes	Ups	PF3D7_1373500.1	Antisense	30980	erythrocyte membrane protein 1, PfEMP1
13	2923354		24	GGGTTTAGGGTTTAGGGTTTAGGG	Yes	Yes	Ups	PF3D7_1373500.1	Antisense	31014	erythrocyte membrane protein 1, PfEMP1
13	2923437		24	GGGTTTAGGGTTTAGGGTTCAGGG	Yes	Yes	Ups	PF3D7_1373500.1	Antisense	31097	erythrocyte membrane protein 1, PfEMP1
13	2923478		24	GGGTTTAGGGTTCAGGGTTCAGGG	Yes	Yes	Ups	PF3D7_1373500.1	Antisense	31138	erythrocyte membrane protein 1, PfEMP1
13	2923506		24	GGGTTCAGGGTTTAGGGTTTAGGG	Yes	Yes	Ups	PF3D7_1373500.1	Antisense	31166	erythrocyte membrane protein 1, PfEMP1
13	2923541		24	GGGTTTAGGGTTCAGGGTTTAGGG	Yes	Yes	Ups	PF3D7_1373500.1	Antisense	31201	erythrocyte membrane protein 1, PfEMP1
13	2923569		24	GGGTTTAGGGTTTAGGGTTTAGGG	Yes	Yes	Ups	PF3D7_1373500.1	Antisense	31229	erythrocyte membrane protein 1, PfEMP1
13	2923603		24	GGGTTTAGGGTTTAGGGTTTAGGG	Yes	Yes	Ups	PF3D7_1373500.1	Antisense	31263	erythrocyte membrane protein 1, PfEMP1
13	2923730		45	GGGTTTAGGGTTTAGGGTTTTAGGTTTAGGGTTTAGGGTTCAGGG	Yes	Yes	Ups	PF3D7_1373500.1	Antisense	31390	erythrocyte membrane protein 1, PfEMP1
13	2923826		24	GGGTTTAGGGTTTAGGGTTCAGGG	Yes	Yes	Ups	PF3D7_1373500.1	Antisense	31486	erythrocyte membrane protein 1, PfEMP1
13	2923888		24	GGGTTCAGGGTTTAGGGTTCAGGG	Yes	Yes	Ups	PF3D7_1373500.1	Antisense	31548	erythrocyte membrane protein 1, PfEMP1
13	2923916		24	GGGTTCAGGGTTTAGGGTTTAGGG	Yes	Yes	Ups	PF3D7_1373500.1	Antisense	31576	erythrocyte membrane protein 1, PfEMP1
13	2923944		30	GGGTTTAGGTTTAGGGTTTAGGGTTCAGGG	Yes	Yes	Ups	PF3D7_1373500.1	Antisense	31604	erythrocyte membrane protein 1, PfEMP1
13	2923984		24	GGGTTCAGGGTTCAGGGTTTAGGG	Yes	Yes	Ups	PF3D7_1373500.1	Antisense	31644	erythrocyte membrane protein 1, PfEMP1
13	2924062		24	GGGTTTAGGGTTTAGGGTTCAGGG	Yes	Yes	Ups	PF3D7_1373500.1	Antisense	31722	erythrocyte membrane protein 1, PfEMP1
13	2924111		24	GGGTTTAGGGTTTAGGGTTTAGGG	Yes	Yes	Ups	PF3D7_1373500.1	Antisense	31771	erythrocyte membrane protein 1, PfEMP1
13	2924161		24	GGGTTTAGGGTTCAGGGTTTAGGG	Yes	Yes	Ups	PF3D7_1373500.1	Antisense	31821	erythrocyte membrane protein 1, PfEMP1
13	2924195		24	GGGTTCAGGGTTTAGGGTTCAGGG	Yes	Yes	Ups	PF3D7_1373500.1	Antisense	31855	erythrocyte membrane protein 1, PfEMP1
13	2924230		24	GGGTTTAGGGTTTAGGGTTCAGGG	Yes	Yes	Ups	PF3D7_1373500.1	Antisense	31890	erythrocyte membrane protein 1, PfEMP1
13	2924285		24	GGGTTCAGGGTTCAGGGTTTAGGG	Yes	Yes	Ups	PF3D7_1373500.1	Antisense	31945	erythrocyte membrane protein 1, PfEMP1
13	2924313		24	GGGTTTAGGGTTCAGGGTTCAGGG	Yes	Yes	Ups	PF3D7_1373500.1	Antisense	31973	erythrocyte membrane protein 1, PfEMP1
13	2924348		24	GGGTTTAGGGTTTAGGGTTTAGGG	Yes	Yes	Ups	PF3D7_1373500.1	Antisense	32008	erythrocyte membrane protein 1, PfEMP1
13	2924382		30	GGGTTCAGGGTTTAGGTTTAGGGTTCAGGG	Yes	Yes	Ups	PF3D7_1373500.1	Antisense	32042	erythrocyte membrane protein 1, PfEMP1
13	2924422		24	GGGTTTAGGGTTTAGGGTTTAGGG	Yes	Yes	Ups	PF3D7_1373500.1	Antisense	32082	erythrocyte membrane protein 1, PfEMP1
13	2924471		24	GGGTTTAGGGTTTAGGGTTTAGGG	Yes	Yes	Ups	PF3D7_1373500.1	Antisense	32131	erythrocyte membrane protein 1, PfEMP1
13	2924506		24	GGGTTTAGGGTTCAGGGTTTAGGG	Yes	Yes	Ups	PF3D7_1373500.1	Antisense	32166	erythrocyte membrane protein 1, PfEMP1
13	2924535		24	GGGTTCAGGGTTTAGGGTTCAGGG	Yes	Yes	Ups	PF3D7_1373500.1	Antisense	32195	erythrocyte membrane protein 1, PfEMP1
13	2924578		45	GGGTTTAGGGTTTAGGGTTCAGGGTTTAGGGTTTAGGGTTCAGGG	Yes	Yes	Ups	PF3D7_1373500.1	Antisense	32238	erythrocyte membrane protein 1, PfEMP1
13	2924640		24	GGGTTTAGGGTTCAGGGTTCAGGG	Yes	Yes	Ups	PF3D7_1373500.1	Antisense	32300	erythrocyte membrane protein 1, PfEMP1
13	2924688		24	GGGTTCAGGGTTTAGGGTTTAGGG	Yes	Yes	Ups	PF3D7_1373500.1	Antisense	32348	erythrocyte membrane protein 1, PfEMP1
13	2924716		24	GGGTTTAGGGTTTAGGGTTCAGGG	Yes	Yes	Ups	PF3D7_1373500.1	Antisense	32376	erythrocyte membrane protein 1, PfEMP1
13	2924751		45	GGGTTTAGGTTTTAGGGTTTAGGGTTCAGGGTTTAGGGTTCAGGG	Yes	Yes	Ups	PF3D7_1373500.1	Antisense	32411	erythrocyte membrane protein 1, PfEMP1
13	2924807		24	GGGTTCAGGGTTCAGGGTTTAGGG	Yes	Yes	Ups	PF3D7_1373500.1	Antisense	32467	erythrocyte membrane protein 1, PfEMP1
13	2924878		24	GGGTTTAGGGTTTAGGGTTTAGGG	Yes	Yes	Ups	PF3D7_1373500.1	Antisense	32538	erythrocyte membrane protein 1, PfEMP1
13	2924906		24	GGGTTTAGGGTTCAGGGTTTAGGG	Yes	Yes	Ups	PF3D7_1373500.1	Antisense	32566	erythrocyte membrane protein 1, PfEMP1
13	2924947		24	GGGTTTAGGGTTTAGGGTTCAGGG	Yes	Yes	Ups	PF3D7_1373500.1	Antisense	32607	erythrocyte membrane protein 1, PfEMP1
13	2924989		24	GGGTTCAGGGTTCAGGGTTTAGGG	Yes	Yes	Ups	PF3D7_1373500.1	Antisense	32649	erythrocyte membrane protein 1, PfEMP1
13	2925024		45	GGGTTTAGGGTTTAGGGTTCAGGGTTCAGGGTTCAAGGTTCAGGG	Yes	Yes	Ups	PF3D7_1373500.1	Antisense	32684	erythrocyte membrane protein 1, PfEMP1
13	2925080		45	GGGTTTAGGGTTCAGGGTTTAGGGTTCAGGGTTTAGGGTTTAGGG	Yes	Yes	Ups	PF3D7_1373500.1	Antisense	32740	erythrocyte membrane protein 1, PfEMP1
13	2925129		44	GGGTTCAGGGTTTAGGGTTTAGGTTTAGGGTTCAGGGTTTAGGG	Yes	Yes	Ups	PF3D7_1373500.1	Antisense	32789	erythrocyte membrane protein 1, PfEMP1
13	2925190		45	GGGTTCAGGGTTTAGGGTTCAGGTTTTAGGGTTTAGGGTTTAGGG	Yes	Yes	Ups	PF3D7_1373500.1	Antisense	32850	erythrocyte membrane protein 1, PfEMP1
13_RC	11548	2913656	34	GGGTTCCCCCCGAAGGGGGGATATAACCAGTGGG		Yes	Ups	PF3D7_1373500.1	Sense	21316	erythrocyte membrane protein 1, PfEMP1
13_RC	31240	2893968	30	GGGTTAAGGGTATAACTTTAGGGGTTAGGG		Yes	Ups	PF3D7_1373500.1	Sense	1628	erythrocyte membrane protein 1, PfEMP1
13_RC	2466592	458619	27	GGGGGGGGGAGGGGGAAAATATTTGGG			Ups	PF3D7_1310400.1	Antisense	342	conserved Plasmodium protein, unknown function
13_RC	2565084	360140	14	GGGTGGGGGGGGGG			Ups	PF3D7_1308100.1	Antisense	29	CCAAT-binding transcription factor, putative
13_RC	2843652	81572	14	GGGGGGGGGGGGGG			Ups	PF3D7_1301400.1	Antisense	1146	Plasmodium exported protein (hyp12), unknown function
13_RC	2916670	8528	40	GGGTACTAATTTTTGGGTACAAAGGGGACCAAAATATGGG	Yes	Yes	Ups	PF3D7_1300100.1	Antisense	12836	erythrocyte membrane protein 1, PfEMP1
13_RC	2924299	915	24	GGGTTTAGGGTTCAGGGTTCAGGG	Yes	Yes	Ups	PF3D7_1300100.1	Antisense	20449	erythrocyte membrane protein 1, PfEMP1
13_RC	2924381	833	24	GGGTTTAGGGTTTAGGGTTTAGGG	Yes	Yes	Ups	PF3D7_1300100.1	Antisense	20531	erythrocyte membrane protein 1, PfEMP1
13_RC	2924429	785	24	GGGTTTAGGGTTTAGGGTTCAGGG	Yes	Yes	Ups	PF3D7_1300100.1	Antisense	20579	erythrocyte membrane protein 1, PfEMP1
13_RC	2924463	751	24	GGGTTTAGGGTTTAGGGTTTAGGG	Yes	Yes	Ups	PF3D7_1300100.1	Antisense	20613	erythrocyte membrane protein 1, PfEMP1
13_RC	2924567	647	24	GGGTTTAGGGTTTAGGGTTTAGGG	Yes	Yes	Ups	PF3D7_1300100.1	Antisense	20717	erythrocyte membrane protein 1, PfEMP1
13_RC	2924602	591	45	GGGTTTAGGGTTTAGGGTTCAGGGTTTAGGGTTCAGGGTTTAGGG	Yes	Yes	Ups	PF3D7_1300100.1	Antisense	20773	erythrocyte membrane protein 1, PfEMP1
13_RC	2924651	563	24	GGGTTCAGGGTTTAGGGTTCAGGG	Yes	Yes	Ups	PF3D7_1300100.1	Antisense	20801	erythrocyte membrane protein 1, PfEMP1
13_RC	2924701	513	24	GGGTTCAGGGTTTAGGGTTTAGGG	Yes	Yes	Ups	PF3D7_1300100.1	Antisense	20851	erythrocyte membrane protein 1, PfEMP1
13_RC	2924745	469	24	GGGTTTAGGGTTCAGGGTTTAGGG	Yes	Yes	Ups	PF3D7_1300100.1	Antisense	20895	erythrocyte membrane protein 1, PfEMP1
13_RC	2924773	441	24	GGGTTCAGGGTTTAGGGTTCAGGG	Yes	Yes	Ups	PF3D7_1300100.1	Antisense	20923	erythrocyte membrane protein 1, PfEMP1
13_RC	2924801	413	24	GGGTTTAGGGTTCAGGGTTTAGGG	Yes	Yes	Ups	PF3D7_1300100.1	Antisense	20951	erythrocyte membrane protein 1, PfEMP1
13_RC	2924843	371	24	GGGTTCAGGGTTTAGGGTTCAGGG	Yes	Yes	Ups	PF3D7_1300100.1	Antisense	20993	erythrocyte membrane protein 1, PfEMP1
13_RC	2924877	337	24	GGGTTCAGGGTTTAGGGTTCAGGG	Yes	Yes	Ups	PF3D7_1300100.1	Antisense	21027	erythrocyte membrane protein 1, PfEMP1
13_RC	2924905	288	45	GGGTTCAGGGTTTAGGGTTCAGGGTTTAGGGTTCAGGGTTTAGGG	Yes	Yes	Ups	PF3D7_1300100.1	Antisense	21076	erythrocyte membrane protein 1, PfEMP1
13_RC	2924954	260	24	GGGTTCAGGGTTTAGGGTTTAGGG	Yes	Yes	Ups	PF3D7_1300100.1	Antisense	21104	erythrocyte membrane protein 1, PfEMP1
13_RC	2924982	226	30	GGGTTCAGGGTTCAGGGTTTAGGTTTAGGG	Yes	Yes	Ups	PF3D7_1300100.1	Antisense	21138	erythrocyte membrane protein 1, PfEMP1
13_RC	2925016	186	36	GGGTTTAGGTTTAGGGTTCAGGGTTTAGGTTTAGGG	Yes	Yes	Ups	PF3D7_1300100.1	Antisense	21178	erythrocyte membrane protein 1, PfEMP1
13_RC	2925076	138	24	GGGTTTAGGGTTCAGGGTTTAGGG	Yes	Yes	Ups	PF3D7_1300100.1	Antisense	21226	erythrocyte membrane protein 1, PfEMP1
13_RC	2925104	110	24	GGGTTTAGGGTTTAGGGTTCAGGG	Yes	Yes	Ups	PF3D7_1300100.1	Antisense	21254	erythrocyte membrane protein 1, PfEMP1
13_RC	2925152	60	26	GGGTTTTAGGGTTTAGGGTTTCAGGG	Yes	Yes	Ups	PF3D7_1300100.1	Antisense	21304	erythrocyte membrane protein 1, PfEMP1
13_RC	2925195	19	24	GGGTTTAGGGTTTAGGGTTCAGGG	Yes	Yes	Ups	PF3D7_1300100.1	Antisense	21345	erythrocyte membrane protein 1, PfEMP1
14	2864609		31	GGGAAAAGGGAAAAGGAAAAAGGGAAAAGGG			Down	PF3D7_1469700.1	Sense	-78	mediator of RNA polymerase II transcription subunit 6, putative
14	2864651		24	GGGAAAAGGGAAAAGGGAAAAGGG			Down	PF3D7_1469700.1	Sense	-120	mediator of RNA polymerase II transcription subunit 6, putative
14	2864686		31	GGGAAAAGGGAAAAGGAAAAAGGGAAAAGGG			Down	PF3D7_1469700.1	Sense	-155	mediator of RNA polymerase II transcription subunit 6, putative
14	3291487		24	GGGTTCAGGGTTTAGGGTTCAGGG			In	PF3D7_1480100.1	Sense	0	erythrocyte membrane protein 1 (PfEMP1), pseudogene
14	3291515		24	GGGTTTAGGGTTCAGGGTTTAGGG	Yes		Down	PF3D7_1480100.1	Sense	-14	erythrocyte membrane protein 1 (PfEMP1), pseudogene
14	3291543		45	GGGTTCAGGGTTTAGGGTTCAGGGTTTAGGGTTTAGGGTTCAGGG	Yes		Down	PF3D7_1480100.1	Sense	-42	erythrocyte membrane protein 1 (PfEMP1), pseudogene
14	3291598		24	GGGTTCAGGGTTTAGGGTTCAGGG	Yes		Down	PF3D7_1480100.1	Sense	-97	erythrocyte membrane protein 1 (PfEMP1), pseudogene
14	3291636		25	GGGTTTAGGGTTTTAGGGTTTAGGG	Yes		Down	PF3D7_1480100.1	Sense	-135	erythrocyte membrane protein 1 (PfEMP1), pseudogene
14	3291678		43	GGGTTTAGGTTTAGGGTTCAGGGTTCAGGGTTTAGGTTTAGGG	Yes		Down	PF3D7_1480100.1	Sense	-177	erythrocyte membrane protein 1 (PfEMP1), pseudogene
14	3291725		45	GGGTTTAGGGTTCAGGGTTTAGGGTTTAGGGTTCAGGGTTTAGGG	Yes		Down	PF3D7_1480100.1	Sense	-224	erythrocyte membrane protein 1 (PfEMP1), pseudogene
14	3291774		44	GGGTTTAGGGTTCAGGGTTTAGGTTTAGGGTTCAGGGTTTAGGG	Yes		Down	PF3D7_1480100.1	Sense	-273	erythrocyte membrane protein 1 (PfEMP1), pseudogene
14	3291834		24	GGGTTCAGGGTTTAGGGTTCAGGG	Yes		Down	PF3D7_1480100.1	Sense	-333	erythrocyte membrane protein 1 (PfEMP1), pseudogene
14	3291862		24	GGGTTTAGGGTTTAGGGTTTAGGG	Yes		Down	PF3D7_1480100.1	Sense	-361	erythrocyte membrane protein 1 (PfEMP1), pseudogene
14	3291911		24	GGGTTTAGGGTTCAGGGTTTAGGG	Yes		Down	PF3D7_1480100.1	Sense	-410	erythrocyte membrane protein 1 (PfEMP1), pseudogene
14_RC	3280641	11262	35	GGGCAAAGGAGGGAGCTGCACGGGTAATTCAAGGG			In	PF3D7_1400300.1	Sense	0	rifin
14_RC	3290541	1352	45	GGGTTTAGGGTTCAGGGTTCAGGGTTCAGGGTTCAAGGTTCAGGG	Yes	Yes	Ups	PF3D7_1400100.1	Antisense	41	erythrocyte membrane protein 1 (PfEMP1), pseudogene
14_RC	3290604	1310	24	GGGTTTAGGGTTTAGGGTTTAGGG	Yes	Yes	Ups	PF3D7_1400100.1	Antisense	83	erythrocyte membrane protein 1 (PfEMP1), pseudogene
14_RC	3290632	1282	24	GGGTTTAGGGTTCAGGGTTTAGGG	Yes	Yes	Ups	PF3D7_1400100.1	Antisense	111	erythrocyte membrane protein 1 (PfEMP1), pseudogene
14_RC	3290680	1215	43	GGGTTTAGGTTCAGGGTTTAGGGTTTAGGGTTAGGGTTCAGGG	Yes	Yes	Ups	PF3D7_1400100.1	Antisense	178	erythrocyte membrane protein 1 (PfEMP1), pseudogene
14_RC	3290734	1180	24	GGGTTCAGGGTTTAGGGTTCAGGG	Yes	Yes	Ups	PF3D7_1400100.1	Antisense	213	erythrocyte membrane protein 1 (PfEMP1), pseudogene
14_RC	3290770	1123	45	GGGTTTAGGGTTCAGGGTTTAGGGTTTAGGGTTTAGGGTTTAGGG	Yes	Yes	Ups	PF3D7_1400100.1	Antisense	270	erythrocyte membrane protein 1 (PfEMP1), pseudogene
14_RC	3290845	1069	24	GGGTTTAGGGTTTAGGGTTTAGGG	Yes	Yes	Ups	PF3D7_1400100.1	Antisense	324	erythrocyte membrane protein 1 (PfEMP1), pseudogene
14_RC	3290880	1034	24	GGGTTTAGGGTTTAGGGTTTAGGG	Yes	Yes	Ups	PF3D7_1400100.1	Antisense	359	erythrocyte membrane protein 1 (PfEMP1), pseudogene
14_RC	3290909	984	45	GGGTTCAGGGTTTAGGGTTCAGGGTTTAGGGTTTAGGGTTCAGGG	Yes	Yes	Ups	PF3D7_1400100.1	Antisense	409	erythrocyte membrane protein 1 (PfEMP1), pseudogene
14_RC	3290992	922	24	GGGTTTAGGGTTCAGGGTTTAGGG	Yes	Yes	Ups	PF3D7_1400100.1	Antisense	471	erythrocyte membrane protein 1 (PfEMP1), pseudogene
14_RC	3291046	868	24	GGGTTTAGGGTTTAGGGTTCAGGG	Yes	Yes	Ups	PF3D7_1400100.1	Antisense	525	erythrocyte membrane protein 1 (PfEMP1), pseudogene
14_RC	3291087	827	24	GGGTTCAGGGTTTAGGGTTCAGGG	Yes	Yes	Ups	PF3D7_1400100.1	Antisense	566	erythrocyte membrane protein 1 (PfEMP1), pseudogene
14_RC	3291148	766	24	GGGTTTAGGGTTTAGGGTTCAGGG	Yes	Yes	Ups	PF3D7_1400100.1	Antisense	627	erythrocyte membrane protein 1 (PfEMP1), pseudogene
14_RC	3291190	724	24	GGGTTTAGGGTTCAGGGTTTAGGG	Yes	Yes	Ups	PF3D7_1400100.1	Antisense	669	erythrocyte membrane protein 1 (PfEMP1), pseudogene
14_RC	3291251	663	24	GGGTTTAGGGTTTAGGGTTTAGGG	Yes	Yes	Ups	PF3D7_1400100.1	Antisense	730	erythrocyte membrane protein 1 (PfEMP1), pseudogene
14_RC	3291298	610	30	GGGTTCAGGGTTTAGGTTTAGGGTTCAGGG	Yes	Yes	Ups	PF3D7_1400100.1	Antisense	783	erythrocyte membrane protein 1 (PfEMP1), pseudogene
14_RC	3291339	575	24	GGGTTTAGGGTTTAGGGTTCAGGG	Yes	Yes	Ups	PF3D7_1400100.1	Antisense	818	erythrocyte membrane protein 1 (PfEMP1), pseudogene
14_RC	3291367	547	24	GGGTTTAGGGTTTAGGGTTTAGGG	Yes	Yes	Ups	PF3D7_1400100.1	Antisense	846	erythrocyte membrane protein 1 (PfEMP1), pseudogene
14_RC	3291408	506	24	GGGTTTAGGGTTTAGGGTTCAGGG	Yes	Yes	Ups	PF3D7_1400100.1	Antisense	887	erythrocyte membrane protein 1 (PfEMP1), pseudogene
14_RC	3291442	451	45	GGGTTCAGGGTTTAGGGTTCAGGGTTTAGGGTTTAGGGTTCAGGG	Yes	Yes	Ups	PF3D7_1400100.1	Antisense	942	erythrocyte membrane protein 1 (PfEMP1), pseudogene
14_RC	3291491	423	24	GGGTTCAGGGTTTAGGGTTCAGGG	Yes	Yes	Ups	PF3D7_1400100.1	Antisense	970	erythrocyte membrane protein 1 (PfEMP1), pseudogene
14_RC	3291541	373	24	GGGTTTAGGGTTTAGGGTTTAGGG	Yes	Yes	Ups	PF3D7_1400100.1	Antisense	1020	erythrocyte membrane protein 1 (PfEMP1), pseudogene
14_RC	3291569	345	24	GGGTTTAGGGTTTAGGGTTTAGGG	Yes	Yes	Ups	PF3D7_1400100.1	Antisense	1048	erythrocyte membrane protein 1 (PfEMP1), pseudogene
14_RC	3291597	296	45	GGGTTTAGGGTTTAGGGTTTAGGGTTCAGGGTTTAGGGTTCAGGG	Yes	Yes	Ups	PF3D7_1400100.1	Antisense	1097	erythrocyte membrane protein 1 (PfEMP1), pseudogene
14_RC	3291686	228	24	GGGTTCAGGGTTTAGGGTTCAGGG	Yes	Yes	Ups	PF3D7_1400100.1	Antisense	1165	erythrocyte membrane protein 1 (PfEMP1), pseudogene
14_RC	3291714	200	24	GGGTTCAGGGTTCAGGGTTCAGGG	Yes	Yes	Ups	PF3D7_1400100.1	Antisense	1193	erythrocyte membrane protein 1 (PfEMP1), pseudogene
14_RC	3291742	172	24	GGGTTCAGGGTTTAGGGTTCAGGG	Yes	Yes	Ups	PF3D7_1400100.1	Antisense	1221	erythrocyte membrane protein 1 (PfEMP1), pseudogene
14_RC	3291784	130	24	GGGTTTAGGGTTTAGGGTTCAGGG	Yes	Yes	Ups	PF3D7_1400100.1	Antisense	1263	erythrocyte membrane protein 1 (PfEMP1), pseudogene
14_RC	3291832	82	24	GGGTTCAGGGTTTAGGGTTTAGGG	Yes	Yes	Ups	PF3D7_1400100.1	Antisense	1311	erythrocyte membrane protein 1 (PfEMP1), pseudogene
14_RC	3291880	34	24	GGGTTCAGGGTTTAGGGTTTAGGG	Yes	Yes	Ups	PF3D7_1400100.1	Antisense	1359	erythrocyte membrane protein 1 (PfEMP1), pseudogene
14_RC	3291909	5	24	GGGTTTAGGGTTTAGGGTTTAGGG	Yes	Yes	Ups	PF3D7_1400100.1	Antisense	1388	erythrocyte membrane protein 1 (PfEMP1), pseudogene

## Sheet: P.relictum SGS1-like
Chromosome	Location	RC_Location Calculated	PQS Length	PQS	Telomere?	upsB?	Coding, upstream, or downstream?	Nearest gene ID	Strand (cf gene or nearest gene)	Distance from nearest gene	Gene Annotation
3_RC	313589	304365	21	GGGAGGCAAAGGGGGGATGGG			In	PRELSG_0306600.1	Antisense	0	chaperone protein DNaJ, putative
4_RC	117989	589371	40	GGGGCAGCACTAGGGGGGGTAATTGGGGGTCTTTTCGGGG			In	PRELSG_0415700.1	Sense	0	pantothenate transporter, putative
5	361102		39	GGGAAAAGGAAAGGGAAAGGGAAAGGGAAAAGGAAAGGG			In	PRELSG_0510500.1	Sense	0	cdc2-related protein kinase 3, putative
5_RC	32500	657842	36	GGGGGAGGAGGGGGAACTGGTGGAGGGGGTGGGGGG			In	PRELSG_0517900.1	Antisense	0	apical asparagine-rich protein AARP, putative
12	2051487		34	GGGAGTTAATGGGGTATTGGGTGATTTTAGAGGG			In	PRELSG_1253000.1	Antisense	0	conserved Plasmodium protein, unknown function
12_RC	1579152	1033906	15	GGGGGGGAGGGGGGG			Down	PRELSG_1227400.1	Antisense	-386	RAP protein, putative
13	664943		31	GGGTGGGGCATTTGGTATGGGTTGCATAGGG			In	PRELSG_1217300.1	Antisense	0	fam-a protein
13_RC	851589	1108813	21	GGGAAAGGGAAAGGGAAAGGG			In	PRELSG_1327900.1	Sense	0	ankyrin-repeat protein, putative
13_RC	1436441	523958	24	GGGGGGGGGGAAATATATAAAGGG			Ups	PRELSG_1312700.1	Sense	371	glutathione peroxidase-like thioredoxin peroxidase, putative
14	669751		43	GGGATGTGCAATCAGGGTGCCGAGGAGGGATAAGGGGACCGGG			Ups	PRELSG_1417900.1	Antisense	312	ATP-dependent Clp protease adapter protein ClpS, putative
PRELSG_00_v1_archived_contig_94_RC	25593	192	24	GGGTTTAGGGTTCAGGGTTCAGGG	Yes		Down	PRELSG_0008000.1	Sense	-9565	reticulocyte binding protein, putative
PRELSG_00_v1_archived_contig_94_RC	25640	124	45	GGGTTCAGGTTTTAGGGTTCAGGGTTCAGGGTTTAGGGTTCAGGG	Yes		Down	PRELSG_0008000.1	Sense	-9633	reticulocyte binding protein, putative
PRELSG_00_v1_archived_contig_94_RC	25690	74	45	GGGTTCAGGGTTCAGGGTTTAGGGTTCAGGGTTTAGGGTTCAGGG	Yes		Down	PRELSG_0008000.1	Sense	-9683	reticulocyte binding protein, putative
PRELSG_00_v1_archived_contig_94_RC	25760	4	45	GGGGTTAGGGGTGGGGGTTGAGGGTGCGGGGGAGCGGGAACGGGG			Down	PRELSG_0008000.1	Sense	-9753	reticulocyte binding protein, putative
PRELSG_00_v1_archived_contig_99_RC	25399	133	24	GGGTTCAGGGTTCAGGGTTTAGGG	Yes		None
PRELSG_00_v1_archived_contig_99_RC	25453	79	24	GGGTTTAGGGTTCAGGGTTCAGGG	Yes		None
PRELSG_00_v1_archived_contig_99_RC	25496	36	24	GGGTTCAGGGTTCAGGGTTCAGGG	Yes		None
PRELSG_00_v1_archived_contig_99_RC	25524	8	24	GGGTTTAGGGTTCCGGGTTCAGGG	Yes		None
PRELSG_00_v1_archived_contig_104_RC	25281	198	24	GGGTTTAGGGTTCAGGGTTTAGGG	Yes		Down	PRELSG_0012300.1	Sense	-725	Plasmodium exported protein, unknown function
PRELSG_00_v1_archived_contig_104_RC	25330	149	24	GGGTTCAGGGTTTAGGGTTCAGGG	Yes		Down	PRELSG_0012300.1	Sense	-774	Plasmodium exported protein, unknown function
PRELSG_00_v1_archived_contig_104_RC	25371	108	24	GGGTTTAGGGTTTAGGGTTCAGGG	Yes		Down	PRELSG_0012300.1	Sense	-815	Plasmodium exported protein, unknown function
PRELSG_00_v1_archived_contig_104_RC	25399	80	24	GGGTTTAGGGTTCAGGGTTTAGGG	Yes		Down	PRELSG_0012300.1	Sense	-843	Plasmodium exported protein, unknown function
PRELSG_00_v1_archived_contig_104_RC	25426	32	45	GGGTTCAGGGGTTAGGGTTGAGGGTTCAGGGTTTAGGGTTCAGGG	Yes		Down	PRELSG_0012300.1	Sense	-891	Plasmodium exported protein, unknown function
PRELSG_00_v1_archived_contig_104_RC	25475	4	24	GGGTTTAGGGATCAGGGTTTCGGG	Yes		Down	PRELSG_0012300.1	Sense	-919	Plasmodium exported protein, unknown function
PRELSG_00_v1_archived_contig_158_RC	21900	206	43	GGGTTCAGGGTTTAGGGTTCAGGTTTAGGGTTCAGGTTTAGGG	Yes		Down	PRELSG_0015400.1	Sense	-507	conserved Plasmodium protein, unknown function
PRELSG_00_v1_archived_contig_158_RC	21947	157	45	GGGTTCAGGGTTTAGGGTTTAGGGTTCAGGGTTTAGGGTTTAGGG	Yes		Down	PRELSG_0015400.1	Sense	-556	conserved Plasmodium protein, unknown function
PRELSG_00_v1_archived_contig_158_RC	22044	60	45	GGGTTCAGGGTTCAGGGTTCAGGGTTCAGGGTTCAGGGTTTAGGG	Yes		Down	PRELSG_0015400.1	Sense	-653	conserved Plasmodium protein, unknown function
PRELSG_00_v1_archived_contig_158_RC	22093	11	45	GGGTTTGGGGTTCGGGGTTTGGGTTCCGGGGTGGAGGGTTTCGGG	Yes		Down	PRELSG_0015400.1	Sense	-702	conserved Plasmodium protein, unknown function
PRELSG_00_v1_archived_contig_204_RC	19031	78	24	GGGTTCAGGGTTCAGGGTTTAGGG	Yes		Down	PRELSG_0018900.1	Sense	-1315	Plasmodium exported protein, unknown function
PRELSG_00_v1_archived_contig_204_RC	19066	43	24	GGGTTCAGGGTTCAGGGTTCAGGG	Yes		Down	PRELSG_0018900.1	Sense	-1350	Plasmodium exported protein, unknown function
PRELSG_00_v1_archived_contig_204_RC	19107	2	24	GGGTTCAGGGTTTAGGGTTTAGGG	Yes		Down	PRELSG_0018900.1	Sense	-1391	Plasmodium exported protein, unknown function
PRELSG_00_v1_archived_contig_103_RC	5787	96	45	GGGTTCAGGGTTTAGGGTTCAGGGTTCAGGGTTCAGGGTTTAGGG	Yes		Down	PRELSG_0012200.1	Sense	-716	Plasmodium exported protein, unknown function
PRELSG_00_v1_archived_contig_103_RC	5836	68	24	GGGTTTAGGGTTTAGGGTTTAGGG	Yes		Down	PRELSG_0012200.1	Sense	-744	Plasmodium exported protein, unknown function
PRELSG_00_v1_archived_contig_103_RC	5864	40	24	GGGTTCAGGGTTCAGGGTTCAGGG	Yes		Down	PRELSG_0012200.1	Sense	-772	Plasmodium exported protein, unknown function
PRELSG_00_v1_archived_contig_103_RC	5892	6	30	GGGTTCAGGGTTTAGGTTTAGGGTTCAGGG	Yes		Down	PRELSG_0012200.1	Sense	-806	Plasmodium exported protein, unknown function
PRELSG_00_v1_archived_contig_197_RC	3278	109	24	GGGTTCAGGGTTTAGGGTTCAGGG	Yes		Down	PRELSG_0018200.1	Sense	-571	hypothetical protein
PRELSG_00_v1_archived_contig_197_RC	3306	75	30	GGGTTCAGGGTTTAGGTTTAGGGTTCAGGG	Yes		Down	PRELSG_0018200.1	Sense	-605	hypothetical protein
PRELSG_00_v1_archived_contig_197_RC	3373	14	24	GGGTTCAGGGTTTAGGGTTCAGGG	Yes		Down	PRELSG_0018200.1	Sense	-666	hypothetical protein
PRELSG_00_v1_archived_contig_340_RC	1773	87	44	GGGTTTAGGGTTTAGGGTTCAGGTTCAGGGTTCAGGGTTCAGGG	Yes		Down	PRELSG_0025420.1	Sense	-986	hypothetical protein
PRELSG_00_v1_archived_contig_340_RC	1827	32	45	GGGTTCAGGGTTTAGGGTTCAGGGTTCAGGGTTCAGGGTTCAGGG	Yes		Down	PRELSG_0025420.1	Sense	-1041	hypothetical protein
PRELSG_00_v1_archived_contig_340_RC	1876	4	24	GGGTTCAGGGTTCAGGGTTTAGGG	Yes		Down	PRELSG_0025420.1	Sense	-1069	hypothetical protein
PRELSG_00_v1_archived_contig_34_RC	8581	101	24	GGGTTCAGGGTTTAGGGTTCAGGG	Yes		Down	PRELSG_0002900.1	Sense	-3701	hypothetical protein
PRELSG_00_v1_archived_contig_34_RC	8636	46	24	GGGTTCAGGGTTTAGGGTTCAGGG	Yes		Down	PRELSG_0002900.1	Sense	-3756	hypothetical protein
PRELSG_00_v1_archived_contig_34_RC	8670	6	30	GGGTTCAGGGTTCAGGGTTTAGGTTTAGGG	Yes		Down	PRELSG_0002900.1	Sense	-3796	hypothetical protein
PRELSG_00_v1_archived_contig_96_RC	5856	114	24	GGGTTCAGGGTTCAGGGTTCAGGG	Yes		Down	PRELSG_0011800.1	Sense	-308	conserved Plasmodium protein, unknown function
PRELSG_00_v1_archived_contig_96_RC	5886	84	24	GGGGTTAGGGTTCAGGGTTTAGGG	Yes		Down	PRELSG_0011800.1	Sense	-338	conserved Plasmodium protein, unknown function
PRELSG_00_v1_archived_contig_96_RC	5941	29	24	GGGTTCAGGGTTCAGGGTTCAGGG	Yes		Down	PRELSG_0011800.1	Sense	-393	conserved Plasmodium protein, unknown function
PRELSG_00_v1_archived_contig_373_RC	14164	309	43	GGGATGTGCAATCAGGGTGCCGAGGAGGGATAAGGGGACCGGG	Yes		None
PRELSG_00_v1_archived_contig_376	1327		45	GGGGTTTATGTTTAGGGTTCAGGGTTCCGGGTTCAGGGTTTAGGG	Yes		None
PRELSG_00_v1_archived_contig_376	1376		45	GGGTTCAGGGTTTAGGGTTTAGGGTTCAGGGTTTAGGGTTCAGGG	Yes		None
PRELSG_00_v1_archived_contig_376	1439		24	GGGTTTAGGGTTCAGGGTTCAGGG	Yes		None
PRELSG_00_v1_archived_contig_376	1467		24	GGGTTCAGGGTTTAGGGTTCAGGG	Yes		None
PRELSG_00_v1_archived_contig_254	17306		24	GGGTTCAGGGTTTAGGGTTTAGGG	Yes		Down	PRELSG_0021400.1	Sense	-1535	reticulocyte binding protein, putative
PRELSG_00_v1_archived_contig_417	13347		24	GGGTTCAGGGTTCAGGGTTCAGGG	Yes		Down	PRELSG_0027700.1	Sense	-782	early transcribed membrane protein
PRELSG_00_v1_archived_contig_417	13408		24	GGGTTTAGGGTTCAGGGTTCAGGG	Yes		Down	PRELSG_0027700.1	Sense	-843	early transcribed membrane protein
PRELSG_00_v1_archived_contig_29	8740		24	GGGTTTAGGGTTCAGGGTTCAGGG	Yes		Down	PRELSG_0002300.1	Sense	-1242	Plasmodium exported protein, unknown function
PRELSG_00_v1_archived_contig_29	8801		24	GGGTTCAGGGTTCAGGGTTTAGGG	Yes		Down	PRELSG_0002300.1	Sense	-1303	Plasmodium exported protein, unknown function
PRELSG_00_v1_archived_contig_45	7799		24	GGGTTTAGGGTTCAGGGTTCAGGG	Yes		Down	PRELSG_0003600.1	Sense	-942	fam-f protein
PRELSG_00_v1_archived_contig_45	7874		24	GGGTTCAGGGTTCAGGGTTCAGGG	Yes		Down	PRELSG_0003600.1	Sense	-1017	fam-f protein
PRELSG_00_v1_archived_contig_45	7903		30	GGGTTCAGGGTTTAGGTTTAGGGTTCAGGG	Yes		Down	PRELSG_0003600.1	Sense	-1046	fam-f protein
PRELSG_00_v1_archived_contig_45	7956		24	GGGTTTAGGGTTCAGGGTTTAGGG	Yes		Down	PRELSG_0003600.1	Sense	-1099	fam-f protein
PRELSG_00_v1_archived_contig_337	1839		24	GGGTTCAGGGTTCAGGGTTCAGGG	Yes		Down	PRELSG_0025400.1	Sense	-1267	Plasmodium exported protein, unknown function
PRELSG_00_v1_archived_contig_337	1880		24	GGGTTCAGGGTTTAGGGTTCAGGG	Yes		Down	PRELSG_0025400.1	Sense	-1308	Plasmodium exported protein, unknown function
PRELSG_00_v1_archived_contig_337	1922		31	GGGTTTAGGGTTCAAGGTTTAGGGTTCAGGG	Yes		Down	PRELSG_0025400.1	Sense	-1350	Plasmodium exported protein, unknown function
PRELSG_00_v1_archived_contig_289	16364		43	GGGATGTGCAATCAGGGTGCCGAGGAGGGATAAGGGGACCGGG			None

## Sheet: P.gallinaceum 8A
Chromosome	Location	RC_Location Calculated	PQS Length	PQS	Telomere?	upsB?	Coding, upstream, or downstream?	Nearest gene ID	Strand (cf gene or nearest gene)	Distance from nearest gene	Gene Annotation
PGAL8A_union_v1_archived_contig_98_RC	2019991	1180	37	GGGTTTAGGTTTAGGGGTTCAGGGTTTAGGTTTAGGG			Ups	PGAL8A_00329300.1	Antisense	1314	reticulocyte binding protein, putative
PGAL8A_union_v1_archived_contig_98_RC	2020095	1089	24	GGGTTCAGGGTTCAGGGTTTAGGG			Ups	PGAL8A_00329300.1	Antisense	1405	reticulocyte binding protein, putative
PGAL8A_union_v1_archived_contig_87_RC	638925	1381044	31	GGGTGGGGCATTTGGTATGGGTTGTGTAGGG			In	PGAL8A_00306200.1	Sense	0	mitochondrial import inner membrane translocase subunit TIM17, putative
PGAL8A_union_v1_archived_contig_87_RC	2018786	1169	45	GGGTTCAGGTTTTAGGGTTCAGGGTTCAGGGTTCAGGGTTTAGGG			Down	PGAL8A_00273200.1	Sense	-2432	hypothetical protein
PGAL8A_union_v1_archived_contig_152_RC	1322022	114563	24	GGGTTCAGGGTTCAGGGTTTAGGG			In	PGAL8A_00500400.1	Sense	0	PUB domain-containing protein, putative
PGAL8A_union_v1_archived_contig_152_RC	1322036	114549	24	GGGTTTAGGGTTCAGGGTTTAGGG			In	PGAL8A_00500400.1	Sense	0	PUB domain-containing protein, putative
PGAL8A_union_v1_archived_contig_152_RC	1322142	114443	24	GGGGAGAGGGAGGGGGGGAGGGGG			In	PGAL8A_00500400.1	Sense	0	PUB domain-containing protein, putative
PGAL8A_union_v1_archived_contig_141_RC	189055	765388	42	GGGTCAATCATTATGGGTTGATATTATGGGTTTGTTATCGGG			In	PGAL8A_00491900.1	Sense	0	DER1-like protein, putative
PGAL8A_union_v1_archived_contig_21_RC	168836	597685	39	GGGTATATATATGGGTATATATATGGGTATATATATGGG			Down	PGAL8A_00036100.1	Sense	-889	conserved Plasmodium membrane protein, unknown function
PGAL8A_union_v1_archived_contig_129_RC	12990	428	32	GGGGTTGGAAAGAGGGGGAGAGGGGCGGGGGG			Down	PGAL8A_00450800.1	Sense	-1669	surface-associated interspersed protein (SURFIN)
PGAL8A_union_v1_archived_contig_76	812851		21	GGGAAAGGGAAAGGGAAAGGG			In	PGAL8A_00211200.1	Sense	0	rhoptry neck protein 2, putative
PGAL8A_union_v1_archived_contig_119	783970		22	GGGGGGGGGGGGGGGGGGGGGG			In	PGAL8A_00433300.1	Sense	0	ADP-ribosylation factor, putative
PGAL8A_union_v1_archived_contig_108	306274		24	GGGTTTAGGGTTCAGGGTTCAGGG			Ups	PGAL8A_00386400.1	Sense	330	PI31 domain-containing protein, putative
PGAL8A_union_v1_archived_contig_108	306324		24	GGGTTTAGGGTTCAGGGTTTAGGG			Ups	PGAL8A_00386400.1	Sense	280	PI31 domain-containing protein, putative
PGAL8A_union_v1_archived_contig_108	343117		31	GGGTTCAGGGTTTAGGTTTCAGGGTTCAGGG			In	PGAL8A_00387600.1	Sense	0	protein ARV1, putative
PGAL8A_union_v1_archived_contig_108	343213		24	GGGTTCAGGGTTTAGGGTTTAGGG			In	PGAL8A_00387600.1	Sense	0	protein ARV1, putative
PGAL8A_union_v1_archived_contig_108	343260		37	GGGTTTAGGTTTTAGGGTTTAGGTTTAGGGTTCAGGG			In	PGAL8A_00387600.1	Sense	0	protein ARV1, putative
PGAL8A_union_v1_archived_contig_108	343352		24	GGGTTTAGGGTTTAGGGTTCAGGG	Yes		Down	PGAL8A_00387600.1	Sense	-34	protein ARV1, putative
PGAL8A_union_v1_archived_contig_108	343429		24	GGGTTTAGGGTTCAGGGTTTAGGG	Yes		Down	PGAL8A_00387600.1	Sense	-111	protein ARV1, putative
PGAL8A_union_v1_archived_contig_42	595211		24	GGGTTCAGGGTTTAGGGTTCAGGG	Yes		Down	PGAL8A_00065600.1	Sense	-500	conserved Plasmodium protein, unknown function
PGAL8A_union_v1_archived_contig_42	595266		24	GGGTTCAGGGTTCAGGGTTCAGGG	Yes		Down	PGAL8A_00065600.1	Sense	-555	conserved Plasmodium protein, unknown function
PGAL8A_union_v1_archived_contig_85	4		24	GGGTTCAGGGTTCAGGGTTCAGGG	Yes		Down	PGAL8A_00272100.1	Antisense	-3365	hypothetical protein
PGAL8A_union_v1_archived_contig_85	53		24	GGGTTTAGGGTTCAGGGTTTAGGG	Yes		Down	PGAL8A_00272100.1	Antisense	-3316	hypothetical protein
PGAL8A_union_v1_archived_contig_113	3		24	GGGTTCAGGGTTCAGGGTTTAGGG	Yes		Ups	PGAL8A_00412300.1	Sense	6747	conserved Plasmodium membrane protein, unknown function
PGAL8A_union_v1_archived_contig_113	45		24	GGGTTCAGGGTTCAGGGTTTAGGG	Yes		Ups	PGAL8A_00412300.1	Sense	6705	conserved Plasmodium membrane protein, unknown function
PGAL8A_union_v1_archived_contig_109	18867		24	GGGTTTAGGGTTCAGGGTTCAGGG			Down	PGAL8A_00411200.1	Sense	-6	surface-associated interspersed protein (SURFIN)
PGAL8A_union_v1_archived_contig_109	18895		26	GGGTTCAGGGTATTAGGGTTCCAGGG			Down	PGAL8A_00411200.1	Sense	-34	surface-associated interspersed protein (SURFIN)
PGAL8A_union_v1_archived_contig_109	18925		24	GGGTTCAGGGTTCAGGGTTCAGGG			Down	PGAL8A_00411200.1	Sense	-64	surface-associated interspersed protein (SURFIN)
PGAL8A_union_v1_archived_contig_146	8868		24	GGGTTCAGGGTTTAGGGTTCAGGG			Down	PGAL8A_00498000.1	Sense	-407	fam-g protein
PGAL8A_union_v1_archived_contig_60	197596		24	GGGTTCAGGGTTTAGGGTTCAGGG	Yes		Down	PGAL8A_00080900.1	Sense	-113	peptidyl-prolyl cis-trans isomerase, putative
PGAL8A_union_v1_archived_contig_83	70874		24	GGGTTCAGGGTTTAGGGTTCAGGG	Yes		Ups	PGAL8A_00270900.1	Antisense	6850	fam-i protein
PGAL8A_union_v1_archived_contig_83	70902		24	GGGTTCAGGGTTTAGGGTTCAGGG	Yes		Ups	PGAL8A_00270900.1	Antisense	6878	fam-i protein
PGAL8A_union_v1_archived_contig_92	96847		24	GGGTTGAGGGTTGAGGGTTCAGGG	Yes		Ups	PGAL8A_00324600.1	Antisense	4516	fam-e protein
PGAL8A_union_v1_archived_contig_92	96916		24	GGGTTCAGGGTTTAGGGTTCAGGG	Yes		Ups	PGAL8A_00324600.1	Antisense	4585	fam-e protein
PGAL8A_union_v1_archived_contig_36	3919		30	GGGTTCAGGGTTTAGGTTTAGGGTTCAGGG	Yes		None
PGAL8A_union_v1_archived_contig_36	3973		24	GGGTTCAGGGTTTAGGGTTCAGGG	Yes		None
PGAL8A_union_v1_archived_contig_36	4015		23	GGGTTAGGGTTCAGGGTTTAGGG	Yes		None
PGAL8A_union_v1_archived_contig_50	2691		24	GGGTTCAGGGTTCAGGGTTTAGGG	Yes		None
PGAL8A_union_v1_archived_contig_62	12212		14	GGGGGGGGGGAGGG			Ups	PGAL8A_00094300.1	Antisense	100	tRNA valine
PGAL8A_union_v1_archived_contig_62	12212		14	GGGGGGGGGGAGGG			Ups	PGAL8A_00094200.1	Sense	100	tRNA threonine
PGAL8A_union_v1_archived_contig_68	268472		39	GGGAAAAAGAAAGGGAAAGAGAAAGGGAAAGAGAAAGGG			In	PGAL8A_00182600.1	Sense	0	conserved Plasmodium protein, unknown function
PGAL8A_union_v1_archived_contig_70	149911		24	GGGTTCAGGGTTCAGGGTTCCGGG	Yes		Down	PGAL8A_00187600.1	Sense	-569	Plasmodium exported protein, unknown function
PGAL8A_union_v1_archived_contig_101	46484		25	GGGTTTCAGGGTTTAGGGTTCAGGG	Yes		Ups	PGAL8A_00376900.1	Antisense	3069	Plasmodium exported protein (PHIST), unknown function
PGAL8A_union_v1_archived_contig_23	1291		28	GGGAAGGGAAGGAGAGGGAAGGAAAGGG			None
PGAL8A_union_v1_archived_contig_129	192		21	GGGGGGGCGTGCTGGGCCGGG			Down	PGAL8A_00450800.1	Antisense	-1905	surface-associated interspersed protein (SURFIN)
PGAL8A_union_v1_archived_contig_3	15454		32	GGGTTCAGGGTTCAGGTTTTAGGGTTTCAGGG	Yes		Down	PGAL8A_00000300.1	Sense	-6795	hypothetical protein
PGAL8A_union_v1_archived_contig_3	15503		25	GGGTTCAGGGTTTCAGGGTTCAGGG	Yes		Down	PGAL8A_00000300.1	Sense	-6844	hypothetical protein

## Sheet: P.berghei ANKA
Chromosome	Location	RC_Location Calculated	PQS Length	PQS	Telomere?	upsB?	Coding, upstream, or downstream?	Nearest gene ID	Strand (cf gene or nearest gene)	Distance from nearest gene	Gene Annotation
1	413641		20	GGGTTTGGGGGGCGGATGGG			In	PBANKA_0110300.1	Antisense	0	conserved Plasmodium protein, unknown function
1_RC	183671	331954	36	GGGTAAAAAATGGGTAAAAAATGGGTAAAAAATGGG			In	PBANKA_0108100.1	Antisense	0	conserved Plasmodium protein, unknown function
1_RC	514945	692	24	GGGTTCAGGGTTCAGGGTTCAGGG	Yes		Down	PBANKA_0100021.1	Sense	-406	fam-b protein
1_RC	514973	664	24	GGGTTCAGGGTTTAGGGTTCAGGG	Yes		Down	PBANKA_0100021.1	Sense	-434	fam-b protein
1_RC	514999	638	24	GGGTTCAGGGTTCAGGGTTCAGGG	Yes		Down	PBANKA_0100021.1	Sense	-460	fam-b protein
1_RC	515047	590	24	GGGTTTAGGGTTCAGGGTTTAGGG	Yes		Down	PBANKA_0100021.1	Sense	-508	fam-b protein
1_RC	515075	562	24	GGGTTCAGGGTTTAGGGTTCAGGG	Yes		Down	PBANKA_0100021.1	Sense	-536	fam-b protein
1_RC	515104	533	24	GGGTTCAGGGTTTAGGGTTCAGGG	Yes		Down	PBANKA_0100021.1	Sense	-565	fam-b protein
1_RC	515139	498	24	GGGTTTAGGGTTCAGGGTTTAGGG	Yes		Down	PBANKA_0100021.1	Sense	-600	fam-b protein
1_RC	515167	470	24	GGGTTTAGGGTTCAGGGTTTAGGG	Yes		Down	PBANKA_0100021.1	Sense	-628	fam-b protein
1_RC	515202	435	24	GGGTTCAGGGTTCAGGGTTTAGGG	Yes		Down	PBANKA_0100021.1	Sense	-663	fam-b protein
1_RC	515251	386	24	GGGTTCAGGGTTCAGGGTTTAGGG	Yes		Down	PBANKA_0100021.1	Sense	-712	fam-b protein
1_RC	515293	344	24	GGGTTTAGGGTTCAGGGTTCAGGG	Yes		Down	PBANKA_0100021.1	Sense	-754	fam-b protein
1_RC	515321	316	24	GGGTTCAGGGTTCAGGGTTTAGGG	Yes		Down	PBANKA_0100021.1	Sense	-782	fam-b protein
1_RC	515349	288	24	GGGTTCAGGGTTTAGGGTTCAGGG	Yes		Down	PBANKA_0100021.1	Sense	-810	fam-b protein
1_RC	515383	254	24	GGGTTTAGGGTTCAGGGTTCAGGG	Yes		Down	PBANKA_0100021.1	Sense	-844	fam-b protein
1_RC	515424	213	24	GGGTTCAGGGTTTAGGGTTCAGGG	Yes		Down	PBANKA_0100021.1	Sense	-885	fam-b protein
1_RC	515460	177	24	GGGTTCAGGGTTCAGGGTTTAGGG	Yes		Down	PBANKA_0100021.1	Sense	-921	fam-b protein
1_RC	515509	128	24	GGGTTCAGGGTTTAGGGTTCAGGG	Yes		Down	PBANKA_0100021.1	Sense	-970	fam-b protein
1_RC	515537	100	24	GGGTTTAGGGTTCAGGGTTCAGGG	Yes		Down	PBANKA_0100021.1	Sense	-998	fam-b protein
1_RC	515580	57	24	GGGTTTAGGGTTCAGGGTTCAGGG	Yes		Down	PBANKA_0100021.1	Sense	-1041	fam-b protein
1_RC	515615	22	24	GGGTTTAGGGTTTAGGGTTCAGGG	Yes		Down	PBANKA_0100021.1	Sense	-1076	fam-b protein
2	186729		26	GGGTAGCGTGGGTGGGGGGTTGAGGG			In	PBANKA_0205500.1	Sense	0	conserved Plasmodium protein, unknown function
2	622167		24	GGGTTTAGGGTTCAGGGTTCAGGG	Yes		Ups	PBANKA_0216801.1	Antisense	531	reticulocyte binding protein, putative
2	622195		24	GGGTTCAGGGTTCAGGGTTCAGGG	Yes		Ups	PBANKA_0216801.1	Antisense	559	reticulocyte binding protein, putative
2	622223		22	GGGTTTAGGGTTCAGGGTAGGG	Yes		Ups	PBANKA_0216801.1	Antisense	587	reticulocyte binding protein, putative
2	622257		24	GGGTTCAGGGTTTAGGGTTCAGGG	Yes		Ups	PBANKA_0216801.1	Antisense	621	reticulocyte binding protein, putative
2	622285		24	GGGTTTAGGGTTCAGGGTTCAGGG	Yes		Ups	PBANKA_0216801.1	Antisense	649	reticulocyte binding protein, putative
2	622313		24	GGGTTTAGGGTTCAGGGTTCAGGG	Yes		Ups	PBANKA_0216801.1	Antisense	677	reticulocyte binding protein, putative
2	622361		24	GGGTTTAGGGTTCAGGGTTCAGGG	Yes		Ups	PBANKA_0216801.1	Antisense	725	reticulocyte binding protein, putative
2	622413		45	GGGTTTAGGGTTCAGGGTTCAGGGTTTAGGGTTCAGGGTTCAGGG	Yes		Ups	PBANKA_0216801.1	Antisense	777	reticulocyte binding protein, putative
2	622483		24	GGGTTCAGGGTTTAGGGTTCAGGG	Yes		Ups	PBANKA_0216801.1	Antisense	847	reticulocyte binding protein, putative
2_RC	621709	777	24	GGGTTTAGGGTTTAGGGTTCAGGG	Yes		Ups	PBANKA_0200400.1	Antisense	1543	Plasmodium exported protein, unknown function
2_RC	621758	728	24	GGGTTCAGGGTTCAGGGTTTAGGG	Yes		Ups	PBANKA_0200400.1	Antisense	1592	Plasmodium exported protein, unknown function
2_RC	621786	679	45	GGGTTCAGGGTTTAGGGTTTAGGGTTCAGGGTTTAGGGTTCAGGG	Yes		Ups	PBANKA_0200400.1	Antisense	1641	Plasmodium exported protein, unknown function
2_RC	621849	637	24	GGGTTTAGGGTTTAGGGTTCAGGG	Yes		Ups	PBANKA_0200400.1	Antisense	1683	Plasmodium exported protein, unknown function
2_RC	621877	609	24	GGGTTTAGGGTTCAGGGTTTAGGG	Yes		Ups	PBANKA_0200400.1	Antisense	1711	Plasmodium exported protein, unknown function
2_RC	621905	560	45	GGGTTTAGGGTTCAGGGTTTAGGGTTCAGGGTTCAGGGTTTAGGG	Yes		Ups	PBANKA_0200400.1	Antisense	1760	Plasmodium exported protein, unknown function
2_RC	621954	532	24	GGGTTCAGGGTTTAGGGTTCAGGG	Yes		Ups	PBANKA_0200400.1	Antisense	1788	Plasmodium exported protein, unknown function
2_RC	621982	504	24	GGGTTTAGGGTTCAGGGTTTAGGG	Yes		Ups	PBANKA_0200400.1	Antisense	1816	Plasmodium exported protein, unknown function
2_RC	622010	455	45	GGGTTCAGGGTTCAGGGTTTAGGGTTCAGGGTTTAGGGTTCAGGG	Yes		Ups	PBANKA_0200400.1	Antisense	1865	Plasmodium exported protein, unknown function
2_RC	622080	406	24	GGGTTCAGGGTTTAGGGTTCAGGG	Yes		Ups	PBANKA_0200400.1	Antisense	1914	Plasmodium exported protein, unknown function
2_RC	622108	357	45	GGGTTCAGGGTTCAGGGTTCAGGGTTTAGGGTTCAGGGTTCAGGG	Yes		Ups	PBANKA_0200400.1	Antisense	1963	Plasmodium exported protein, unknown function
2_RC	622164	322	24	GGGTTCAGGGTTTAGGGTTCAGGG	Yes		Ups	PBANKA_0200400.1	Antisense	1998	Plasmodium exported protein, unknown function
2_RC	622207	258	45	GGGTTCAGGGTTCAGGGTTTAGGGTTCAGGGTTCAGGGTTTAGGG	Yes		Ups	PBANKA_0200400.1	Antisense	2062	Plasmodium exported protein, unknown function
2_RC	622256	230	24	GGGTTCAGGGTTTAGGGTTCAGGG	Yes		Ups	PBANKA_0200400.1	Antisense	2090	Plasmodium exported protein, unknown function
2_RC	622284	202	24	GGGTTTAGGGTTCAGGGTTCAGGG	Yes		Ups	PBANKA_0200400.1	Antisense	2118	Plasmodium exported protein, unknown function
2_RC	622312	153	45	GGGTTCAGGGTTCAGGGTTCAGGGTTTAGGGTTCAGGGTTTAGGG	Yes		Ups	PBANKA_0200400.1	Antisense	2167	Plasmodium exported protein, unknown function
2_RC	622382	104	24	GGGTTTAGGGTTCAGGGTTCAGGG	Yes		Ups	PBANKA_0200400.1	Antisense	2216	Plasmodium exported protein, unknown function
2_RC	622418	68	24	GGGTTCAGGGTTTAGGGTTCAGGG	Yes		Ups	PBANKA_0200400.1	Antisense	2252	Plasmodium exported protein, unknown function
2_RC	622454	32	24	GGGTTTAGGGTTCAGGGTTTAGGG	Yes		Ups	PBANKA_0200400.1	Antisense	2288	Plasmodium exported protein, unknown function
2_RC	622482	4	24	GGGTTTAGGGTTCAGGGTTCAGGG	Yes		Ups	PBANKA_0200400.1	Antisense	2316	Plasmodium exported protein, unknown function
3	373768		38	GGGAATTTGGGGTTTGGAAAGGGGAGTTTGATTGTGGG			In	PBANKA_0310800.1	Antisense	0	RTR1 domain-containing protein, putative
3	659292		30	GGGTTCAGGGTTTAGGTTCAGGGTTTAGGG	Yes		Down	PBANKA_0317181.1	Sense	-219	PIR protein
3	659333		45	GGGTTCAGGGTTCAGGGTTCAGGGTTTAGGGTTTAGGGTTCAGGG	Yes		Down	PBANKA_0317181.1	Sense	-260	PIR protein
3	659382		24	GGGTTCAGGGTTTAGGGTTTAGGG	Yes		Down	PBANKA_0317181.1	Sense	-309	PIR protein
3	659410		45	GGGTTCAGGGTTCAGGGTTCAGGGTTCAGGGTTTAGGGTTCAGGG	Yes		Down	PBANKA_0317181.1	Sense	-337	PIR protein
3	659459		24	GGGTTCAGGGTTCAGGGTTCAGGG	Yes		Down	PBANKA_0317181.1	Sense	-386	PIR protein
3	659487		24	GGGTTTAGGGTTCAGGGTTCAGGG	Yes		Down	PBANKA_0317181.1	Sense	-414	PIR protein
3_RC	659438	52	24	GGGTTCAGGGTTCAGGGTTTAGGG	Yes		Down	PBANKA_0300100.1	Sense	-187	PIR protein
3_RC	659487	3	24	GGGTTCAGGGTTCAGGGTTTAGGG	Yes		Down	PBANKA_0300100.1	Sense	-236	PIR protein
4	712225		24	GGGTTCAGGGTTTAGGGTTCAGGG	Yes		Down	PBANKA_0418500.1	Sense	-53	Plasmodium exported protein, unknown function
4	712253		45	GGGTTCAGGGTTTAGGGTTCAGGGTTCAGGGTTTAGGGTTCAGGG	Yes		Down	PBANKA_0418500.1	Sense	-81	Plasmodium exported protein, unknown function
4	712302		24	GGGTTCAGGGTTCAGGGTTCAGGG	Yes		Down	PBANKA_0418500.1	Sense	-130	Plasmodium exported protein, unknown function
4_RC	712096	209	24	GGGTTCAGGGTTTAGGGTTCAGGG	Yes		Down	PBANKA_0400100.1	Sense	-112	PIR protein
4_RC	712124	181	24	GGGTTCAGGGTTTAGGGTTTAGGG	Yes		Down	PBANKA_0400100.1	Sense	-140	PIR protein
4_RC	712172	133	24	GGGTTCAGGGTTCAGGGTTCAGGG	Yes		Down	PBANKA_0400100.1	Sense	-188	PIR protein
4_RC	712214	91	24	GGGTTCAGGGTTCAGGGTTCAGGG	Yes		Down	PBANKA_0400100.1	Sense	-230	PIR protein
4_RC	712242	63	24	GGGTTCAGGGTTTAGGGTTCAGGG	Yes		Down	PBANKA_0400100.1	Sense	-258	PIR protein
4_RC	712292	13	24	GGGTTCAGGGTTCAGGGTTCAGGG	Yes		Down	PBANKA_0400100.1	Sense	-308	PIR protein
5_RC	326741	604393	42	GGGCAGTCATTATGGGGAGATATTATGGGACTTTTATCGGGG			In	PBANKA_0516300.1	Sense	0	DER1-like protein, putative
5_RC	931074	78	24	GGGTTTAGGGTTCAGGGTTCAGGG	Yes		Ups	PBANKA_0500100.1	Antisense	802	fam-a protein, putative
5_RC	931117	35	24	GGGTTCAGGGTTTAGGGTTTAGGG	Yes		Ups	PBANKA_0500100.1	Antisense	845	fam-a protein, putative
5_RC	931145	6	25	GGGTTTAGGGTTTCAGGGTTCAGGG	Yes		Ups	PBANKA_0500100.1	Antisense	874	fam-a protein, putative
7_RC	809008	37583	31	GGGTTCAGGGTTTAGAGTTTAGGGTTCAGGG			In	PBANKA_0700400.1	Sense	0	fam-b protein
7_RC	843212	3378	32	GGGTTTAGGGGTTTATGGTTCAGGGTTTAGGG			Ups	PBANKA_0700021.1	Sense	190	PIR protein, pseudogene
7_RC	845502	1088	32	GGGTTTAGGGGTTTATGGTTCAGGGTTTAGGG			Ups	PBANKA_0700011.1	Sense	226	PIR protein, pseudogene
8	1413779		35	GGGTTAGGGTTATGTTTATGGGATCCACATTTGGG	Yes		Down	PBANKA_0837181.1	Sense	-138	PIR protein
8_RC	1245520	174989	30	GGGGGGGGTCAAAGATATGGGGGAAAAGGG			In	PBANKA_0803100.1	Sense	0	DNA replication licensing factor MCM7, putative
8_RC	1420178	337	24	GGGTTTAGGGTTTAGGGTTCAGGG	Yes		Ups	PBANKA_0800021.1	Antisense	200	reticulocyte binding protein, putative
8_RC	1420206	309	24	GGGTTTAGGGTTCAGGGTTCAGGG	Yes		Ups	PBANKA_0800021.1	Antisense	228	reticulocyte binding protein, putative
8_RC	1420248	267	24	GGGTTTAGGGTTCAGGGTTCAGGG	Yes		Ups	PBANKA_0800021.1	Antisense	270	reticulocyte binding protein, putative
8_RC	1420276	239	24	GGGTTCAGGGTTCAGGGTTCAGGG	Yes		Ups	PBANKA_0800021.1	Antisense	298	reticulocyte binding protein, putative
8_RC	1420318	197	24	GGGTTCAGGGTTCAGGGTTCAGGG	Yes		Ups	PBANKA_0800021.1	Antisense	340	reticulocyte binding protein, putative
8_RC	1420346	169	24	GGGTTTAGGGTTCAGGGTTCAGGG	Yes		Ups	PBANKA_0800021.1	Antisense	368	reticulocyte binding protein, putative
8_RC	1420400	115	24	GGGTTCAGGGTTCAGGGTTCAGGG	Yes		Ups	PBANKA_0800021.1	Antisense	422	reticulocyte binding protein, putative
8_RC	1420428	87	24	GGGTTTAGGGTTCAGGGTTCAGGG	Yes		Ups	PBANKA_0800021.1	Antisense	450	reticulocyte binding protein, putative
8_RC	1420456	59	24	GGGTTCAGGGTTCAGGGTTTAGGG	Yes		Ups	PBANKA_0800021.1	Antisense	478	reticulocyte binding protein, putative
8_RC	1420491	24	24	GGGTTTAGGGTTCAGGGTTCAGGG	Yes		Ups	PBANKA_0800021.1	Antisense	513	reticulocyte binding protein, putative
9	1375612		27	GGGCCAGGGGGAGGCGGACCAGGGGGG			In	PBANKA_0938300.1	Sense	0	heat shock protein J2, putative
9	1558019		39	GGGGAAACTTCGGGATTTAATTGGGATTCTATATCAGGG			In	PBANKA_0943100.1	Antisense	0	CCR4-NOT transcription complex subunit 1, putative
9	1631016		32	GGGTTTAGGGGTTTATGGTTCAGGGTTTAGGG			Ups	PBANKA_0944121.1	Sense	180	PIR protein, pseudogene
9	1633265		32	GGGTTTAGGGGTTTATGGTTCAGGGTTTAGGG			Down	PBANKA_0944121.1	Sense	-1283	PIR protein, pseudogene
9	1633377		31	GGGTTTATGGTTTAGGGTTCAGGGTTCAGGG	Yes		Down	PBANKA_0944121.1	Sense	-1395	PIR protein, pseudogene
9	1633412		45	GGGTTTAGGGTTCAGGGTTTAGGGTTCAGGGTTCAGGGTTCAGGG	Yes		Down	PBANKA_0944121.1	Sense	-1430	PIR protein, pseudogene
9	1633482		45	GGGTTTAGGGTTCAGGGTTTAGGGTTCAGGGTTCAGGGTTCAGGG	Yes		Down	PBANKA_0944121.1	Sense	-1500	PIR protein, pseudogene
9	1633531		24	GGGTTCAGGGTTCAGGGTTTAGGG	Yes		Down	PBANKA_0944121.1	Sense	-1549	PIR protein, pseudogene
9	1633559		25	GGGTTTAGGGTTCAGGGTTTTAGGG	Yes		Down	PBANKA_0944121.1	Sense	-1577	PIR protein, pseudogene
9_RC	1500793	132761	34	GGGAATTAATGGTAGGGGGGGACATGTTTCTGGG			In	PBANKA_0903600.1	Antisense	0	dynamin-like protein, putative
10	557447		15	GGGGGGGGGGGGGGG			Ups	PBANKA_1012000.1	Sense	271	SF-assemblin, putative
10_RC	617868	1022303	24	GGGAATTACCCATAGGGAGGGGGG			In	PBANKA_1025200.1	Antisense	0	H/ACA ribonucleoprotein complex subunit 4, putative
10_RC	1639823	348	24	GGGTTTAGGGTTTAGGGTTCAGGG	Yes		Ups	PBANKA_1000011.1	Antisense	1499	reticulocyte binding protein, putative
10_RC	1639851	320	24	GGGTTCAGGGTTTAGGGTTTAGGG	Yes		Ups	PBANKA_1000011.1	Antisense	1527	reticulocyte binding protein, putative
10_RC	1639893	278	24	GGGTTCAGGGTTCAGGGTTTAGGG	Yes		Ups	PBANKA_1000011.1	Antisense	1569	reticulocyte binding protein, putative
10_RC	1639921	250	24	GGGTTTAGGGTTCAGGGTTCAGGG	Yes		Ups	PBANKA_1000011.1	Antisense	1597	reticulocyte binding protein, putative
10_RC	1639956	215	24	GGGTTTAGGGTTCAGGGTTCAGGG	Yes		Ups	PBANKA_1000011.1	Antisense	1632	reticulocyte binding protein, putative
10_RC	1639999	151	45	GGGTTCAGGGTTTAGGGTTCAGGGTTTAGGGTTCAGGGTTCAGGG	Yes		Ups	PBANKA_1000011.1	Antisense	1696	reticulocyte binding protein, putative
10_RC	1640063	108	24	GGGTTCAGGGTTTAGGGTTCAGGG	Yes		Ups	PBANKA_1000011.1	Antisense	1739	reticulocyte binding protein, putative
10_RC	1640113	58	24	GGGTTCAGGGTTCAGGGTTCAGGG	Yes		Ups	PBANKA_1000011.1	Antisense	1789	reticulocyte binding protein, putative
10_RC	1640141	30	24	GGGTTCAGGGTTCAGGGTTTAGGG	Yes		Ups	PBANKA_1000011.1	Antisense	1817	reticulocyte binding protein, putative
10_RC	1640169	2	24	GGGTTTAGGGTTCAGGGTTCAGGG	Yes		Ups	PBANKA_1000011.1	Antisense	1845	reticulocyte binding protein, putative
11	1678552		14	GGGGGGAGGGGGGG			In	PBANKA_1145100.1	Sense	0	conserved Plasmodium protein, unknown function
11	1762148		45	GGGTTTAGGGTTCAGGGTTCAGGGTTTAGGGTTCAGGGTTCAGGG	Yes		Down	PBANKA_1146781.1	Sense	-583	fam-b protein
11	1762218		24	GGGTTTAGGGTTCAGGGTTTAGGG	Yes		Down	PBANKA_1146781.1	Sense	-653	fam-b protein
11	1762246		24	GGGTTTAGGGTTCAGGGTTCAGGG	Yes		Down	PBANKA_1146781.1	Sense	-681	fam-b protein
11	1762274		24	GGGTTTAGGGTTCAGGGTTCAGGG	Yes		Down	PBANKA_1146781.1	Sense	-709	fam-b protein
11	1762302		24	GGGTTCAGGGTTCAGGGTTCAGGG	Yes		Down	PBANKA_1146781.1	Sense	-737	fam-b protein
11	1762351		24	GGGTTCAGGGTTCAGGGTTCAGGG	Yes		Down	PBANKA_1146781.1	Sense	-786	fam-b protein
11	1762379		24	GGGTTCAGGGTTCAGGGTTTAGGG	Yes		Down	PBANKA_1146781.1	Sense	-814	fam-b protein
11	1762421		24	GGGTTCAGGGTTTAGGGTTCAGGG	Yes		Down	PBANKA_1146781.1	Sense	-856	fam-b protein
11	1762449		24	GGGTTTAGGGTTCAGGGTTCAGGG	Yes		Down	PBANKA_1146781.1	Sense	-884	fam-b protein
11	1762477		24	GGGTTCAGGGTTTAGGGTTCAGGG	Yes		Down	PBANKA_1146781.1	Sense	-912	fam-b protein
11	1762505		45	GGGTTTAGGGTTCAGGGTTCAGGGTTTAGGGTTCAGGGTTCAGGG	Yes		Down	PBANKA_1146781.1	Sense	-940	fam-b protein
11	1762554		24	GGGTTCAGGGTTTAGGGTTCAGGG	Yes		Down	PBANKA_1146781.1	Sense	-989	fam-b protein
11	1762582		24	GGGTTTAGGGTTCAGGGTTCAGGG	Yes		Down	PBANKA_1146781.1	Sense	-1017	fam-b protein
11	1762610		30	GGGTTCAGGGTTCAGGTTCAGGGTTTAGGG	Yes		Down	PBANKA_1146781.1	Sense	-1045	fam-b protein
11_RC	1741236	21370	38	GGGTTTATGGTTCAGGGTTTAGGGTTTGTGGTTTAGGG			Ups	PBANKA_1100200.1	Sense	190	PIR protein, pseudogene
11_RC	1743532	19080	32	GGGTTTAGGGGTTTATGGTTCAGGGTTTAGGG			Ups	PBANKA_1100100.1	Sense	204	PIR protein, pseudogene
11_RC	1745836	16776	32	GGGTTTAGGGGTTTATGGTTCAGGGTTTAGGG			Ups	PBANKA_1100071.1	Sense	227	PIR protein, pseudogene
11_RC	1745894	16705	45	GGGTTTATGGTTCAGGGTTTAGGGTTCAGGGTTTAGGGTTCAGGG			Ups	PBANKA_1100071.1	Sense	156	PIR protein, pseudogene
11_RC	1748192	14407	45	GGGTTTGTGGTTTAGGGTTTGTGGTTTAGGGTTTATGGTTCAGGG			Ups	PBANKA_1100061.1	Sense	183	PIR protein, pseudogene
11_RC	1750487	12125	32	GGGTTTAGGGGTTTATGGTTCAGGGTTTAGGG			Ups	PBANKA_1100051.1	Sense	201	PIR protein, pseudogene
11_RC	1752788	9824	32	GGGTTTAGGGGTTTATGGTTCAGGGTTTAGGG			Ups	PBANKA_1100041.1	Sense	189	PIR protein, pseudogene
11_RC	1755077	7535	32	GGGTTTAGGGGTTTATGGTTCAGGGTTTAGGG			Ups	PBANKA_1100031.1	Sense	190	PIR protein, pseudogene
11_RC	1757367	5245	32	GGGTTTAGGGGTTTATGGTTCAGGGTTTAGGG			Ups	PBANKA_1100021.1	Sense	190	PIR protein, pseudogene
11_RC	1759666	2939	39	GGGTTTATGGTTCAGGGTTTAGGGGTTTGTGGTTTAGGG			Ups	PBANKA_1100011.1	Sense	176	PIR protein, pseudogene
11_RC	1761949	663	32	GGGTTTAGGGGTTTATGGTTCAGGGTTTAGGG	Yes		Down	PBANKA_1100011.1	Sense	-1314	PIR protein, pseudogene
11_RC	1762053	568	23	GGGTTTAGGGTTAGGGTTCAGGG	Yes		Down	PBANKA_1100011.1	Sense	-1409	PIR protein, pseudogene
11_RC	1762080	540	24	GGGTTCAGGGTTTAGGGTTTAGGG	Yes		Down	PBANKA_1100011.1	Sense	-1437	PIR protein, pseudogene
11_RC	1762108	512	24	GGGTTTAGGGTTCAGGGTTTAGGG	Yes		Down	PBANKA_1100011.1	Sense	-1465	PIR protein, pseudogene
11_RC	1762136	463	45	GGGTTCAGGGTTCAGGGTTTAGGGTTCAGGGTTTAGGGTTCAGGG	Yes		Down	PBANKA_1100011.1	Sense	-1514	PIR protein, pseudogene
11_RC	1762185	435	24	GGGTTCAGGGTTCAGGGTTTAGGG	Yes		Down	PBANKA_1100011.1	Sense	-1542	PIR protein, pseudogene
11_RC	1762220	400	24	GGGTTCAGGGTTTAGGGTTCAGGG	Yes		Down	PBANKA_1100011.1	Sense	-1577	PIR protein, pseudogene
11_RC	1762248	372	24	GGGTTTAGGGTTCAGGGTTTAGGG	Yes		Down	PBANKA_1100011.1	Sense	-1605	PIR protein, pseudogene
11_RC	1762283	337	24	GGGTTTAGGGTTCAGGGTTTAGGG	Yes		Down	PBANKA_1100011.1	Sense	-1640	PIR protein, pseudogene
11_RC	1762311	309	24	GGGTTTAGGGTTCAGGGTTCAGGG	Yes		Down	PBANKA_1100011.1	Sense	-1668	PIR protein, pseudogene
11_RC	1762346	274	24	GGGTTCAGGGTTTAGGGTTCAGGG	Yes		Down	PBANKA_1100011.1	Sense	-1703	PIR protein, pseudogene
11_RC	1762374	246	24	GGGTTCAGGGTTCAGGGTTTAGGG	Yes		Down	PBANKA_1100011.1	Sense	-1731	PIR protein, pseudogene
11_RC	1762402	197	45	GGGTTCAGGGTTTAGGGTTCAGGGTTTAGGGTTCAGGGTTCAGGG	Yes		Down	PBANKA_1100011.1	Sense	-1780	PIR protein, pseudogene
11_RC	1762465	155	24	GGGTTTAGGGTTCAGGGTTTAGGG	Yes		Down	PBANKA_1100011.1	Sense	-1822	PIR protein, pseudogene
11_RC	1762514	106	24	GGGTTCAGGGTTCAGGGTTTAGGG	Yes		Down	PBANKA_1100011.1	Sense	-1871	PIR protein, pseudogene
11_RC	1762542	78	24	GGGTTTAGGGTTCAGGGTTTAGGG	Yes		Down	PBANKA_1100011.1	Sense	-1899	PIR protein, pseudogene
11_RC	1762584	36	24	GGGTTTAGGGTTCAGGGTTCAGGG	Yes		Down	PBANKA_1100011.1	Sense	-1941	PIR protein, pseudogene
11_RC	1762619	2	23	GGGTTAGGGTTCAGGGTTTAGGG	Yes		Down	PBANKA_1100011.1	Sense	-1975	PIR protein, pseudogene
12	1520904		15	GGGGGGGGGGGAGGG			Down	PBANKA_1239700.1	Sense	-1131	S-adenosyl-L-methionine-dependent tRNA 4-demethylwyosine synthase, putative
12_RC	715304	1091920	40	GGGTATGAACATGGGAATAATTAAGGGAAAAGAAAAAGGG			In	PBANKA_1228300.1	Sense	0	lysine-specific histone demethylase, putative
12_RC	1237815	569412	37	GGGAAAAAAACGGGAAAAAAAACGGGAAAAAAACGGG			Ups	PBANKA_1215000.1	Sense	258	survival motor neuron-like protein, putative
12_RC	1804637	2592	35	GGGTCAGGGTTATGTTTGTGGGCCCTATATTTGGG			Down	PBANKA_1200021.1	Sense	-226	PIR protein
13	735614		30	GGGAGGTATGGGAGGTATGGGAGGAATGGG			In	PBANKA_1317400.1	Sense	0	HSP90 co-chaperone p23, putative
13	735668		30	GGGAGGTATGGGAGGTATGGGCGGTATGGG			In	PBANKA_1317400.1	Sense	0	HSP90 co-chaperone p23, putative
13	1801879		34	GGGTTGAACATATGGGTGTGTATCCACGGGTGGG			Down	PBANKA_1345900.1	Antisense	-58	protein kinase, putative
13	1994835		14	GGGGGGCGGGAGGG			Down	PBANKA_1352500.1	Antisense	-982	CPW-WPC family protein
13	2080942		25	GGGTGTATTGGGTTGGGGTGTTGGG			In	PBANKA_1355200.1	Sense	0	aconitate hydrolase, putative
13_RC	2516706	5134	35	GGGTCAGGGTTATGTTTGTGGGCCCTATATTTGGG			Down	PBANKA_1300021.1	Sense	-200	PIR protein
14	2520659		35	GGGTTAGGGTTATGTTTATGGGATCCACATTTGGG			Down	PBANKA_1466100.1	Sense	-138	PIR protein
14_RC	610863	1938817	25	GGGTATGTTTGGAGGGCTGGGGGGG			In	PBANKA_1450100.1	Antisense	0	mRNA methyltransferase, putative
14_RC	1930905	618766	34	GGGAAATCACGGGAAAGCCGCTAAGGGAAAAGGG			In	PBANKA_1415400.1	Sense	0	conserved protein, unknown function
14_RC	2474006	75668	31	GGGTTTTGGGAGCTCATATATGGGTTCAGGG			Down	PBANKA_1400600.1	Sense	-288	cytoadherence linked asexual protein, putative
PbANKA_00_v3_archived_contig_1	19650		35	GGGTTAGGGTTATGTTTATGGGATCCACATTTGGG			Down	PBANKA_0000801.1	Sense	-138	PIR protein
PbANKA_00_v3_archived_contig_1	47213		35	GGGTTATGTTTGTGGGCCCTATATTTGGGTTAGGG			Down	PBANKA_0001501.1	Sense	-172	PIR protein
PbANKA_00_v3_archived_contig_1	56321		38	GGGTTTAGGGTTTGTGGTTTAGGGTTTGTGGTTTAGGG			Down	PBANKA_0006300.1	Sense	-1305	PIR protein
PbANKA_00_v3_archived_contig_1	56383		31	GGGTTCAGGGTTCAGGTTTTAGGGTTTAGGG			Down	PBANKA_0006300.1	Sense	-1367	PIR protein
PbANKA_00_v3_archived_contig_1	56418		24	GGGTTCAGGGTTCAGGGTTCAGGG	Yes		Down	PBANKA_0006300.1	Sense	-1402	PIR protein
PbANKA_00_v3_archived_contig_1	56460		45	GGGTTCAGGGTTTAGGGTTTGTGGTTTAGGGTTTGTGGTTTAGGG	Yes		Down	PBANKA_0006300.1	Sense	-1444	PIR protein
PbANKA_00_v3_archived_contig_1	56522		24	GGGTTCAGGGTTCAGGGTTCAGGG	Yes		Down	PBANKA_0006300.1	Sense	-1506	PIR protein
PbANKA_00_v3_archived_contig_1	56557		24	GGGTTCAGGGTTTAGGGTTCAGGG	Yes		Down	PBANKA_0006300.1	Sense	-1541	PIR protein
PbANKA_00_v3_archived_contig_1	56606		45	GGGTTTAGGGTTTAGGGTTCAGGGTTTAGGGTTTAGGGTTCAGGG	Yes		Down	PBANKA_0006300.1	Sense	-1590	PIR protein
PbANKA_00_v3_archived_contig_1	56655		24	GGGTTTAGGGTTCAGGGTTTAGGG	Yes		Down	PBANKA_0006300.1	Sense	-1639	PIR protein
PbANKA_00_v3_archived_contig_1	56683		24	GGGTTCAGGGTTTAGGGTTCAGGG	Yes		Down	PBANKA_0006300.1	Sense	-1667	PIR protein
PbANKA_00_v3_archived_contig_1	56732		24	GGGTTCAGGGTTCAGGGTTCAGGG	Yes		Down	PBANKA_0006300.1	Sense	-1716	PIR protein
PbANKA_00_v3_archived_contig_1	56760		24	GGGTTTAGGGTTCAGGGTTTAGGG	Yes		Down	PBANKA_0006300.1	Sense	-1744	PIR protein
PbANKA_00_v3_archived_contig_2_RC	2919	31313	35	GGGTCAGGGTTATGTTTGTGGGCCCTATATTTGGG			Down	PBANKA_0007601.1	Sense	-226	PIR protein
PbANKA_00_v3_archived_contig_2_RC	11925	22304	38	GGGTTTATGGTTCAGGGTTTAGGGTTTGTGGTTTAGGG			Ups	PBANKA_0007300.1	Sense	139	PIR protein, pseudogene
PbANKA_00_v3_archived_contig_2_RC	14214	20015	38	GGGTTTATGGTTCAGGGTTTAGGGTTTGTGGTTTAGGG			Ups	PBANKA_0007200.1	Sense	140	PIR protein, pseudogene
PbANKA_00_v3_archived_contig_2_RC	16504	17725	38	GGGTTTATGGTTCAGGGTTTAGGGTTTGTGGTTTAGGG			Ups	PBANKA_0007100.1	Sense	140	PIR protein, pseudogene
PbANKA_00_v3_archived_contig_2_RC	18794	15435	38	GGGTTTATGGTTCAGGGTTTAGGGTTTGTGGTTTAGGG			Ups	PBANKA_0007000.1	Sense	143	PIR protein, pseudogene
PbANKA_00_v3_archived_contig_2_RC	21084	13145	38	GGGTTTATGGTTCAGGGTTTAGGGTTTGTGGTTTAGGG			Ups	PBANKA_0006900.1	Sense	140	PIR protein, pseudogene
PbANKA_00_v3_archived_contig_2_RC	23374	10855	38	GGGTTTATGGTTCAGGGTTTAGGGTTTGTGGTTTAGGG			Ups	PBANKA_0006800.1	Sense	140	PIR protein, pseudogene
PbANKA_00_v3_archived_contig_2_RC	25664	8565	38	GGGTTTATGGTTCAGGGTTTAGGGTTTGTGGTTTAGGG			Ups	PBANKA_0006701.1	Sense	137	PIR protein, pseudogene
PbANKA_00_v3_archived_contig_2_RC	27954	6275	38	GGGTTTATGGTTCAGGGTTTAGGGTTTGTGGTTTAGGG			Ups	PBANKA_0006600.1	Sense	140	PIR protein, pseudogene
PbANKA_00_v3_archived_contig_2_RC	30244	3985	38	GGGTTTATGGTTCAGGGTTTAGGGTTTGTGGTTTAGGG			Ups	PBANKA_0006501.1	Sense	140	PIR protein, pseudogene
PbANKA_00_v3_archived_contig_2_RC	32534	1695	38	GGGTTTATGGTTCAGGGTTTAGGGTTTGTGGTTTAGGG			Ups	PBANKA_0006401.1	Sense	140	PIR protein, pseudogene
PbANKA_00_v3_archived_contig_3	15045		35	GGGTTATGTTTGTGGGCCCTATATTTGGGTTAGGG			Down	PBANKA_0008001.1	Sense	-198	PIR protein
PbANKA_00_v3_archived_contig_3	24167		38	GGGTTTATGGTTCAGGGTTTAGGGTTTGTGGTTTAGGG			Down	PBANKA_0008201.1	Sense	-1291	PIR protein
PbANKA_00_v3_archived_contig_3	24251		24	GGGTTCAGGGTTCAGGGTTTAGGG	Yes		Down	PBANKA_0008201.1	Sense	-1375	PIR protein
PbANKA_00_v3_archived_contig_3	24279		24	GGGTTCAGGGTTTAGGGTTTAGGG	Yes		Down	PBANKA_0008201.1	Sense	-1403	PIR protein
PbANKA_00_v3_archived_contig_3	24307		24	GGGTTTAGGGTTCAGGGTTTAGGG	Yes		Down	PBANKA_0008201.1	Sense	-1431	PIR protein
PbANKA_00_v3_archived_contig_3	24350		24	GGGTTTAGGGTTCAGGGTTTAGGG	Yes		Down	PBANKA_0008201.1	Sense	-1474	PIR protein
PbANKA_00_v3_archived_contig_3	24378		24	GGGTTCAGGGTTCAGGGTTTAGGG	Yes		Down	PBANKA_0008201.1	Sense	-1502	PIR protein
PbANKA_00_v3_archived_contig_3	24413		45	GGGTTTAGGGTTCAGGGTTCAGGGTTCAGGGTTTAGGGTTCAGGG	Yes		Down	PBANKA_0008201.1	Sense	-1537	PIR protein
PbANKA_00_v3_archived_contig_4	2488		32	GGGTTTAGGGGTTTATGGTTAAGGGTTTAGGG			Ups	PBANKA_0008401.1	Sense	185	PIR protein, pseudogene
PbANKA_00_v3_archived_contig_4	4776		32	GGGTTTAGGGGTTTATGGTTAAGGGTTTAGGG			Ups	PBANKA_0008501.1	Sense	221	PIR protein, pseudogene
PbANKA_00_v3_archived_contig_4	7043		32	GGGTTTAGGGGTTTATGGTTAAGGGTTTAGGG			Ups	PBANKA_0008601.1	Sense	185	PIR protein, pseudogene
PbANKA_00_v3_archived_contig_4	9325		32	GGGTTTAGGGGTTTATGGTTAAGGGTTTAGGG			Ups	PBANKA_0008701.1	Sense	213	PIR protein, pseudogene
PbANKA_00_v3_archived_contig_5	2020		32	GGGTTTAGGGGTTTATGGTTCAGGGTTTAGGG			Ups	PBANKA_0008901.1	Sense	221	PIR protein, pseudogene
PbANKA_00_v3_archived_contig_5	4299		32	GGGTTTAGGGGTTTATGGTTCAGGGTTTAGGG			Ups	PBANKA_0009101.1	Sense	203	PIR protein, pseudogene

[truncated: 1 more sheets: P.chabaudi CHAS]
