# Supplementary material for: Conserved associations between G-quadruplex-forming DNA motifs and virulence gene families in malaria parasites
Source: BMC Genomics. 2020 Mar 17;21:236. doi: 10.1186/s12864-020-6625-x (PMC7077173; doi:10.1186/s12864-020-6625-x)
Supplement: Supplementary file 13 — Additional file 13 Table S8. Putative G-quadruplex-forming sequences in the genomes of Plasmodium parasites, found by G4 Hunter. Genomes were downloaded from PlasmoDB, v. 44, and searched using G4 Hunter with the parameters: threshold: 1.7, window size: 25, csv data: grouped. An additional search of the P. falciparum genome was also conducted at a lower threshold of 1.25. As per the G4 Hunter algorithm, PQSs on the reverse complement sequence had negative scores, and all locations were reported relative to the 5′ end of the sense strand. The “Strand (cf gene or nearest gene)” category was denoted as antisense if the PQS was on the opposite strand of its nearest gene, or sense if the PQS was on the same strand as its nearest gene. The “distance from nearest gene” was positive if the PQS was upstream of the nearest gene, negative if the PQS was downstream of the nearest gene, or equal to 0 if the PQS was in the coding sequence of the nearest gene. [file 12864_2020_6625_MOESM13_ESM.xlsx]

## Sheet: P.adleri G01
Chromosome	Location	LENGTH	SCORE	ABS_SCORE	Sequence	Telomere?	upsB?	Coding, upstream, or downstream?	Nearest gene ID	Strand (cf gene or nearest gene)	Distance from nearest gene	Gene Annotation
1	467867	30	1.8	1.8	GATGGGGGGGTTATTGGTGATTGGGGGTTT		Yes	In	PADL01_0113100-t36_1	Antisense	0	erythrocyte membrane protein 1, PfEMP1, putative
1	485407	48	-1.6875	1.6875	CTATATATTTGTGCCCCCCCCACCCCCCCCCCCTCCACTAAATACAAA		Yes	Ups	PADL01_0113100-t36_1	Sense	7770	erythrocyte membrane protein 1, PfEMP1, putative
2	48679	40	-1.225	1.225	ACATATCATGTTTTCCCCCCCCCCCCTTTTTTTTTTTTTT			Ups	PADL01_0201100-t36_1	Antisense	251	Plasmodium exported protein (hyp11), unknown function
2	307966	33	1.36364	1.36364	TTTTTTTTGGGGGGGGGCAATAGGGAAAGAAAT			Down	PADL01_0207700-t36_1	Sense	-389	transmission-blocking target antigen s230
2	587968	35	1.25714	1.25714	ATTATTTTGTGAGGGGTGGGGGGAGGCACAAAAAA			Ups	PADL01_0215000-t36_1	Antisense	16	conserved Plasmodium protein, unknown function
2	668738	36	1.19444	1.19444	TTTACATTTAAGGAGGGGGGAGGGGAAAAAAAAAAA			Ups	PADL01_0217400-t36_1	Sense	824	conserved Plasmodium protein, unknown function
3	9594	27	-1.74074	1.74074	ACCCCCCGCAGAACCTCCTTCACCCCG		Yes	In	PADL01_0300200-t36_1	Antisense	0	erythrocyte membrane protein 1, PfEMP1, pseudogene
3	44040	27	1.74074	1.74074	CGGGGTGAAGGAGGTTCTGCGGGGGGT			In	PADL01_0301200-t36_1	Antisense	0	erythrocyte membrane protein 1, PfEMP1, putative
3	458390	30	1.43333	1.43333	TTTTTTTTTTTTTTGGGGGGGGGGGATACA			Down	PADL01_0312300-t36_1	Sense	-250	GTP-binding protein EngA, putative
3	564910	33	1.33333	1.33333	TTTTTTTTTTTTTTGGGGGGGGGGGTGTTTTCT			In	PADL01_0315300-t36_1	Antisense	0	conserved Plasmodium protein, unknown function
3	586711	28	1.64286	1.64286	TCGGTTGTGAATTTGGGGTGGGGGGAAG			In	PADL01_0316000-t36_1	Sense	0	6-cysteine protein
3	597403	39	1.17949	1.17949	TTTTTTTTTCTTTGGGGGGTGGGGGAGGTTTATTTTACA			Down	PADL01_0316200-t36_1	Antisense	-844	conserved Plasmodium protein, unknown function
3	787453	34	1.38235	1.38235	TGGATAACTGGTATATGGGGGGGGGGAAATAAAA			In	PADL01_0320300-t36_1	Sense	0	protein kinase,putative
3	828060	25	-1.72	1.72	TTATTTTTTGTTCCCCCCCCCCTCC			Down	PADL01_0321200-t36_1	Sense	-35	diacylglycerol O-acyltransferase
3	828062	29	-1.48276	1.48276	ATTTTTTGTTCCCCCCCCCCTCCGCTTAT			Down	PADL01_0321200-t36_1	Sense	-33	diacylglycerol O-acyltransferase
3	828070	27	-1.62963	1.62963	TTCCCCCCCCCCTCCGCTTATGTTTCA			Down	PADL01_0321200-t36_1	Sense	-25	diacylglycerol O-acyltransferase
4	9640	25	-1.72	1.72	CCCCCAACACATATACATATCCCCC		Yes	In	PADL01_0400100-t36_1	Antisense	0	erythrocyte membrane protein 1, PfEMP1, putative
4	119120	26	1.65385	1.65385	AGGGATTTGGGGGGATAATGGGTTGT			In	PADL01_0402100-t36_1	Antisense	0	erythrocyte membrane protein 1, PfEMP1, putative
4	119128	25	1.72	1.72	GGGGGGATAATGGGTTGTGGTGGAG			In	PADL01_0402100-t36_1	Antisense	0	erythrocyte membrane protein 1, PfEMP1, putative
4	361207	26	1.65385	1.65385	AGGGGTATGTCTCTGGAGGGGGAGGA			Down	PADL01_0407700-t36_1	Sense	-10	conserved Plasmodium protein, unknown function
4	507316	25	-1.72	1.72	CACCACCACCCACACCTGTACCCCC			In	PADL01_0411900-t36_1	Antisense	0	erythrocyte membrane protein 1, PfEMP1, putative
4	507318	26	-1.73077	1.73077	CCACCACCCACACCTGTACCCCCTCC			In	PADL01_0411900-t36_1	Antisense	0	erythrocyte membrane protein 1, PfEMP1, putative
4	507321	26	-1.73077	1.73077	CCACCCACACCTGTACCCCCTCCACC			In	PADL01_0411900-t36_1	Antisense	0	erythrocyte membrane protein 1, PfEMP1, putative
4	533438	34	-1.55882	1.55882	CACCTACACCCGTACCCCCTCCACCCTCTACACC			In	PADL01_0412300-t36_1	Antisense	0	erythrocyte membrane protein 1, PfEMP1, putative
4	893396	27	-1.62963	1.62963	TGTGCGCGAGCCCCCCCCCCCACACAC			Ups	PADL01_0420100-t36_1	Antisense	872	erythrocyte membrane protein 1 (PfEMP1)-like, putative
5	515491	41	-1.29268	1.29268	TTTTCAACACTTTCTCCCCCCCCCCCCTTCTTTTCTTTTGA			Ups	PADL01_0513300-t36_1	Antisense	132	aspartate--tRNA ligase, putative
5	589347	30	-1.43333	1.43333	TATTTCTTCACATCCCCTTCCCCCCAAAAA			Ups	PADL01_0515300-t36_1	Antisense	942	tRNA pseudouridine synthase,putative
5	589357	28	-1.64286	1.64286	CATCCCCTTCCCCCCAAAAAAAAACCTC			Ups	PADL01_0515300-t36_1	Antisense	932	tRNA pseudouridine synthase,putative
5	646590	27	1.59259	1.59259	TTTTGCATCATAAGGGGGTGGGGGGTA			In	PADL01_0516500-t36_1	Antisense	0	UTP--glucose-1-phosphate uridylyltransferase, putative
5	646599	29	1.48276	1.48276	ATAAGGGGGTGGGGGGTACATAAATTAAA			Ups	PADL01_0516500-t36_1	Antisense	1	UTP--glucose-1-phosphate uridylyltransferase, putative
5	1034634	38	-1.15789	1.15789	GAATGATATAATCCCCCCGCCCCCCTCAAAAAAAAAAA			Ups	PADL01_0526400-t36_1	Antisense	892	conserved Plasmodium protein, unknown function
5	1074376	40	1.175	1.175	ATTTTTTTTTTTTTGGGGGGGGGGGGAATTTTTTCTATTT			Ups	PADL01_0527800-t36_1	Antisense	112	nucleolar preribosomal GTPase, putative
5	1189317	31	-1.67742	1.67742	CTCAACCCCATCATCCCCAGCTGCCCCATCT			In	PADL01_0530900-t36_1	Antisense	0	early transcribed membrane protein 5
5	1189330	27	-1.81481	1.81481	TCCCCAGCTGCCCCATCTTCAACCCCA			In	PADL01_0530900-t36_1	Antisense	0	early transcribed membrane protein 5
5	1236989	29	1.44828	1.44828	TAACGGGGCTTGTGGTGATGGGGGGTTTC		Yes	In	PADL01_0531900-t36_1	Antisense	0	erythrocyte membrane protein 1, PfEMP1, putative
6	280851	32	-1.53125	1.53125	GATTCTCCCCTCTTACAACCCCCCCCTTTTAT			Ups	PADL01_0607200-t36_1	Antisense	110	conserved Plasmodium protein, unknown function
6	836717	30	-1.63333	1.63333	CACCTCCCCCACCTCCACCACCTCCTCCAT			In	PADL01_0621700-t36_1	Antisense	0	transcription or splicing factor-like protein, putative
6	841951	39	1.12821	1.12821	TTAAAACATAAAATGGGGGGGGGGGTGTATTAATATAAA			Down	PADL01_0621900-t36_1	Antisense	-335	tyrosine kinase-like protein, putative
7	6815	25	-1.72	1.72	CACCCCATACATATATACCCCCCAC		Yes	Ups	PADL01_0700100-t36_1	Antisense	978	erythrocyte membrane protein 1, PfEMP1, putative
7	6817	25	-1.72	1.72	CCCCATACATATATACCCCCCACAC		Yes	Ups	PADL01_0700100-t36_1	Antisense	976	erythrocyte membrane protein 1, PfEMP1, putative
7	460321	37	1.48649	1.48649	GGCATCGGTTTGGGGGGATTCGGGGGTCGTGGGTCAC			In	PADL01_0710700-t36_1	Antisense	0	erythrocyte membrane protein 1, PfEMP1, putative
7	505438	25	1.76	1.76	GGCGGTGATTGGGGTGGCGTTGGGG			In	PADL01_0711200-t36_1	Antisense	0	erythrocyte membrane protein 1, PfEMP1, putative
7	765486	39	-1.23077	1.23077	TATATTTTTTTTTCCCCCCTCCCCCCAAAAAAAAAAAAA			Ups	PADL01_0717500-t36_1	Sense	665	conserved membrane protein, unknown function
7	884065	25	1.84	1.84	GGGGGAGGTGGATTAAGAGATGGGG			In	PADL01_0721400-t36_1	Antisense	0	conserved Plasmodium protein, unknown function
7	905637	35	1.31429	1.31429	ATATTTGTTGGAGGAGGGGGGGGAGGTACATGTGA			In	PADL01_0721900-t36_1	Antisense	0	conserved Plasmodium protein, unknown function
7	943733	28	1.57143	1.57143	AAAGGGAGAGATAATATGGGGGGGGAAG			In	PADL01_0722700-t36_1	Antisense	0	conserved Plasmodium protein, unknown function
7	1117223	31	1.77419	1.77419	ATAGGGGGGGAAGGAATAAAAAGGGGGGTAC			In	PADL01_0726300-t36_1	Sense	0	zinc finger, C3HC4 type, putative
7	1272496	25	-1.72	1.72	CCCCCCCACATATACTACCGCCCAC		Yes	Ups	PADL01_0729600-t36_1	Sense	778	erythrocyte membrane protein 1, PfEMP1, putative
7	1272767	28	1.64286	1.64286	CGTGGGGTATGTATATGTGGGGGGGATA		Yes	Ups	PADL01_0729600-t36_1	Antisense	1049	erythrocyte membrane protein 1, PfEMP1, putative
8	24134	36	-1.44444	1.44444	ATTTTCCCTTTCCCCATCTCTCCCCACCCTTTTTTA			Ups	PADL01_0800400-t36_1	Sense	4963	Plasmodium exported protein (PHISTc), unknown function
8	73844	39	-1.25641	1.25641	TTCATCTACTTACTCCCCCCACCCCATCTTTTCCAAAAA			Ups	PADL01_0801400-t36_1	Antisense	182	glutamate dehydrogenase, putative
8	280380	39	-1.23077	1.23077	TACAATTGATTCACCCCCTCCCCCCTCTTTTATCATTTC			Down	PADL01_0806300-t36_1	Sense	-46	vacuolar proton translocating ATPase subunit A, putative
8	305344	26	1.76923	1.76923	GGAGGAATGTTGGGAGGGGGAGGAGG			In	PADL01_0807100-t36_1	Antisense	0	conserved Plasmodium protein, unknown function
8	1213982	29	-1.55172	1.55172	CTTACCTACACCACCCCCGAACCCCTTTT			Ups	PADL01_0830600-t36_1	Sense	5491	Plasmodium exported protein, unknown function
9	450833	25	-1.72	1.72	CCATATAAAATTCTCCTCCCCCCCC			Ups	PADL01_0910400-t36_1	Antisense	130	conserved Plasmodium protein, unknown function
9	685610	39	-1.25641	1.25641	TGATACGTACACCTCCCCCCACCCCCATATTATTTTTCA			In	PADL01_0917400-t36_1	Antisense	0	conserved Plasmodium protein, unknown function
9	1094300	35	1.28571	1.28571	TTTTTTTTTTGGGGGGGGGGAGAAGGTTAAAAATT			Ups	PADL01_0928500-t36_1	Antisense	345	conserved protein, unknown function
9	1262931	29	-1.55172	1.55172	AATCCATGTACATTTCCCCCCCCCCTTCA			Down	PADL01_0933900-t36_1	Antisense	-307	UBX domain, putative
10	1169471	29	-1.48276	1.48276	ATTACTCTCCCCCCCCCCTTTTTACAATA			In	PADL01_1030300-t36_1	Sense	0	conserved Plasmodium protein, unknown function
11	3263	29	-1.51724	1.51724	TGTGCGCGGTCGCCCCTCCCCCCCCCACG		Yes	Ups	PADL01_1100100-t36_1	Antisense	915	erythrocyte membrane protein 1, PfEMP1, putative
11	168838	29	-1.48276	1.48276	TTTTCTTTTCCCCCACCCCCTCTTCTTTT			Ups	PADL01_1104000-t36_1	Antisense	586	conserved Plasmodium protein, unknown function
11	251550	39	1.25641	1.25641	ATATTTTGATAAAGGGGGGGAGGGGGTCGAAGAATATAC			Ups	PADL01_1106000-t36_1	Antisense	42	transcription factor with AP2 domain(s)
11	699015	26	1.65385	1.65385	AGGAGTGGGGGGGAAGGAGGAAGAGA			In	PADL01_1119200-t36_1	Antisense	0	conserved Plasmodium protein, unknown function
12	93698	28	-1.60714	1.60714	CATCCTTTTATAAACCCCCACCCCCAAA			Ups	PADL01_1201700-t36_1	Antisense	169	Plasmodium exported protein (PHISTa-like), unknown function
12	760357	28	1.57143	1.57143	GACGGAACAGTTGGGGGTAAGGGGGAAA			In	PADL01_1219800-t36_1	Sense	0	erythrocyte membrane protein 1, PfEMP1, putative
12	766991	26	-1.84615	1.84615	CCCACCTTAGCACCCCCATAGACCCC			In	PADL01_1219800-t36_1	Antisense	0	erythrocyte membrane protein 1, PfEMP1, putative
12	767573	32	-1.375	1.375	AGTCACAAAAACCCCAAACCCCCCCAAATAGT			In	PADL01_1219800-t36_1	Antisense	0	erythrocyte membrane protein 1, PfEMP1, putative
12	788507	27	-1.55556	1.55556	GTAGCACCCCCACATCACCCCCACCTG			In	PADL01_1220100-t36_1	Antisense	0	erythrocyte membrane protein 1, PfEMP1, putative
12	788511	25	-1.72	1.72	CACCCCCACATCACCCCCACCTGGA			In	PADL01_1220100-t36_1	Antisense	0	erythrocyte membrane protein 1, PfEMP1, putative
12	790913	25	-1.84	1.84	CCCCATCTACGGTTACCCCTTCCCC			In	PADL01_1220100-t36_1	Antisense	0	erythrocyte membrane protein 1, PfEMP1, putative
12	790925	29	-1.65517	1.65517	TTACCCCTTCCCCTGGTCCCCAGACACCT			In	PADL01_1220100-t36_1	Antisense	0	erythrocyte membrane protein 1, PfEMP1, putative
12	814616	41	1.39024	1.39024	TTTTTTTTTTTTTGGGGGGAGGGGGGGGATAATATGAAAAT			Ups	PADL01_1220800-t36_1	Antisense	318	conserved Plasmodium protein, unknown function
12	871682	26	-1.65385	1.65385	TCCTTGCCCCCCCTAAAACCGACCCA			In	PADL01_1222000-t36_1	Antisense	0	inner membrane complex protein 1h, putative
12	909679	28	-1.57143	1.57143	GATCCCCTCTCCTCCCCCCACAAAAAAA			In	PADL01_1223000-t36_1	Antisense	0	transcription factor with AP2 domain(s)
12	1121480	26	-1.69231	1.69231	ACCCCCATTTTTTTCGCCTTCCCCCT			In	PADL01_1228100-t36_1	Sense	0	cyclin
12	1344644	27	1.59259	1.59259	AAGTAAGAAGGGGGGGGGAGGAAAGAA			In	PADL01_1233400-t36_1	Sense	0	conserved Plasmodium protein, unknown function
12	1344648	27	1.59259	1.59259	AAGAAGGGGGGGGGAGGAAAGAAAGAA			In	PADL01_1233400-t36_1	Sense	0	conserved Plasmodium protein, unknown function
12	1357407	35	1.34286	1.34286	TTTTATTTTGGGGGGTATGAGGGGGAATATGTAAG			Down	PADL01_1233900-t36_1	Antisense	-238	conserved Plasmodium protein, unknown function
12	1588456	27	1.66667	1.66667	AAGGGGGGGGGCAGAGGAATGTGCGGT			Ups	PADL01_1239200-t36_1	Antisense	22	conserved Plasmodium protein, unknown function
12	1681770	37	1.56757	1.56757	ACTAGGAGGAGGGGGTTGGGGTTGTTGAGGTTGGGTA			In	PADL01_1241000-t36_1	Antisense	0	erythrocyte membrane protein 1 (PfEMP1)
12	1929665	25	1.76	1.76	GGGGGGAAAAATGGGGATATAAAGG			In	PADL01_1248000-t36_1	Sense	0	dipeptidyl aminopeptidase 2
13	224972	40	-1.275	1.275	CACATTTACGTATACCCCCCCCCCCTTCCTATGACATCAT			Ups	PADL01_1305300-t36_1	Antisense	146	MORN repeat protein, putative
13	1101991	33	1.33333	1.33333	CTAATTTGGGGGGGGAGAGGGATGGTTAGAAAA			Down	PADL01_1327500-t36_1	Antisense	-255	alpha/beta-hydrolase, putative
13	1236996	30	1.46667	1.46667	TAAAAGGAGAAGGGGGGGGGAGTTGTGAAA			Ups	PADL01_1331600-t36_1	Antisense	23	apurinic/apyrimidinic endonuclease Apn1, putative
13	1829179	32	1.40625	1.40625	ATAGCTAGGGGGGTTGGATGTGGGGAAAAAAA			Down	PADL01_1347600-t36_1	Sense	-323	TBC domain protein, putative
13	2454553	39	-1.15385	1.15385	TTTTTTTTTTTTTTCCCCCCCCCCCATTATTATATACAT			Ups	PADL01_1363400-t36_1	Antisense	89	exosome complex component RRP45, putative
14	40167	39	1.20513	1.20513	AACAAAAAAATGAGGGGGGGGAGGGGTTATACAAATAAA			Ups	PADL01_1401200-t36_1	Antisense	102	Plasmodium exported protein, unknown function
14	741465	37	-1.18919	1.18919	TTAAGAAAATTTCCCTCCCCCCCCCTTTTTTTTTAAA			Ups	PADL01_1418800-t36_1	Antisense	1140	ATP-dependent RNA helicase, putative
14	776923	30	1.66667	1.66667	GGTAGGGTGGGAGGTATATTGGGGGGAAAA			In	PADL01_1419700-t36_1	Antisense	0	splicing factor 3B subunit 4, putative
14	1423210	38	-1.13158	1.13158	TATATGTATAATTCCCCTCCCCCCCAAAAAAAAAAAAA			Ups	PADL01_1437000-t36_1	Antisense	396	N-acetyltransferase, putative
14	1582387	40	-1.275	1.275	GTAAAAGAACCTCTCCCCCCTCCCCCCAAAAAAAAAAAAA			Ups	PADL01_1440800-t36_1	Antisense	75	major facilitator superfamily, putative
14	1589715	40	1.425	1.425	TTTTTTTTTTTTGGGGGGGGGGATGGGGTGATACATGTAA			Down	PADL01_1441100-t36_1	Antisense	-428	conserved Plasmodium protein, unknown function
PADLG01_00_22	7682	29	1.51724	1.51724	AAAAGGGGGGGGATGGGAAGTGATGTTAA			Ups	PADL01_0016700-t36_1	Antisense	121	ring-exported protein 1
PADLG01_00_22	46322	32	-1.40625	1.40625	AAGAGACCCCCCCCCAAAAAAACCCAAAAAAC			In	PADL01_0017700-t36_1	Antisense	0	Plasmodium exported protein (PHISTb), unknown function
PADLG01_00_33	79431	27	1.62963	1.62963	GTGGGGTGTATGTATATGTGGGGGGTT			Ups	PADL01_0025600-t36_1	Antisense	1259	erythrocyte membrane protein 1, PfEMP1, putative
PADLG01_00_33	84564	26	1.69231	1.69231	AGGTTGCGGTTGTGGGGCAGGGGGTT			In	PADL01_0025700-t36_1	Antisense	0	erythrocyte membrane protein 1 (PfEMP1), truncated, putative
PADLG01_00_55	151	29	-1.68966	1.68966	ACACCCCCACACACACAAAACCCCCAACC			Ups	PADL01_0033200-t36_1	Antisense	2184	erythrocyte membrane protein 1, PfEMP1, putative
PADLG01_00_55	14139	26	-1.76923	1.76923	CCTCCACCACCCCCTGTAGCGCCCCT			In	PADL01_0033200-t36_1	Antisense	0	erythrocyte membrane protein 1, PfEMP1, putative
PADLG01_00_55	14182	31	-1.87097	1.87097	AAACCCCCCAATCACCAATAACCCCCCCAAC			In	PADL01_0033200-t36_1	Antisense	0	erythrocyte membrane protein 1, PfEMP1, putative
PADLG01_00_66	59297	27	-1.7037	1.7037	TACCCCCCATATAAATAACACCCCCAC			Ups	PADL01_0038000-t36_1	Sense	842	erythrocyte membrane protein 1, PfEMP1, putative
PADLG01_00_66	59717	27	1.62963	1.62963	GTGGGGTGTATGTATATGTGGGGGGTT			Ups	PADL01_0038000-t36_1	Antisense	1262	erythrocyte membrane protein 1, PfEMP1, putative
PADLG01_00_79	12711	27	-1.77778	1.77778	ACCCCCACTAACCAAGTACCACCCCCT			In	PADL01_0042500-t36_1	Antisense	0	erythrocyte membrane protein 1, PfEMP1, putative
PADLG01_00_2	14459	28	-1.57143	1.57143	AAACCCCCCCCCAACAACACCACAAACA			In	PADL01_0001200-t36_1	Antisense	0	erythrocyte membrane protein 1, PfEMP1, putative
PADLG01_00_4	17635	26	-1.80769	1.80769	CCCCCACACATACATATAAACCCCCC			Ups	PADL01_0003100-t36_1	Antisense	1191	erythrocyte membrane protein 1, PfEMP1, putative
PADLG01_00_6	11964	25	-1.72	1.72	CACAACCTCCACCTCCACCACCCCC			In	PADL01_0005100-t36_1	Antisense	0	erythrocyte membrane protein 1 (PfEMP1), truncated, putative
PADLG01_00_6	12021	29	-1.68966	1.68966	AAACCCCCCAATCACCAATAACCCCTCCA			In	PADL01_0005100-t36_1	Antisense	0	erythrocyte membrane protein 1 (PfEMP1), truncated, putative
PADLG01_00_7	17230	26	-1.65385	1.65385	ACCCTTACACGCCCCATCTAACCCCT			In	PADL01_0005800-t36_1	Sense	0	erythrocyte membrane protein 1, PfEMP1, putative
PADLG01_00_9	21923	26	1.80769	1.80769	GGGGGGTTTTTGTGGTGTTGTTGGGG			In	PADL01_0007800-t36_1	Antisense	0	erythrocyte membrane protein 1 (PfEMP1), truncated, putative
PADLG01_00_9	23576	26	1.65385	1.65385	CGGTGGATTTGGGGGTCTAGGGGTGT			In	PADL01_0007800-t36_1	Antisense	0	erythrocyte membrane protein 1 (PfEMP1), truncated, putative
PADLG01_00_10	10502	27	-1.59259	1.59259	ATAGCGCCCCCACATCACCCCCACCTG			In	PADL01_0008000-t36_1	Antisense	0	erythrocyte membrane protein 1, PfEMP1, putative
PADLG01_00_10	34107	40	1.225	1.225	TTTTTTTTTTTTTTGGGGGGGGGGGGATAATAATGAAAAT			Down	PADL01_0008400-t36_1	Sense	-4350	D-ribulose-5-phosphate 3-epimerase,putative
PADLG01_00_14	18671	28	1.75	1.75	ATGGGGAGGTGATGAAGGGGTGTGGGAG			In	PADL01_0012400-t36_1	Sense	0	erythrocyte membrane protein 1, PfEMP1, putative
PADLG01_00_15	25566	29	1.65517	1.65517	TGATGGGGGGTGGGGTATATATATGGGTC			In	PADL01_0012900-t36_1	Sense	0	erythrocyte membrane protein 1, PfEMP1, putative
PADLG01_00_32	3169	39	1.48718	1.48718	GGCATCGGTTTCGGGGGGTTTGGGGGTCTAGGGTTGTTA			In	PADL01_0023800-t36_1	Antisense	0	erythrocyte membrane protein 1, PfEMP1, putative
PADLG01_00_34	1075	30	1.7	1.7	TGATGGGGTAGAGGGTTCTAGGGGGGATTG			In	PADL01_0025800-t36_1	Antisense	0	erythrocyte membrane protein 1, PfEMP1, putative
PADLG01_00_43	8362	30	1.8	1.8	GATGGGGGGGTTATTGGTGATTGGGGGTTT			In	PADL01_0029000-t36_1	Antisense	0	erythrocyte membrane protein 1, PfEMP1, putative
PADLG01_00_43	8967	26	-1.65385	1.65385	TCCTTGACAAAGTCCCCCATCCCCCT			In	PADL01_0029000-t36_1	Sense	0	erythrocyte membrane protein 1, PfEMP1, putative
PADLG01_00_43	8973	33	-1.51515	1.51515	ACAAAGTCCCCCATCCCCCTGCTTCCCAGCATC			In	PADL01_0029000-t36_1	Sense	0	erythrocyte membrane protein 1, PfEMP1, putative
PADLG01_00_43	9793	33	1.51515	1.51515	CAGGATGAGGGGTCTTGTTGGGGGGGTTGGACA			In	PADL01_0029000-t36_1	Antisense	0	erythrocyte membrane protein 1, PfEMP1, putative
PADLG01_00_45	278	37	-1.32432	1.32432	CTCATGCACTTTCCCCCACACCCCCTTCCGTCATCGC			Down	PADL01_0030600-t36_1	Sense	-7240	erythrocyte membrane protein 1, PfEMP1, putative
PADLG01_00_45	9107	29	-1.65517	1.65517	GACCCATATATATACCCCACCCCCCATCA			In	PADL01_0030600-t36_1	Sense	0	erythrocyte membrane protein 1, PfEMP1, putative
PADLG01_00_49	3997	27	-1.59259	1.59259	AACCCCCACACATATATACACCCCCAA			Ups	PADL01_0031600-t36_1	Antisense	745	erythrocyte membrane protein 1, PfEMP1, putative
PADLG01_00_56	1819	27	-1.59259	1.59259	ATAGCGCCCCCACATCACCCCCACCTG			In	PADL01_0034400-t36_1	Antisense	0	erythrocyte membrane protein 1, PfEMP1, putative

## Sheet: P.gaboni G01
Chromosome	Location	LENGTH	SCORE	ABS_SCORE	Sequence	Telomere?	upsB?	Coding, upstream, or downstream?	Nearest gene ID	Strand (cf gene or nearest gene)	Distance from nearest gene	Gene Annotation
2	193259	25	1.72	1.72	GCTGGGGGAAGAACAGGCTTGGGGG			In	PGABG01_0205500-t36_1	Antisense	0	serine repeat antigen 2
2	193261	26	1.65385	1.65385	TGGGGGAAGAACAGGCTTGGGGGATT			In	PGABG01_0205500-t36_1	Antisense	0	serine repeat antigen 2
2	530644	25	1.72	1.72	TATTTTGTGAGGGGTGGGGGAGAGG			Ups	PGABG01_0213900-t36_1	Antisense	2	conserved Plasmodium protein, unknown function
3	311081	25	1.72	1.72	GTAGGGGAGGTAGTATATGAGGGGG			In	PGABG01_0307400-t36_1	Sense	0	conserved Plasmodium protein, unknown function
3	625540	28	1.64286	1.64286	TCGGTTGTGAATTTGGGGTGGGGGGAAG			In	PGABG01_0316500-t36_1	Sense	0	6-cysteine protein
3	636182	37	1.32432	1.32432	TTTTTTTTTTTGGGGGGTGTGGGGGAGGTTTATTTTA			Down	PGABG01_0316700-t36_1	Antisense	-894	conserved Plasmodium protein, unknown function
3	659272	37	1.35135	1.35135	TTTTTTTTTTTGGGGGGGGGGAGAGGAAGGAAAAAAG			Ups	PGABG01_0316900-t36_1	Antisense	977	kinesin-5
3	932432	29	1.62069	1.62069	AATGGGTTGGTCACTTTGGGGGGGGAGGA		Yes	In	PGABG01_0323300-t36_1	Antisense	0	erythrocyte membrane protein 1, PfEMP1, putative
4	37970	25	1.72	1.72	GACGGAACAATTGGGGGCAAGGGGG			In	PGABG01_0400600-t36_1	Sense	0	erythrocyte membrane protein 1, PfEMP1, putative
4	41004	25	1.72	1.72	GGAAACACACACGTGGGGGTGGGGG			In	PGABG01_0400600-t36_1	Sense	0	erythrocyte membrane protein 1, PfEMP1, putative
4	41016	25	1.72	1.72	GTGGGGGTGGGGGTGCCACGAGTGG			In	PGABG01_0400600-t36_1	Sense	0	erythrocyte membrane protein 1, PfEMP1, putative
4	41018	25	1.76	1.76	GGGGGTGGGGGTGCCACGAGTGGTG			In	PGABG01_0400600-t36_1	Sense	0	erythrocyte membrane protein 1, PfEMP1, putative
4	70112	29	-1.62069	1.62069	TGACCCCAGACCTCCGAATCCCCCCAAAC			In	PGABG01_0400700-t36_1	Antisense	0	erythrocyte membrane protein 1, PfEMP1, putative
4	95143	26	-1.65385	1.65385	ACCCCAGACCCCCAAATCCACCTAAA			In	PGABG01_0401000-t36_1	Antisense	0	erythrocyte membrane protein 1, PfEMP1, putative
4	96592	28	-1.67857	1.67857	TTCCCCCATCTACTCCCCAGAATCCCTC			In	PGABG01_0401000-t36_1	Antisense	0	erythrocyte membrane protein 1, PfEMP1, putative
4	319046	26	1.65385	1.65385	AGGGGTATGTCTCTGGAGGGGGAGGA			Down	PGABG01_0406300-t36_1	Sense	-10	conserved Plasmodium protein, unknown function
4	491728	39	-1.4359	1.4359	GTATAACACCAACCCCCGTACCCCCTGTACCTCCACCTC			In	PGABG01_0410900-t36_1	Antisense	0	erythrocyte membrane protein 1, PfEMP1, putative
4	824644	30	-1.7	1.7	GATCCCCCCAAACCTATGCCCAACCCCAAT			In	PGABG01_0418500-t36_1	Antisense	0	erythrocyte membrane protein 1, PfEMP1, putative
4	827875	27	1.66667	1.66667	TTGGGGGATATAATTAGGGGTAGGGAT			In	PGABG01_0418500-t36_1	Sense	0	erythrocyte membrane protein 1, PfEMP1, putative
5	11819	43	-1.48837	1.48837	TTTTTTAATAATACCCCCCCGCCCCCCCCCATTTCGTTAACTA			Down	PGABG01_0500200-t36_1	Antisense	-3897	parasite-infected erythrocyte surface protein
5	14048	43	1.4186	1.4186	ATGATTAAAATAAAGGGGGGGGGGGGGGGTGATATTTCTTTAT			Ups	PGABG01_0500300-t36_1	Sense	3185	interspersed repeat antigen
5	523870	38	-1.36842	1.36842	TCAACACTTCCTCCTCGCCCCCCCCCTCCTTTTTCTTT			Ups	PGABG01_0513300-t36_1	Antisense	132	aspartate--tRNA ligase, putative
5	545585	25	1.76	1.76	GAGCGGGAGGAGTAGGAGGAGGGGG			In	PGABG01_0514000-t36_1	Antisense	0	RNA-binding protein, putative
5	595977	34	1.64706	1.64706	TTTTTTGGGGGGGGTGGGTTTTATGGTGAGAGGG			Down	PGABG01_0515200-t36_1	Antisense	-299	40S ribosomal protein S11
5	598091	30	-1.43333	1.43333	TATTTCTTCACATCCCCTTCCCCCCAAAAA			Ups	PGABG01_0515300-t36_1	Antisense	955	tRNA pseudouridine synthase, putative
5	598101	28	-1.64286	1.64286	CATCCCCTTCCCCCCAAAAAAAAACCTC			Ups	PGABG01_0515300-t36_1	Antisense	945	tRNA pseudouridine synthase, putative
5	1046562	38	-1.15789	1.15789	GAATGATATAATCCCCCCGCCCCCCTCAAAAAAAAAAA			Ups	PGABG01_0526400-t36_1	Antisense	843	conserved Plasmodium protein, unknown function
5	1139057	40	1.225	1.225	AAAATAATTAAAAAGGGGGGGGGGGGTGATTAACTGAATA			In	PGABG01_0529300-t36_1	Sense	0	conserved Plasmodium membrane protein, unknown function
6	520525	39	1.20513	1.20513	TAATTTTTTTTTTGGGGGGGTGGGGCAAGGCACTGTTTG			In	PGABG01_0612700-t36_1	Antisense	0	myosin E, putative
6	655156	29	1.7931	1.7931	ATGGGGGTGGTGGTGGTGGTAGTGGGGTC			In	PGABG01_0616300-t36_1	Sense	0	erythrocyte membrane protein 1, PfEMP1, putative
6	659134	38	-1.47368	1.47368	AAGCACCTACACCCCCAAAACCCCCCGTACCACTACCG			In	PGABG01_0616300-t36_1	Antisense	0	erythrocyte membrane protein 1, PfEMP1, putative
6	873879	30	-1.63333	1.63333	CACCTCCCCCACCTCCACCACCTCCTCCAT			In	PGABG01_0622300-t36_1	Antisense	0	transcription or splicing factor-like protein, putative
6	1104277	31	1.3871	1.3871	TATATTGAGAGAGGGGGGGGGAAGGAAAAAA			Down	PGABG01_0627700-t36_1	Sense	-21	RAP protein, putative
7	505559	25	-1.76	1.76	CCCCAACAATCCCAAGCCCCACAAC			In	PGABG01_0711200-t36_1	Antisense	0	erythrocyte membrane protein 1, PfEMP1, putative
7	746773	39	-1.23077	1.23077	ATATTTTTTTTTTCCCCCCTCCCCCCAAAAAAAAAAATA			Ups	PGABG01_0717400-t36_1	Sense	697	conserved membrane protein, unknown function
7	1099775	29	1.75862	1.75862	TAGGGGGGGAAGGAATAAAAAAGGGGGCA			In	PGABG01_0726200-t36_1	Sense	0	zinc finger, C3HC4 type, putative
8	45214	33	-1.51515	1.51515	TTCCTTTCCCGATCTCCCCCCCAACCCTTTTTA			Ups	PGABG01_0801100-t36_1	Sense	4782	Plasmodium exported protein (PHISTc), unknown function
8	95432	41	-1.36585	1.36585	TTCATCTACTTACTCCCCCCCACCCCATCCTTTCCAAAAAA			Ups	PGABG01_0802100-t36_1	Antisense	191	glutamate dehydrogenase, putative
8	303264	25	-1.72	1.72	CCCCCCCCCCTCTTTTATCATTTCA			Down	PGABG01_0807000-t36_1	Sense	-31	vacuolar proton translocating ATPase subunit A, putative
8	318936	28	1.60714	1.60714	ACGGGTGGGGAGGGGTCTGTGTGTGAAG			Down	PGABG01_0807400-t36_1	Sense	-41	conserved Plasmodium membrane protein, unknown function
8	328170	26	1.76923	1.76923	GGAGGAATGTTGGGAGGGGGAGGAGG			In	PGABG01_0807800-t36_1	Antisense	0	conserved Plasmodium protein, unknown function
8	538845	25	-1.72	1.72	CTTTTTCTTCATATACCCCCCCCCC			Down	PGABG01_0812400-t36_1	Sense	-144	karyopherin alpha
8	584689	33	1.30303	1.30303	CGACAAAAGGAAAAGGGGTGGGGGGAAATTATA			Ups	PGABG01_0813600-t36_1	Sense	871	translation initiation factor SUI1, putative
9	625644	26	-1.65385	1.65385	ACACGTACACTTTCCCCCCCCCCAAA			In	PGABG01_0915800-t36_1	Antisense	0	conserved Plasmodium protein, unknown function
9	1149269	25	1.76	1.76	GGAAAACAAAGCGGGTGGGGTGGGG			Ups	PGABG01_0930200-t36_1	Antisense	71	apicoplast ribosomal protein S6, putative
9	1197699	39	1.12821	1.12821	ATAATATTAAATTAGGGGGGGGGGGAAAGAATTTTCGCT			Down	PGABG01_0931900-t36_1	Sense	-101	conserved Plasmodium protein, unknown function
10	1107247	32	1.40625	1.40625	TATTTGAGGTATTTAGGGGGGGGGGAAAAAAA			Ups	PGABG01_1028200-t36_1	Antisense	1634	conserved Plasmodium protein, unknown function
10	1195213	29	1.68966	1.68966	TGTGGGTTTTTTTTTTGGGGGGGGGGTAC			Ups	PGABG01_1031000-t36_1	Antisense	2729	S-adenosylmethionine decarboxylase/ornithine decarboxylase
11	108302	29	-1.48276	1.48276	TTTTCTTTTCCCCCACCCCCTCTTCTTTT			Ups	PGABG01_1102900-t36_1	Antisense	539	conserved Plasmodium protein, unknown function
11	191620	41	1.39024	1.39024	TATGCAAAAAAGAGGGGGAGGGGGGGGGTCGAAGAATATAC			Ups	PGABG01_1104900-t36_1	Antisense	46	transcription factor with AP2 domain(s)
12	11834	28	-1.60714	1.60714	CATCCTTTTATAAACCCCCACCCCCAAA			Ups	PGABG01_1200300-t36_1	Antisense	183	Plasmodium exported protein (PHISTa-like), unknown function
12	683682	25	1.76	1.76	GACGGAACAATTGGGGGTAAGGGGG			In	PGABG01_1218300-t36_1	Sense	0	erythrocyte membrane protein 1, PfEMP1, putative
12	683684	26	1.65385	1.65385	CGGAACAATTGGGGGTAAGGGGGAGA			In	PGABG01_1218300-t36_1	Sense	0	erythrocyte membrane protein 1, PfEMP1, putative
12	683690	29	1.55172	1.55172	AATTGGGGGTAAGGGGGAGAAATTGGTTA			In	PGABG01_1218300-t36_1	Sense	0	erythrocyte membrane protein 1, PfEMP1, putative
12	691165	33	1.45455	1.45455	ATAAGAAGGGGAAGGGGAAAAAGGGGAAAACAA			In	PGABG01_1218300-t36_1	Sense	0	erythrocyte membrane protein 1, PfEMP1, putative
12	715102	28	-1.71429	1.71429	AACCCCCCCAACTAGTGGTACCCCCCTT			In	PGABG01_1218500-t36_1	Antisense	0	erythrocyte membrane protein 1 (PfEMP1)
12	788287	27	-1.66667	1.66667	TCCTTACCCCCCCTAAAACCGACCCAC			In	PGABG01_1220200-t36_1	Antisense	0	inner membrane complex protein 1h, putative
12	826257	32	-1.40625	1.40625	AAGGATCCCCTCTCCTCCCCCCACCAAAAAAA			In	PGABG01_1221200-t36_1	Antisense	0	transcription factor with AP2 domain(s)
12	1039392	26	-1.65385	1.65385	ACCCCCATTCTTTTCATCTTCCCCCT			In	PGABG01_1226300-t36_1	Sense	0	cyclin
12	1180525	35	-1.45714	1.45714	AATATACCACCCCCCACAGCTCCCCCCTTAGTAGT			In	PGABG01_1229500-t36_1	Antisense	0	protein transport protein SEC13
12	1276415	36	1.44444	1.44444	GTTTATTTTGGGGGGGTATGAGGGGGAATATGTAAG			Down	PGABG01_1232100-t36_1	Antisense	-336	conserved Plasmodium protein, unknown function
13	1058266	31	1.45161	1.45161	TAATTTGGGGGGGGAGCGGGCTGGTTAGAAA			Down	PGABG01_1326700-t36_1	Antisense	-275	alpha/beta-hydrolase, putative
13	1145840	39	-1.12821	1.12821	TTTTTAATTTTACGCCCCCCCCCCCAAAAAAAAAAAAAA			Ups	PGABG01_1329000-t36_1	Antisense	742	conserved Plasmodium protein, unknown function
13	1195169	38	1.23684	1.23684	CATCAAAGGAGAAGGGGGGGAGGGGTGAAGAAATCAAA			Ups	PGABG01_1330700-t36_1	Antisense	21	apurinic/apyrimidinic endonuclease Apn1, putative
13	1785171	27	1.81481	1.81481	AGGGGAAAAAATGTATGAGGGGGGGGC			Down	PGABG01_1346700-t36_1	Antisense	-148	conserved Plasmodium protein, unknown function
13	1929573	26	1.88462	1.88462	GGGGGGGAAAAAAAGGAAGAAAGGGG			In	PGABG01_1350700-t36_1	Sense	0	P-loop containing nucleoside triphosphate hydrolase, putative
13	2600456	28	1.96429	1.96429	GGGGTGCGGGGGGTTCAAGCGCATGGGG			Down	PGABG01_1368000-t36_1	Sense	-6254	membrane associated histidine-rich protein
14	803525	27	1.7037	1.7037	AGGGTGTATGGGTATAACGGGGGGGTT			In	PGABG01_1420600-t36_1	Antisense	0	mitochondrial ribosomal protein L21 precursor, putative
14	1045480	36	1.16667	1.16667	TTTTTCTTTTTGGGTGGGGGTGGGGTTACTTAAACA			Ups	PGABG01_1427900-t36_1	Antisense	826	transcription factor with AP2 domain(s), putative
14	1072523	35	-1.31429	1.31429	TTTCTGTTTCCTCTCCCCCCCCACCCAAAAAAAAA			Ups	PGABG01_1428600-t36_1	Antisense	186	ATP-dependent DNA helicase, putative
PGABG01_00_99	244	30	-1.46667	1.46667	TATGTCCCCCCCATACATATACCCCACGAA			Ups	PGABG01_0030100-t36_1	Antisense	877	erythrocyte membrane protein 1, PfEMP1, putative
PGABG01_00_99	495	30	1.5	1.5	TTCGTGGGGTATATGTATGGGGGGGATATA			Ups	PGABG01_0030100-t36_1	Sense	626	erythrocyte membrane protein 1, PfEMP1, putative
PGABG01_00_51	8877	40	1.575	1.575	GGCATAGGTTTAGGGGGATTTGGGGGTCGGGGGTCATCAC			In	PGABG01_0008700-t36_1	Antisense	0	erythrocyte membrane protein 1, PfEMP1, putative
PGABG01_00_52	8430	28	1.71429	1.71429	AAGGGGGGTACCACTAGTTGGGGGGGTT			In	PGABG01_0009400-t36_1	Antisense	0	erythrocyte membrane protein 1, PfEMP1, putative
PGABG01_00_53	19593	26	-1.73077	1.73077	CAACCCCCTCCTCCTCCACCTCCACC			In	PGABG01_0010100-t36_1	Antisense	0	erythrocyte membrane protein 1, PfEMP1, putative
PGABG01_00_56	2257	25	1.84	1.84	GGGGGTGAGGCTAGTTTGAAGGGGG			In	PGABG01_0013100-t36_1	Sense	0	erythrocyte membrane protein 1, PfEMP1, putative
PGABG01_00_73	9365	25	1.72	1.72	GTAGGGTTTTGTATGGGGGGGTGGT			In	PGABG01_0021200-t36_1	Antisense	0	erythrocyte membrane protein 1, PfEMP1, putative
PGABG01_00_74	3779	25	1.84	1.84	GGGGGTGCCGGTAGTGGTGGAGGGG			In	PGABG01_0021400-t36_1	Sense	0	erythrocyte membrane protein 1, PfEMP1, putative
PGABG01_00_76	12497	28	1.64286	1.64286	CGTGGGGGTAGTAGTTTGGTGGGGGATA			In	PGABG01_0021800-t36_1	Sense	0	erythrocyte membrane protein 1, PfEMP1, putative
PGABG01_00_84	8791	28	1.64286	1.64286	CGTGGGGGTAGTAGTTTGGTGGGGGATA			In	PGABG01_0024600-t36_1	Sense	0	erythrocyte membrane protein 1, PfEMP1, putative
PGABG01_00_94	521	26	-1.65385	1.65385	TCCCCCACACATATACATATCCCCCA			Ups	PGABG01_0028200-t36_1	Antisense	759	erythrocyte membrane protein 1, PfEMP1, putative
PGABG01_00_97	2047	25	1.76	1.76	GTTGTGGGGCTTGGGATTGTTGGGG			In	PGABG01_0029700-t36_1	Antisense	0	erythrocyte membrane protein 1 (PfEMP1), truncated, putative
PGABG01_00_106	2077	38	-1.31579	1.31579	ATTAACCTCACTTCCCATCCCCCCCCCTTTGATTTATT			Ups	PGABG01_0032300-t36_1	Antisense	139	ring-exported protein 1
PGABG01_00_107	1169	25	1.72	1.72	GTTACGTCACTGGGGGTGGTGGGGG			In	PGABG01_0032500-t36_1	Sense	0	erythrocyte membrane protein 1, PfEMP1, putative
PGABG01_00_107	1171	36	1.36111	1.36111	TACGTCACTGGGGGTGGTGGGGGTGGTGGCAAGACT			In	PGABG01_0032500-t36_1	Sense	0	erythrocyte membrane protein 1, PfEMP1, putative
PGABG01_00_115	2499	35	-1.37143	1.37143	AGAGTGACACCCCCACCCCCACCACCACTACCGGC			In	PGABG01_0035300-t36_1	Sense	0	erythrocyte membrane protein 1 (PfEMP1), truncated, putative
PGABG01_00_115	2514	26	-1.92308	1.92308	CCCCCACCACCACTACCGGCACCCCC			In	PGABG01_0035300-t36_1	Sense	0	erythrocyte membrane protein 1 (PfEMP1), truncated, putative
PGABG01_00_116	7219	39	1.38462	1.38462	GTATAGGTGATGAGGGGGGTGGGAGGGTCTTGTAGTAGG			Ups	PGABG01_0035700-t36_1	Antisense	1166	exported protein family 3 Plasmodium exported, putative
PGABG01_00_116	7273	33	1.66667	1.66667	GGTATAGGGGGTGGTGTAGTAGGGGGTAGGAGT			Ups	PGABG01_0035700-t36_1	Antisense	1220	exported protein family 3 Plasmodium exported, putative
PGABG01_00_117	5489	28	1.71429	1.71429	AAGGGGGGTACCACTAGTTGGGGGGGTT			In	PGABG01_0036000-t36_1	Antisense	0	erythrocyte membrane protein 1, PfEMP1, putative

## Sheet: P.blacklocki G01
Chromosome	Location	LENGTH	SCORE	ABS_SCORE	Sequence	Telomere?	upsB?	Coding, upstream, or downstream?	Nearest gene ID	Strand (cf gene or nearest gene)	Distance from nearest gene	Gene Annotation
2	137944	26	-1.73077	1.73077	CCTTCATCCCCCCAATAATAACCCCA			In	PBLACG01_0204100-t36_1	Sense	0	serine repeat antigen 7
2	220154	38	1.36842	1.36842	TTTTTTTTTTTGGGGGGGGGATAGGGGAAGAAATATCT			Down	PBLACG01_0205700-t36_1	Sense	-448	transmission-blocking target antigen s230
3	432	25	-1.72	1.72	CATATATACCCCCCCCCACACCTAC		Yes	In	PBLACG01_0300100-t36_1	Antisense	0	erythrocyte membrane protein 1, PfEMP1,putative
3	436	29	-1.48276	1.48276	TATACCCCCCCCCACACCTACATACATAT		Yes	In	PBLACG01_0300100-t36_1	Antisense	0	erythrocyte membrane protein 1, PfEMP1,putative
3	464	30	-1.6	1.6	TATACCCCCATATATATATCCCCCCCTATA		Yes	In	PBLACG01_0300100-t36_1	Antisense	0	erythrocyte membrane protein 1, PfEMP1,putative
3	2993	26	1.88462	1.88462	GGGGGGTTTCTGGATAGATGTGGGGG		Yes	In	PBLACG01_0300100-t36_1	Sense	0	erythrocyte membrane protein 1, PfEMP1,putative
3	332177	40	-1.3	1.3	AAATATTTAAGAGCCCCCCCCCCCCACTTTTCCTTCATTT			Ups	PBLACG01_0308600-t36_1	Antisense	652	pre-mRNA-processing factor 19, putative
3	959742	27	-1.59259	1.59259	TTCCCCTGCCTTATTTTCCCCCTCCTA			Ups	PBLACG01_0324300-t36_1	Antisense	98	conserved Plasmodium protein, unknown function
4	58273	46	1.56522	1.56522	TTTTTTTTTTTTTTGGGGGGGGGGGGGGGGAAGGGAATATACAAAT			Down	PBLACG01_0401300-t36_1	Antisense	-632	alpha/beta hydrolase, putative
4	396585	27	1.59259	1.59259	ATGGCAGAACAATTGGGGGTGGGGGAT			In	PBLACG01_0409750-t36_1	Sense	0	rifin
4	419545	26	-1.76923	1.76923	CCCAAACCCCACATATATTCCCCACC			Ups	PBLACG01_0410400-t36_1	Antisense	303	erythrocyte membrane protein 1, PfEMP1,putative
4	656585	28	1.57143	1.57143	GAAAGGGAAGGGGAATGGGAAAGGGAAT			In	PBLACG01_0416100-t36_1	Sense	0	conserved Plasmodium protein, unknown function
4	908581	38	-1.55263	1.55263	TCCACCACCACCTCCTGTACCCCCCCCAGCTCCACCAA			In	PBLACG01_0421500-t36_1	Antisense	0	asparagine-rich protein
5	55085	40	-1.225	1.225	TTATTTTAATTTTTCCCCCCCCCCCCTTTTCTTTTTAATT			Ups	PBLACG01_0501600-t36_1	Antisense	204	parasite-infected erythrocyte surface protein
5	565472	36	-1.5	1.5	TTTTTTTTTCCCCCACCCCCAATTCCCTCCTATTTC			In	PBLACG01_0513600-t36_1	Antisense	0	conserved Plasmodium protein, unknown function
5	577176	35	-1.45714	1.45714	TTATAATTCCCAAACTCCCCCCCCCTCTTTCCTTT			Ups	PBLACG01_0514000-t36_1	Antisense	121	aspartate--tRNA ligase, putative
5	597268	25	1.76	1.76	GGAATAAATACAAGAGGGGGGGGGG			Down	PBLACG01_0514600-t36_1	Sense	-8	conserved Plasmodium protein, unknown function
5	597279	29	1.62069	1.62069	AAGAGGGGGGGGGGAGTGAATATATTGGT			Down	PBLACG01_0514600-t36_1	Sense	-19	conserved Plasmodium protein, unknown function
5	626321	37	-1.21622	1.21622	TTTTTTTTTTTTCCCGCCCCCCCCCATAGACATACAA			In	PBLACG01_0515300-t36_1	Antisense	0	conserved Plasmodium protein, unknown function
5	1058027	31	1.3871	1.3871	TTTTTTTTGAGAGGGGGAGGGGGTGTATTAA			Down	PBLACG01_0525900-t36_1	Antisense	-163	ADP-ribosylation factor GTPase-activating, putative
5	1187003	31	-1.3871	1.3871	ATTTTTCCCCCCCCCCTTTGTTACCATTTTT			In	PBLACG01_0529300-t36_1	Sense	0	conserved Plasmodium protein, unknown function
6	504655	28	1.53571	1.53571	AATGATGAGGAGGGTGGGGGGTAGGAAA			Ups	PBLACG01_0612500-t36_1	Antisense	992	rhoptry protein ROP14
6	575855	30	-1.66667	1.66667	TAAACCCCCTTTCTCCACCCTTCCCCTTTT			Down	PBLACG01_0613800-t36_1	Sense	-262	conserved Plasmodium protein, unknown function
6	651954	38	-1.18421	1.18421	TTTTTTTTTTTTCCTCCCCCCCCCCACTACTAAATGTA			Down	PBLACG01_0615600-t36_1	Antisense	-629	conserved Plasmodium protein, unknown function
6	939032	30	-1.6	1.6	CACCTCCCCCACCTCCACCACCTCCTCCAG			In	PBLACG01_0623000-t36_1	Antisense	0	transcription or splicing factor-like protein, putative
7	797	37	1.27027	1.27027	GTTGGCGCTAAAAGGGGAAGGGGGGGAAGTTTTCACA		Yes	Ups	PBLACG01_0700100-t36_1	Sense	502	erythrocyte membrane protein 1 (PfEMP1), putative
7	32311	25	-1.72	1.72	CACCACTTCCACCACCTCCACCCCC			In	PBLACG01_0700800-t36_1	Sense	0	cytoadherence linked asexual protein 3.1, putative
7	32313	26	-1.73077	1.73077	CCACTTCCACCACCTCCACCCCCACC			In	PBLACG01_0700800-t36_1	Sense	0	cytoadherence linked asexual protein 3.1, putative
7	32319	26	-1.73077	1.73077	CCACCACCTCCACCCCCACCTTCTCC			In	PBLACG01_0700800-t36_1	Sense	0	cytoadherence linked asexual protein 3.1, putative
7	140419	39	1.41026	1.41026	TGACTTGAGAGAGGGGGGGGGCAGGGGATGAAAAAAAAA			Ups	PBLACG01_0703100-t36_1	Antisense	74	conserved Plasmodium membrane protein, unknown function
7	270313	29	-1.55172	1.55172	TTCTCCCCCTTTATCCCCCAAACGCCTTT			Ups	PBLACG01_0705500-t36_1	Sense	1319	60S ribosomal protein L37
7	700928	37	-1.27027	1.27027	TAAATACAACAACCCTTCCCCCCCCCAAAAAAAAAAA			Ups	PBLACG01_0716200-t36_1	Antisense	475	NIMA related kinase 4
7	841206	25	-1.72	1.72	CTCCTTCTTCCCCTTCTCCTTCCCC			In	PBLACG01_0720400-t36_1	Sense	0	conserved Plasmodium protein, unknown function
7	865179	37	1.27027	1.27027	AACCTGTTGGAGGAGGGGGAGGGGGAATATGTGAAAA			In	PBLACG01_0720900-t36_1	Antisense	0	conserved Plasmodium protein, unknown function
8	7532	29	-2.10345	2.10345	CCCCCCCTACATATATATTATCCCCCCCC		Yes	In	PBLACG01_0800200-t36_1	Antisense	0	erythrocyte membrane protein 1, PfEMP1, putative
8	62504	31	-1.48387	1.48387	TTTTCTCCCCCACCCCCTTTTATTCCTTTCT			Ups	PBLACG01_0801200-t36_1	Sense	4573	Plasmodium exported protein (PHISTc), unknown function
8	383486	30	1.43333	1.43333	TTTTTTTTTTTTTTGGGGGGGGGGGTCTTT			Ups	PBLACG01_0808400-t36_1	Sense	412	AP-3 complex subunit delta, putative
8	983360	39	1.12821	1.12821	TTTTTTTTTTTTTTGGGGGGGGGGGCATGAATTTTTTAA			Ups	PBLACG01_0823500-t36_1	Antisense	159	lipoate-protein ligase B
8	1006352	42	1.35714	1.35714	TTTTTTTTTTTTGAGGGGGGGGGGGGGGAGTTTTAAACTAAA			Ups	PBLACG01_0824300-t36_1	Antisense	786	nucleoside transporter 2
10	130800	39	1.15385	1.15385	TAATTATGTTAAAAGGGGGGGGGGGAAATAAAAAAAAAA			Ups	PBLACG01_1003500-t36_1	Antisense	545	conserved Plasmodium protein, unknown function
10	276837	28	-1.57143	1.57143	TATCCTCCACCAATTCCTCCCCCCCTTA			In	PBLACG01_1007400-t36_1	Antisense	0	zinc finger protein, putative
10	276846	34	-1.5	1.5	CCAATTCCTCCCCCCCTTATACCACCCTCAACAT			In	PBLACG01_1007400-t36_1	Antisense	0	zinc finger protein, putative
10	996944	34	-1.44118	1.44118	TTTTTTCACCCTCCCCCCCCTCTTCCTTTCTTTC			In	PBLACG01_1024600-t36_1	Antisense	0	conserved Plasmodium protein, unknown function
10	1032446	31	-1.41935	1.41935	GTCATCCCCCCCCCCCCAAAAAAAAATATGA			Ups	PBLACG01_1025600-t36_1	Antisense	388	mitochondrial ribosomal protein S22 precursor, putative
10	1132846	39	1.28205	1.28205	ATTTGAGGTATTTAGGGGGGTGGGGGAAAAAAAAAATGA			Ups	PBLACG01_1028800-t36_1	Antisense	1805	conserved Plasmodium protein, unknown function
11	125195	29	-1.48276	1.48276	TTTTCTTTTCCCCCACCCCCTCTTCTTTT			Ups	PBLACG01_1103300-t36_1	Antisense	551	conserved Plasmodium protein, unknown function
11	670072	32	1.46875	1.46875	TATAAAGGGAGGAGGGGGGAAGGAGGAGTGAA			In	PBLACG01_1118800-t36_1	Antisense	0	conserved Plasmodium protein, unknown function
11	803387	41	1.31707	1.31707	TTTTTTTTTTTTTTGGGGGGGGGGGAGGAAGGTTGAGTTTT			Ups	PBLACG01_1121300-t36_1	Antisense	1207	conserved Plasmodium protein, unknown function
11	1025123	39	1.28205	1.28205	TTTTTTTTTTTTTGGGGGGTGGGGGGAAGATGTTTTAAA			Down	PBLACG01_1127600-t36_1	Antisense	-306	conserved Plasmodium protein, unknown function
12	438746	40	1.2	1.2	AAATAAAATATATTGGGGGGGGGGGAAAAAAAAAAAGGAA			Ups	PBLACG01_1210300-t36_1	Antisense	41	conserved Plasmodium protein, unknown function
12	938658	29	1.96552	1.96552	AGGGGTTGGGGTTAGGGTCTATGAGGGGA			Down	PBLACG01_1223600-t36_1	Sense	-796	conserved Plasmodium protein, unknown function
12	1261677	39	1.10256	1.10256	CATATAATAATAAAGGGGGGGGGGGAAATATATATATAT			Ups	PBLACG01_1231200-t36_1	Antisense	846	pre-mRNA-splicing factor ATP-dependent RNA helicase PRP2, putative
12	1458272	43	-1.37209	1.37209	AAAAAATATATATTCCCCCCCCCCCCCCCAATTAAAAGAAATA			Ups	PBLACG01_1235600-t36_1	Antisense	174	vesicle transport v-SNARE protein VTI1, putative
12	1677845	25	1.72	1.72	AAGAGGGGGCAGGCGGGGGAACCGG			In	PBLACG01_1239900-t36_1	Sense	0	erythrocyte membrane protein 1, PfEMP1,putative
12	1686845	25	1.72	1.72	AAGAGGGGGCAGGCGGGGGAACCGG			In	PBLACG01_1240500-t36_1	Sense	0	erythrocyte membrane protein 1, PfEMP1,putative
12	1692742	25	-1.72	1.72	CCGGTTCCCCCGCCTGCCCCCTCTT			In	PBLACG01_1240800-t36_1	Sense	0	erythrocyte membrane protein 1, PfEMP1,putative
13	324000	28	-1.67857	1.67857	CCTCCCCCCCTAATATGAAATACCCCAA			Ups	PBLACG01_1307800-t36_1	Antisense	328	ribosomal RNA methyltransferase, putative
13	344137	41	-1.26829	1.26829	TGTATACCCAAATATTCCCCCCCCCCCAAAAAAAAAAAAAA			Ups	PBLACG01_1308600-t36_1	Antisense	320	conserved Plasmodium protein, unknown function
13	1016612	38	1.13158	1.13158	TTTTTTTTTTTTTGGGGGAGGGGGGAATCTATATTTTT			Down	PBLACG01_1325200-t36_1	Antisense	-39	conserved Plasmodium protein, unknown function
13	1042601	39	-1.20513	1.20513	TATATATTTTTTTCCCCCCTCCCCCGTTATATCCTTTAT			Down	PBLACG01_1325900-t36_1	Sense	-39	regulator of nonsense transcripts 3B, putative
13	1628182	28	-1.57143	1.57143	TGCCTCCCCCCCCCTATAATTAACCTCA			Down	PBLACG01_1341600-t36_1	Antisense	-418	aminomethyltransferase, putative
13	1633919	27	-1.66667	1.66667	TCCTTTCCCTTTTTTTCCCCTCCCCTT			Ups	PBLACG01_1341800-t36_1	Antisense	853	heat shock protein 110, putative
13	2136336	38	1.18421	1.18421	AAAAAAAAAAAAAGGGGAGGGGGGGAAAAATAATTGAA			Down	PBLACG01_1354500-t36_1	Sense	-1007	elongation factor 1-alpha
13	2662413	27	1.66667	1.66667	GAGGGGGGGGGGTGAAATGTTATTGTG			Down	PBLACG01_1367700-t36_1	Sense	-4105	membrane associated histidine-rich protein
14	7699	31	1.35484	1.35484	TCAAATGAATTGGGGGGGGGGAAGGTTCACA			Ups	PBLACG01_1400200-t36_1	Antisense	127	Plasmodium exported protein, unknown function
14	7710	25	1.72	1.72	GGGGGGGGGGAAGGTTCACATAATG			Ups	PBLACG01_1400200-t36_1	Antisense	138	Plasmodium exported protein, unknown function
14	25843	25	1.72	1.72	GACAGACGGCTCTAGGGGGGAGGGG			In	PBLACG01_1400700-t36_1	Sense	0	conserved Plasmodium protein, unknown function
14	364353	28	-1.53571	1.53571	GACCAAGAAACCCCCCTCCCACCCATGC			In	PBLACG01_1409100-t36_1	Antisense	0	rhoptry-associated protein 1
14	364360	28	-1.57143	1.57143	AAACCCCCCTCCCACCCATGCAACTAAC			In	PBLACG01_1409100-t36_1	Antisense	0	rhoptry-associated protein 1
14	773303	30	1.7	1.7	GGTAGGTTGGGAGGGATATTGGGGGGAAAG			In	PBLACG01_1419100-t36_1	Antisense	0	splicing factor 3B subunit 4, putative
14	1093613	36	1.47222	1.47222	TTTTTTTTTGGGGGGGGTGGTGTGGGGTTATTTAAA			Ups	PBLACG01_1428600-t36_1	Antisense	796	transcription factor with AP2 domain(s), putative
14	1121965	29	-1.51724	1.51724	TTTTCTGTTCCCTCACCCCCCCCACACAA			Ups	PBLACG01_1429300-t36_1	Antisense	305	ATP-dependent DNA helicase, putative
14	1121972	27	-1.59259	1.59259	TTCCCTCACCCCCCCCACACAAGAAAA			Ups	PBLACG01_1429300-t36_1	Antisense	298	ATP-dependent DNA helicase, putative
14	1144384	31	1.51613	1.51613	GTAGATATATATGGGTAGGGGGGGGGAAAAT			Ups	PBLACG01_1429700-t36_1	Antisense	65	acid phosphatase, putative
14	1447844	39	-1.20513	1.20513	TATATGTATAATTCCCCCCTCCCCCCAAAAATATATATA			Ups	PBLACG01_1436500-t36_1	Antisense	403	N-acetyltransferase, putative
14	1621841	41	1.26829	1.26829	TTTTTTTTTTTTTTGGGGGGGGGGGGGAATATAATAATTTT			Ups	PBLACG01_1440700-t36_1	Sense	1720	60S ribosomal protein L1, putative
14	2198282	27	-1.74074	1.74074	ACCCCCATTAGTTATTAACCCCCCACC			In	PBLACG01_1454800-t36_1	Antisense	0	conserved Plasmodium protein, unknown function
PBLACG01_00_17	64223	38	-1.13158	1.13158	TTTTTTTTTATATCCCCTCCCCCCCAAAAAATATAGAA			In	PBLACG01_0008700-t36_1	Antisense	0	Plasmodium exported protein (hyp11), unknown function
PBLACG01_00_13	1195	28	1.57143	1.57143	GTTGGCGCTAAAAGGGGAAGGGGGGAAA			Ups	PBLACG01_0004800-t36_1	Sense	524	erythrocyte membrane protein 1, PfEMP1,putative
PBLACG01_00_23	3533	33	1.42424	1.42424	GTTGGCGCTAAAAGGGGAAGGGGGGGAAGTTTC			Ups	PBLACG01_0010900-t36_1	Sense	645	erythrocyte membrane protein 1 (PfEMP1), putative
PBLACG01_00_23	4936	33	-1.36364	1.36364	AAGCATTTCCCCATACCCCCCAAACCCGGCGAA			In	PBLACG01_0010900-t36_1	Antisense	0	erythrocyte membrane protein 1 (PfEMP1), putative
PBLACG01_00_23	40769	28	1.53571	1.53571	TTAGGGGCTGCTGGTATGTGGGGGGCTT			In	PBLACG01_0011600-t36_1	Sense	0	erythrocyte membrane protein 1, PfEMP1,putative
PBLACG01_00_47	37264	33	1.45455	1.45455	CAAAATGGGAAGGGGGAAACGGGGGACGGCAAT			In	PBLACG01_0021300-t36_1	Sense	0	erythrocyte membrane protein 1 (PfEMP1), putative
PBLACG01_00_57	25681	32	-1.53125	1.53125	TGTCTCCCTCCCCCTCTTTTGCCCCCGAACAT			In	PBLACG01_0026400-t36_1	Sense	0	erythrocyte membrane protein 1 (PfEMP1), putative
PBLACG01_00_57	27451	28	-1.57143	1.57143	TTTCCCCCTTCCCCCTTTTAGCGCCAAC			Ups	PBLACG01_0026400-t36_1	Sense	443	erythrocyte membrane protein 1 (PfEMP1), putative
PBLACG01_00_29	19119	29	1.58621	1.58621	AAGTGGGGGTGAAGGTAAGGGTGGGAGTG			In	PBLACG01_0013900-t36_1	Sense	0	cytoadherence linked asexual protein 3.1, putative
PBLACG01_00_29	25397	31	1.83871	1.83871	ATAGGGGGGGATATATATGTAGGGGGGGATA			In	PBLACG01_0014000-t36_1	Antisense	0	erythrocyte membrane protein 1, PfEMP1,putative
PBLACG01_00_61	21757	28	-1.57143	1.57143	TTTCCCCCCATCCCCTTTTAGCGCCAAC			Ups	PBLACG01_0028200-t36_1	Sense	681	erythrocyte membrane protein 1 (PfEMP1), putative
PBLACG01_00_60	5320	39	-1.25641	1.25641	ATTTTTCTTTTTTCCCCCCCCCCTCCCTTAAAGAATAAT			Down	PBLACG01_0027600-t36_1	Sense	-730	acyl-CoA synthetase,putative
PBLACG01_00_88	18542	25	-1.72	1.72	CCGGTTCCCCCGCCTGCCCCCTCTT			In	PBLACG01_0035500-t36_1	Sense	0	erythrocyte membrane protein 1, PfEMP1,putative
PBLACG01_00_59	18288	26	1.76923	1.76923	GGTGGGGAATATATGTGGGGTTTGGG			Ups	PBLACG01_0027400-t36_1	Antisense	275	erythrocyte membrane protein 1, PfEMP1,putative
PBLACG01_00_22	4580	29	2.10345	2.10345	GGGGGGGGATAATATATATGTAGGGGGGG			In	PBLACG01_0010500-t36_1	Antisense	0	erythrocyte membrane protein 1, PfEMP1,putative
PBLACG01_00_79	881	28	-1.92857	1.92857	ACCCCCACATACATATTATCCCCCCCCA			None
PBLACG01_00_79	1405	30	-1.63333	1.63333	TGATCCCCATACCCATACACCCCACCAACC			None
PBLACG01_00_79	1414	25	-1.72	1.72	TACCCATACACCCCACCAACCTCCC			None
PBLACG01_00_79	3252	30	1.56667	1.56667	AGGTTGGGATAGGGGTAGATGTGGGGTTTT			None

## Sheet: P.billcollinsi G01
Chromosome	Location	LENGTH	SCORE	ABS_SCORE	Sequence	Telomere?	upsB?	Coding, upstream, or downstream?	Nearest gene ID	Strand (cf gene or nearest gene)	Distance from nearest gene	Gene Annotation
1	300253	37	1.40541	1.40541	TTTTTTTGTGAGGGGTGGGGAGAGGGGAATTGCATGA			Down	PBILCG01_0107700-t36_1	Antisense	-437	tubulin-specific chaperone a, putative
2	32112	25	-1.72	1.72	CCACACCCCCACCCAACACGCCTCC			In	PBILCG01_0200800-t36_1	Sense	0	PIR protein
2	38475	28	-1.57143	1.57143	ACACCCCCTAGCCCACACCCACACCTAA			In	PBILCG01_0201000-t36_1	Sense	0	rifin PIR protein, putative
2	44683	25	-1.72	1.72	CCACACCCCCACCCAACACGCCTCC			In	PBILCG01_0201200-t36_1	Sense	0	rifin PIR protein,putative
2	365889	26	-1.73077	1.73077	CCTTCATCCCCCCAATAATAACCCCA			In	PBILCG01_0210000-t36_1	Sense	0	serine repeat antigen 7
2	478151	26	-1.69231	1.69231	TCCCCCTCAATATTGTACCTCCCCCT			In	PBILCG01_0212300-t36_1	Sense	0	RING zinc finger protein, putative
2	802607	29	1.55172	1.55172	ATTTGGGGGGGAGGGGTTAGACAATGAAA			Down	PBILCG01_0220300-t36_1	Antisense	-389	conserved Plasmodium protein, unknown function
3	1275	34	-1.52941	1.52941	GCCAACCCGCCCCCATCCCCATCACCGCCTTCAG		Yes	In	PBILCG01_0300100-t36_1	Antisense	0	erythrocyte membrane protein 1, PfEMP1, putative
3	3981	44	-1.59091	1.59091	GAACAACCCCCAAATCAACCCCCCCCAGTCCCCGAATCACCGAA		Yes	In	PBILCG01_0300100-t36_1	Antisense	0	erythrocyte membrane protein 1, PfEMP1, putative
3	4167	33	-1.75758	1.75758	ACACCACCCCCCCCTTACCTATCACCCCTATTA		Yes	In	PBILCG01_0300100-t36_1	Antisense	0	erythrocyte membrane protein 1, PfEMP1, putative
3	6585	29	1.51724	1.51724	AAAAGGGGGGGAAAAAATATAGGGGAAAA		Yes	In	PBILCG01_0300100-t36_1	Sense	0	erythrocyte membrane protein 1, PfEMP1, putative
3	37379	27	-1.59259	1.59259	AACTCCTCCCCCCCCCAAAAACAACAA			Down	PBILCG01_0301000-t36_1	Sense	-2321	rifin PIR protein,putative
3	89418	35	1.28571	1.28571	TTTTTTTTTTGGGGGGTTGGAGGGGTTGTTTTAAT			Down	PBILCG01_0301900-t36_1	Sense	-223	cytoadherence linked asexual protein 3.2
3	127079	31	-1.45161	1.45161	TGTAACCTGTTTCCCCCCGTCCCCCATTTAA			Ups	PBILCG01_0302800-t36_1	Antisense	181	palmitoyltransferase
3	127088	28	-1.64286	1.64286	TTTCCCCCCGTCCCCCATTTAAAACCTG			Ups	PBILCG01_0302800-t36_1	Antisense	172	palmitoyltransferase
3	171716	37	-1.37838	1.37838	TATAATTAAGCCCCCCTTTACCCCCCCAAAAAAAAAA			Ups	PBILCG01_0304000-t36_1	Sense	665	circumsporozoite (CS) protein
3	319197	39	-1.15385	1.15385	TAAATATTTTAAAGCCCCCCCCCCCTTTTTTTCTTCATT			Ups	PBILCG01_0308000-t36_1	Antisense	658	pre-mRNA-processing factor 19, putative
3	637270	26	1.65385	1.65385	AGTGAAAGGAAGGTAGGGAGGGGGGA			Down	PBILCG01_0316100-t36_1	Antisense	-364	formate-nitrite transporter, putative
3	676054	41	1.29268	1.29268	TTTTTTTTTTTTTTGGGGGGGGGGGGGTGTTTACATGATAT			Down	PBILCG01_0316800-t36_1	Antisense	-702	conserved Plasmodium protein, unknown function
3	704328	31	1.41935	1.41935	TTTTTTGGGGGGGGGAGGAAAAAGGAAAAAA			Ups	PBILCG01_0317000-t36_1	Antisense	891	kinesin-5
3	1060108	25	1.76	1.76	GGAGGTGTGTTGGGTGGGGGTGTGG			In	PBILCG01_0325300-t36_1	Sense	0	rifin PIR protein,putative
3	1065521	25	1.76	1.76	GGAGGTGTGTTGGGTGGGGGTGTGG			In	PBILCG01_0325500-t36_1	Sense	0	rifin PIR protein,putative
3	1078031	25	1.72	1.72	GGAGGCGTGTTGGGTGGGGGTGTGG			In	PBILCG01_0325900-t36_1	Sense	0	rifin PIR protein,putative
3	1084603	31	1.41935	1.41935	CCACTGGGGGGGTTAGGGGTAATGGTCGATG			In	PBILCG01_0326000-t36_1	Antisense	0	erythrocyte membrane protein 1, PfEMP1, putative
3	1085214	32	-1.5	1.5	CTATCTTCCCCCCCACCACTCTCCCTCTTCAC			In	PBILCG01_0326000-t36_1	Sense	0	erythrocyte membrane protein 1, PfEMP1, putative
3	1086248	29	1.65517	1.65517	AGGTGGGGGAAAAGACGTCAGGGGGGTAT			In	PBILCG01_0326000-t36_1	Antisense	0	erythrocyte membrane protein 1, PfEMP1, putative
3	1088283	31	-1.80645	1.80645	CTACCCCCTTTACACTCCCACCACCCCCACG			In	PBILCG01_0326000-t36_1	Sense	0	erythrocyte membrane protein 1, PfEMP1, putative
3	1088292	28	-1.53571	1.53571	TTACACTCCCACCACCCCCACGCCCTTG			In	PBILCG01_0326000-t36_1	Sense	0	erythrocyte membrane protein 1, PfEMP1, putative
4	85063	45	1.62222	1.62222	CACTTGGGGGGGTTGTGGAAGTGGGGTTAGGGGTGGGCGTTGTTT			In	PBILCG01_0401500-t36_1	Antisense	0	erythrocyte membrane protein 1, PfEMP1, putative
4	85085	25	1.72	1.72	GGGGTTAGGGGTGGGCGTTGTTTTG			In	PBILCG01_0401500-t36_1	Antisense	0	erythrocyte membrane protein 1, PfEMP1, putative
4	630986	35	1.28571	1.28571	AGTTGTTGCTGAGGGGGATTGGGGGGCTTTTTTCT			In	PBILCG01_0414000-t36_1	Antisense	0	erythrocyte membrane protein 1, PfEMP1
4	631116	29	1.62069	1.62069	GATGGAGGGGGAATATCTGCGGGGGGATC			In	PBILCG01_0414000-t36_1	Antisense	0	erythrocyte membrane protein 1, PfEMP1
4	631122	25	1.76	1.76	GGGGGAATATCTGCGGGGGGATCTG			In	PBILCG01_0414000-t36_1	Antisense	0	erythrocyte membrane protein 1, PfEMP1
4	645176	28	1.89286	1.89286	AGGGGGTTTTGGTGGTTTGGGTTGGGGT			In	PBILCG01_0414200-t36_1	Antisense	0	erythrocyte membrane protein 1, PfEMP1, putative
4	648189	33	1.27273	1.27273	GTCTTCAAGGGGGGTGGGGTAGGTGTTTTCACA			In	PBILCG01_0414200-t36_1	Antisense	0	erythrocyte membrane protein 1, PfEMP1, putative
4	650535	25	-1.72	1.72	CTCCCCCTCCTCTTTTGGTTCCCCC			In	PBILCG01_0414200-t36_1	Sense	0	erythrocyte membrane protein 1, PfEMP1, putative
4	670800	25	1.8	1.8	GGGTTCGTCAGGTGTGGAGGGGGGG			In	PBILCG01_0414700-t36_1	Antisense	0	erythrocyte membrane protein 1, PfEMP1, putative
4	719626	25	1.72	1.72	GGAAGATTGTGGGGTTTTGAGGGGG			Ups	PBILCG01_0415600-t36_1	Sense	871	40S ribosomal protein S19
4	749301	37	1.51351	1.51351	TATATCAGGTGGGGGGGGGTTGATGGGGAAAAAAATT			Ups	PBILCG01_0416600-t36_1	Sense	363	asparagine-rich protein
5	416278	41	-1.31707	1.31707	TCTTTTTTTTTTTTCCCCCCCCCCCCTTCCAACATTTGTTC			In	PBILCG01_0509600-t36_1	Antisense	0	conserved Plasmodium protein, unknown function
5	583349	38	1.31579	1.31579	ATGTTATGAATTGGGAGGGGGGGGGAAATATATTGGTC			Down	PBILCG01_0513600-t36_1	Sense	-19	conserved Plasmodium protein, unknown function
6	1602	29	-1.65517	1.65517	ATACCCCCCTGACGTCTTTTCCCCCACCT		Yes	In	PBILCG01_0600100-t36_1	Antisense	0	erythrocyte membrane protein 1, PfEMP1, putative
6	2612	27	1.85185	1.85185	GGGAAATGTAAAGGGGAGGATGGGGGT		Yes	In	PBILCG01_0600100-t36_1	Sense	0	erythrocyte membrane protein 1, PfEMP1, putative
6	2621	28	1.64286	1.64286	AAAGGGGAGGATGGGGGTGACAGTGGTG		Yes	In	PBILCG01_0600100-t36_1	Sense	0	erythrocyte membrane protein 1, PfEMP1, putative
6	188660	37	-1.24324	1.24324	AATATATAGAGCCCCACTCCCCCCCCAAAAAAAAAAG			In	PBILCG01_0604100-t36_1	Sense	0	conserved Plasmodium protein, unknown function
6	305988	26	-1.69231	1.69231	TCCCCCACTTGATTTTTTTCCCCCCA			In	PBILCG01_0606900-t36_1	Sense	0	conserved Plasmodium protein, unknown function
6	559597	34	1.29412	1.29412	CAATAAAATGGGGGTGGGGGAGAGGAAATAAAAA			Ups	PBILCG01_0612600-t36_1	Antisense	63	leucine-rich repeat protein, putative
6	711414	26	-1.73077	1.73077	TCCCCATTCCTTTCTCCCCCATTCCT			In	PBILCG01_0616300-t36_1	Sense	0	conserved Plasmodium protein, unknown function
6	711423	32	-1.625	1.625	CTTTCTCCCCCATTCCTTTCTCCCCCATTCCT			In	PBILCG01_0616300-t36_1	Sense	0	conserved Plasmodium protein, unknown function
6	711438	32	-1.625	1.625	CTTTCTCCCCCATTCCTTTCTCCCCCATTCCT			In	PBILCG01_0616300-t36_1	Sense	0	conserved Plasmodium protein, unknown function
6	711453	32	-1.625	1.625	CTTTCTCCCCCATTCCTTTCTCCCCCATTCCT			In	PBILCG01_0616300-t36_1	Sense	0	conserved Plasmodium protein, unknown function
6	749681	41	1.26829	1.26829	TATAATTTTTTTTTGGGGGGGGGGGGTTTAGGATTATATTA			Ups	PBILCG01_0617100-t36_1	Antisense	631	ras GTPAse, putative
6	1006337	30	-1.63333	1.63333	CACCTCCCCCACCTCCACCACCTCCTCCTT			In	PBILCG01_0623900-t36_1	Antisense	0	transcription or splicing factor-like protein, putative
7	13139	49	-1.77551	1.77551	CACTCGCATCCCCCGTTCCTCCCCCACTCTCACCCCCACCACTCCCACC			In	PBILCG01_0700100-t36_1	Sense	0	erythrocyte membrane protein 1, PfEMP1, putative
7	16394	26	-1.73077	1.73077	CCACATACATGTACCCCCAACCCCCT			Down	PBILCG01_0700200-t36_1	Sense	-2217	PIR protein, putative
7	16400	33	-1.42424	1.42424	ACATGTACCCCCAACCCCCTTCATCCAATCATC			Down	PBILCG01_0700200-t36_1	Sense	-2211	PIR protein, putative
7	111591	39	-1.17949	1.17949	TAACACTTTTTTTTCCCCCCCCCCCTTTTTTATTATTAT			Ups	PBILCG01_0702700-t36_1	Antisense	1461	erythrocyte membrane-associated antigen
7	141699	38	1.21053	1.21053	TTTTTTTTTTTAAGGGGGGGGAGGGGATTTTCACTTTT			In	PBILCG01_0703100-t36_1	Antisense	0	conserved Plasmodium membrane protein, unknown function
7	154018	30	1.6	1.6	CACTGGGGACGTTGATGGGAGGGGGGATAA			Ups	PBILCG01_0703200-t36_1	Antisense	83	conserved Plasmodium membrane protein, unknown function
7	291367	30	-1.66667	1.66667	TTCTCCCCCTTTATCCCCCAAACGCCCTTT			Ups	PBILCG01_0705600-t36_1	Sense	1328	60S ribosomal protein L37
7	717812	25	1.72	1.72	GTGTGTGTGTTGGGGGGGGGTGATG			Down	PBILCG01_0716200-t36_1	Sense	-26	conserved Plasmodium protein, unknown function
7	717818	25	1.72	1.72	GTGTTGGGGGGGGGTGATGATCAGG			Down	PBILCG01_0716200-t36_1	Sense	-32	conserved Plasmodium protein, unknown function
7	756839	40	1.3	1.3	AACCTGTTGGAGGAGGGGGTGGGGGGATATGTGAAAAATG			In	PBILCG01_0717300-t36_1	Antisense	0	conserved Plasmodium protein, unknown function
8	37451	25	1.72	1.72	GGAGGAGTATTGGGTGGGGGTGTGG			Ups	PBILCG01_0801000-t36_1	Sense	1	PIR protein
8	93533	38	-1.26316	1.26316	TTTTTTTTTCCTTCCCCCCCCCTCCTTTAATCCTTTAT			Ups	PBILCG01_0801700-t36_1	Sense	5099	Plasmodium exported protein (PHISTc), unknown function
8	159414	31	-1.58065	1.58065	AAAACCCAACCCCCCAAAATTTCCCCATATA			Ups	PBILCG01_0802700-t36_1	Antisense	1062	glutamate dehydrogenase, putative
8	160334	41	-1.36585	1.36585	ACCTAAGTTTTCTTCCCCCCCTCCCCCTTTCCAAAAAAAAA			Ups	PBILCG01_0802700-t36_1	Antisense	142	glutamate dehydrogenase, putative
8	462231	27	-1.77778	1.77778	CACCCCCCTGACAAACCGTGTCCCCCA			In	PBILCG01_0809300-t36_1	Antisense	0	erythrocyte membrane protein 1, PfEMP1
8	462248	31	-1.70968	1.70968	GTGTCCCCCAACCTCTCAAACCCCCACCCTT			In	PBILCG01_0809300-t36_1	Antisense	0	erythrocyte membrane protein 1, PfEMP1
8	516047	27	1.59259	1.59259	TTTTTTTGGGGGGGGGGTGAGATTGTA			Ups	PBILCG01_0810500-t36_1	Antisense	309	transcription initiation factor IIA subunit 1, putative
8	633167	25	-1.76	1.76	CCCCTGCCCCAAACCTCAAAGTCCC			In	PBILCG01_0813800-t36_1	Antisense	0	erythrocyte membrane protein 1, PfEMP1, putative
8	635997	61	-1.95082	1.95082	GATAACCCCCCAAAACCCCCAAAACCCCCAAAACCCCCAAAACCCCCAAAAACCCCAAAAC			In	PBILCG01_0813800-t36_1	Antisense	0	erythrocyte membrane protein 1, PfEMP1, putative
8	655641	25	-1.76	1.76	CCCCTGCCCCAAACCTCAAAGTCCC			In	PBILCG01_0814200-t36_1	Antisense	0	erythrocyte membrane protein 1, PfEMP1
8	656620	27	-1.62963	1.62963	AACAGCTCAGAAACCCCACCCCCCCGT			In	PBILCG01_0814200-t36_1	Antisense	0	erythrocyte membrane protein 1, PfEMP1
8	656625	25	-1.72	1.72	CTCAGAAACCCCACCCCCCCGTGAT			In	PBILCG01_0814200-t36_1	Antisense	0	erythrocyte membrane protein 1, PfEMP1
8	656627	34	-1.61765	1.61765	CAGAAACCCCACCCCCCCGTGATACCTCCCAGTC			In	PBILCG01_0814200-t36_1	Antisense	0	erythrocyte membrane protein 1, PfEMP1
8	679733	27	-1.62963	1.62963	AACAGCTCAGAAACCCCACCCCCCCGT			In	PBILCG01_0814500-t36_1	Antisense	0	erythrocyte membrane protein 1, PfEMP1
8	679738	25	-1.72	1.72	CTCAGAAACCCCACCCCCCCGTGAT			In	PBILCG01_0814500-t36_1	Antisense	0	erythrocyte membrane protein 1, PfEMP1
8	679740	34	-1.61765	1.61765	CAGAAACCCCACCCCCCCGTGATACCTCCCAGTC			In	PBILCG01_0814500-t36_1	Antisense	0	erythrocyte membrane protein 1, PfEMP1
8	806964	40	1.175	1.175	AAAAAAAAAAAAAAGGGGGGGGGGGGCAAATAAAATTTAT			Down	PBILCG01_0817000-t36_1	Antisense	-208	conserved Plasmodium protein, unknown function
8	1320450	38	-1.13158	1.13158	GAATTTTATTTTTCCCCCTCCCCCCATATATATGTACA			Ups	PBILCG01_0830300-t36_1	Antisense	139	conserved Plasmodium protein, unknown function
8	1493001	26	1.88462	1.88462	GGGGAATAGGGGTACAGGCACAGGGG			Ups	PBILCG01_0833900-t36_1	Antisense	13951	conserved Plasmodium protein, unknown function
8	1566296	37	1.21622	1.21622	TTTTTTTTTTTTGGGGGGGGGAGGGTTTTCTATTATG			Ups	PBILCG01_0835600-t36_1	Sense	1291	Plasmodium exported protein (PHIST), unknown function
8	1618859	29	1.75862	1.75862	ATGGGGTTGTCGCAACAGGGGGAGGGGTT		Yes	In	PBILCG01_0836700-t36_1	Antisense	0	erythrocyte membrane protein 1, PfEMP1, putative
8	1618868	34	1.38235	1.38235	TCGCAACAGGGGGAGGGGTTTAGGGTGTTCGGTT		Yes	In	PBILCG01_0836700-t36_1	Antisense	0	erythrocyte membrane protein 1, PfEMP1, putative
8	1620815	26	1.80769	1.80769	GGGGCCATCCGCTTGGGGGACGGGGG		Yes	In	PBILCG01_0836700-t36_1	Antisense	0	erythrocyte membrane protein 1, PfEMP1, putative
8	1620825	30	1.6	1.6	GCTTGGGGGACGGGGGAGAGGCTGTTAGGT		Yes	In	PBILCG01_0836700-t36_1	Antisense	0	erythrocyte membrane protein 1, PfEMP1, putative
9	115726	29	-1.51724	1.51724	TTTTCCCCCCTTATTTTTTTCCCCCATAT			In	PBILCG01_0903400-t36_1	Sense	0	erythrocyte membrane protein 1, PfEMP1, putative
9	118456	27	1.81481	1.81481	AGGGGTTCGGATAGTAGTTGGGGGGGT			In	PBILCG01_0903500-t36_1	Antisense	0	erythrocyte membrane protein 1, PfEMP1, putative
9	121497	39	1.30769	1.30769	GAAAGTGTTTGCTGGGGGTGGGGGTGGGACATCCTTTGG			In	PBILCG01_0903500-t36_1	Antisense	0	erythrocyte membrane protein 1, PfEMP1, putative
9	144711	27	1.66667	1.66667	TGGATTTTTGGTGTTTGGGGGGGGGAT			Down	PBILCG01_0903800-t36_1	Sense	-2370	rifin PIR protein,putative
9	173657	25	1.76	1.76	GGAGGTGTGTTGGGTGGGGGTGTGG			In	PBILCG01_0904700-t36_1	Sense	0	rifin PIR protein,putative
9	526585	26	1.65385	1.65385	TGGGGGGGTTAGGGATTGTATGAGGA			In	PBILCG01_0911800-t36_1	Antisense	0	conserved Plasmodium membrane protein, unknown function
9	1086652	36	1.19444	1.19444	AAAAAAAAAAAAAGGGGGGTGGGGGAACAAAAAAAA			Ups	PBILCG01_0925300-t36_1	Antisense	29	conserved Plasmodium protein, unknown function
9	1259038	27	-1.59259	1.59259	TACCCCCCCCACTATCCCATAACTTTT			Ups	PBILCG01_0930000-t36_1	Antisense	431	serine/threonine protein kinase, putative
9	1471216	35	-1.51429	1.51429	TTTTTTTTCCCCCCCCTCCTCCTCCTCCTCTTCCT			Ups	PBILCG01_0936400-t36_1	Antisense	93	conserved Plasmodium protein, unknown function
10	19153	39	-1.38462	1.38462	AACATACATATACCCCCACACCCCCCACATCAAACCATC			Down	PBILCG01_1000300-t36_1	Sense	-2021	rifin PIR protein,putative
10	37151	25	1.8	1.8	GGGGGGTTGGGTATCTATGGTTGGG			In	PBILCG01_1000800-t36_1	Sense	0	rifin PIR protein,putative
10	167153	40	1.45	1.45	GTATAATATATTGGGGGGGGGGAAGGGGTGCAGAAAAAAT			Ups	PBILCG01_1003700-t36_1	Antisense	26	E3 ubiquitin-protein ligase, putative
10	608975	39	1.4359	1.4359	TTTTTTTTTTTGGGGGGGAGGAGGGGGTTTAAGGATATT			Down	PBILCG01_1015200-t36_1	Sense	-703	enolase
10	1148488	39	1.25641	1.25641	TTTTTTTTTTTTTGGGGGGAGGGGGAGAAATTGGAAAAT			Ups	PBILCG01_1027600-t36_1	Antisense	1193	conserved Plasmodium protein, unknown function
11	3637	37	1.16216	1.16216	ACATATATATTAGGGTGGGGGGGGGAGAAACACATTT			In	PBILCG01_1100300-t36_1	Antisense	0	60S acidic ribosomal protein P1, putative
11	802897	40	1.25	1.25	TTTTTTTTTTTTTTGGGGGGGGGGGAGGAATATTGAGTTT			Ups	PBILCG01_1120000-t36_1	Antisense	1261	conserved Plasmodium protein, unknown function
11	813747	25	1.76	1.76	GGTAATGACAAAGGGGGGGGGAAGG			In	PBILCG01_1120400-t36_1	Sense	0	splicing factor, putative
11	821168	27	-1.88889	1.88889	CCCATATCATCCCCCATATCATCCCCC			In	PBILCG01_1120600-t36_1	Sense	0	neutral-sphingomyelinase activation factor protein, putative
11	821177	26	-1.73077	1.73077	TCCCCCATATCATCCCCCATATTACC			In	PBILCG01_1120600-t36_1	Sense	0	neutral-sphingomyelinase activation factor protein, putative
11	847065	33	-1.30303	1.30303	TTATGTTACCATATTCCCCCCCCCCTTTTTTTT			Ups	PBILCG01_1121400-t36_1	Antisense	786	conserved Plasmodium protein, unknown function
11	966595	42	1.35714	1.35714	TGAAGAAAATAAATGGGGGGGGGGGGGGCTTATAAAATATTT			Down	PBILCG01_1124200-t36_1	Sense	-317	spermidine synthase
11	1326829	28	-1.53571	1.53571	ATTCCCACCCCATCCCCAACTATACAAT			In	PBILCG01_1131800-t36_1	Sense	0	UVB-resistance protein UVR8 homologue
11	1585380	39	1.25641	1.25641	AATAATAAAAAGAGGGGGGAGGGGGTAATTGGTTTTTAT			Ups	PBILCG01_1137500-t36_1	Antisense	1776	transcription factor with AP2 domain(s)
11	1779791	26	1.88462	1.88462	GGGGAATAGGGGTACAGGCACAGGGG			Ups	PBILCG01_1142300-t36_1	Antisense	10547	serine/threonine protein kinase, putative
11	1779870	26	1.88462	1.88462	GGGGAATAGGGGTACAGGCACAGGGG			Ups	PBILCG01_1142300-t36_1	Antisense	10626	serine/threonine protein kinase, putative
12	3094	33	-1.48485	1.48485	AACTCAACCCCCCCGACCTAAACCCCAAGCAAA		Yes	In	PBILCG01_1200100-t36_1	Antisense	0	erythrocyte membrane protein 1, PfEMP1, putative
12	4670	42	-1.52381	1.52381	ACCGACCGTGCCCAAACCCCCTCCCCCCACACACCTGACAAT		Yes	In	PBILCG01_1200100-t36_1	Antisense	0	erythrocyte membrane protein 1, PfEMP1, putative
12	5075	26	-1.65385	1.65385	ACGGAAAACCCCTCCCCCTTCACCCT		Yes	In	PBILCG01_1200100-t36_1	Antisense	0	erythrocyte membrane protein 1, PfEMP1, putative
12	5078	32	-1.65625	1.65625	GAAAACCCCTCCCCCTTCACCCTAGCCCACAT		Yes	In	PBILCG01_1200100-t36_1	Antisense	0	erythrocyte membrane protein 1, PfEMP1, putative
12	9189	30	-1.46667	1.46667	TAACACCCCGAACCCAAACCCCACCAAAGT		Yes	In	PBILCG01_1200100-t36_1	Antisense	0	erythrocyte membrane protein 1, PfEMP1, putative
12	694759	32	-1.3125	1.3125	GTACATTTAAACCCCCCCTCCCCTTTTTTTGT			Ups	PBILCG01_1216900-t36_1	Antisense	418	conserved Plasmodium membrane protein, unknown function
12	791699	25	1.72	1.72	TGGGGGGTTTCTGGTGCTGGGGTTT			In	PBILCG01_1219100-t36_1	Antisense	0	erythrocyte membrane protein 1, PfEMP1, putative
12	791903	26	1.65385	1.65385	TGAGGGTTGGGTTTAAGGGGGGATGC			In	PBILCG01_1219100-t36_1	Antisense	0	erythrocyte membrane protein 1, PfEMP1, putative
12	791906	26	1.76923	1.76923	GGGTTGGGTTTAAGGGGGGATGCTGG			In	PBILCG01_1219100-t36_1	Antisense	0	erythrocyte membrane protein 1, PfEMP1, putative
12	1037512	26	1.92308	1.92308	GGGGTTGGGTTAGGGTCTATGAGGGG			Down	PBILCG01_1224200-t36_1	Sense	-790	conserved Plasmodium protein, unknown function
12	1290451	31	1.48387	1.48387	GAAAACGGGGGAAAGGGGCTGAAGGGAAAAA			In	PBILCG01_1230000-t36_1	Sense	0	conserved Plasmodium protein, unknown function
12	1408673	37	1.37838	1.37838	GTTTTTTTTTTGGGGGGGTGAGGGGGCATATGTAAGA			Down	PBILCG01_1233300-t36_1	Antisense	-259	conserved Plasmodium protein, unknown function
12	1638680	38	1.26316	1.26316	TAAAGATTTACAGGGGGGGAAGGGGAATGTACGGTTTT			Ups	PBILCG01_1238300-t36_1	Antisense	13	conserved Plasmodium protein, unknown function
12	1742814	33	-1.33333	1.33333	TTTATATTCCTTTTTCCCCCCCCCCTTTTTTTT			In	PBILCG01_1240100-t36_1	Sense	0	erythrocyte membrane protein 1, PfEMP1, putative
13	22421	25	-1.76	1.76	CCACACCCCCACCCAACACACCTCC			In	PBILCG01_1300600-t36_1	Sense	0	rifin PIR protein,putative
13	440727	46	-1.56522	1.56522	TCCTTTGCCCCTTCACCTCCTCCCCCCCCCCCAAAAAAAAAAAAAA			Ups	PBILCG01_1310000-t36_1	Antisense	102	ribosomal RNA methyltransferase, putative
13	461057	31	-1.51613	1.51613	GTACACCCAAATACTCCCCCCCACCCAAAAA			Ups	PBILCG01_1310800-t36_1	Antisense	335	conserved Plasmodium protein, unknown function
13	773548	41	-1.31707	1.31707	CTTTTTGTCCACTCCACCCCCCCCCCATTTTAATACCTTCA			In	PBILCG01_1318800-t36_1	Sense	0	chromosome segregation protein, putative
13	867069	35	1.25714	1.25714	TTTTTTTTTTGGGGTTGGGTGGGGGTTCATTTTTA			In	PBILCG01_1320900-t36_1	Sense	0	SNARE protein, putative
13	1068836	27	-1.59259	1.59259	AGCGCAACCTATATCCCCCGCCCCCAA			In	PBILCG01_1325600-t36_1	Sense	0	oxidoreductase, putative
13	1068840	28	-1.60714	1.60714	CAACCTATATCCCCCGCCCCCAAGACAC			In	PBILCG01_1325600-t36_1	Sense	0	oxidoreductase, putative
13	1109129	39	-1.17949	1.17949	TGGCAACTTACCTTCCCCCCCCCCCAAAAAAAAAAAAAA			Down	PBILCG01_1326500-t36_1	Antisense	-556	conserved Plasmodium protein, unknown function
13	1154409	38	1.23684	1.23684	TTTTTTTTTTGGAGGGGGGAAGGGGGAAACTATATTTT			Down	PBILCG01_1327400-t36_1	Antisense	-40	conserved Plasmodium protein, unknown function
13	1225857	30	1.56667	1.56667	GTAGAGGGAGTATGATGGGAGGGGGGAAAA			Down	PBILCG01_1329000-t36_1	Antisense	-137	alpha/beta-hydrolase, putative
13	1299526	41	1.26829	1.26829	TATAAATTAATAAAGGGGGGGGGGGGGAAAAAAATTAATAA			Ups	PBILCG01_1330800-t36_1	Antisense	207	DnaJ protein, putative
13	1346088	27	1.62963	1.62963	ATATTATATATATGGGGGGGAGGGGAA			Down	PBILCG01_1332500-t36_1	Antisense	-476	syntaxin, Qa-SNARE family
13	1572300	39	-1.12821	1.12821	GAAATATTCAGACTCCCCCCCCCCCAAAAAAAAAAAAAA			Ups	PBILCG01_1339200-t36_1	Sense	3619	probable protein, unknown function
13	1595964	37	1.27027	1.27027	TCTTTTTTTTTGGGGGGAGGAGGGGGTTTTATTTATT			Down	PBILCG01_1340200-t36_1	Antisense	-58	secreted ookinete protein, putative
13	1759810	40	1.3	1.3	ATTTTTATACAAAGGGGGGGGAGGGGGAGAAAGTCATATA			Down	PBILCG01_1344300-t36_1	Sense	-44	krox-like protein, putative
13	2054143	40	-1.225	1.225	TATACTATAATAAACCCCCCCCCCCCAAAAAAAAAAAAAA			Ups	PBILCG01_1351400-t36_1	Sense	547	ABC transporter, (heavy metal transporter family), putative
14	5969	27	1.62963	1.62963	CGACGAGGAGGAGGAGGAGGGGGGGAA		Yes	In	PBILCG01_1400100-t36_1	Sense	0	erythrocyte membrane protein 1, PfEMP1, putative
14	8923	29	-1.68966	1.68966	CCTCCATCCCCCTGGATCCAACCCCCTTC		Yes	In	PBILCG01_1400100-t36_1	Antisense	0	erythrocyte membrane protein 1, PfEMP1, putative
14	8929	27	-1.85185	1.85185	TCCCCCTGGATCCAACCCCCTTCTCCC		Yes	In	PBILCG01_1400100-t36_1	Antisense	0	erythrocyte membrane protein 1, PfEMP1, putative
14	13322	25	-1.72	1.72	CCACACCCCCACCCAACACGCCTCC			In	PBILCG01_1400200-t36_1	Sense	0	rifin PIR protein,putative
14	26070	30	-1.5	1.5	GAACACCCCCCCCTAACGCACACCCACACT			In	PBILCG01_1400600-t36_1	Sense	0	PIR protein
14	48096	25	1.72	1.72	GGAGGTGTATTGGGTGGGGGTGTGG			In	PBILCG01_1401300-t36_1	Sense	0	rifin PIR protein,putative
14	1234405	29	-1.48276	1.48276	TTTTCTGTTTCCCCACGACCCCCCCAAGA			Ups	PBILCG01_1430500-t36_1	Antisense	249	ATP-dependent DNA helicase, putative
14	1234412	28	-1.53571	1.53571	TTTCCCCACGACCCCCCCAAGAAAAAAA			Ups	PBILCG01_1430500-t36_1	Antisense	242	ATP-dependent DNA helicase, putative
14	2106969	38	-1.15789	1.15789	AGATACATTAAATCCCCACCCCCCCAAAAAAAAAAAAA			Ups	PBILCG01_1449300-t36_1	Sense	2401	crossover junction endonuclease MUS81, putative
14	2353433	27	-1.74074	1.74074	ACCCCCATTAGTTATTAACCCCCCACC			In	PBILCG01_1454900-t36_1	Antisense	0	conserved Plasmodium protein, unknown function
14	3340294	25	1.76	1.76	GGAGGTGTGTTGGGTGGGGGTGTGG			In	PBILCG01_1476900-t36_1	Sense	0	rifin PIR protein,putative
14	3457747	27	-1.7037	1.7037	TACCCCCTCTCTCACCCTCACCACCCT			In	PBILCG01_1480100-t36_1	Sense	0	erythrocyte membrane protein 1, PfEMP1, putative
14	3460289	41	-1.70732	1.70732	TTCCTACTACCTCCCCCCCGTCACCCCCACCTCCATCTCCT			In	PBILCG01_1480100-t36_1	Sense	0	erythrocyte membrane protein 1, PfEMP1, putative
14	3504474	28	-1.71429	1.71429	CTCCCACCGCCGCCCCAAAAAACCCCTA			In	PBILCG01_1481200-t36_1	Antisense	0	erythrocyte membrane protein 1, PfEMP1, putative
14	3504799	27	1.66667	1.66667	AAGGGCGATGTGGGGGGAATGGGAGTG			In	PBILCG01_1481200-t36_1	Sense	0	erythrocyte membrane protein 1, PfEMP1, putative
14	3504810	25	1.72	1.72	GGGGGGAATGGGAGTGTAATGGTGG			In	PBILCG01_1481200-t36_1	Sense	0	erythrocyte membrane protein 1, PfEMP1, putative
PBILCG01_00_24	22744	25	1.72	1.72	GGAGGTGTATTGGGTGGGGGTGTGG			In	PBILCG01_0008800-t36_1	Sense	0	rifin PIR protein,putative
PBILCG01_00_105	11504	28	1.57143	1.57143	TTAGGTGTGGGTGTGGGCTAGGGGGTGT			In	PBILCG01_0037400-t36_1	Sense	0	rifin PIR protein,putative
PBILCG01_00_63	4653	30	-1.5	1.5	GAACACCCCCCCCTAACGCACACCCACACT			In	PBILCG01_0021900-t36_1	Sense	0	rifin PIR protein,putative
PBILCG01_00_63	20781	30	-1.5	1.5	GAACACCCCCCCCTAACGCACACCCACACT			In	PBILCG01_0022400-t36_1	Sense	0	rifin PIR protein, putative
PBILCG01_00_63	29597	30	1.56667	1.56667	GGTTTGGTGATTAGATGGGGGGGGGTGTAA			Ups	PBILCG01_0022700-t36_1	Sense	903	Plasmodium exported protein, unknown function
PBILCG01_00_63	38787	31	1.41935	1.41935	CCACTGGGGGGGTTAGGGGTAATGGTCGATG			In	PBILCG01_0023000-t36_1	Antisense	0	erythrocyte membrane protein 1, PfEMP1, putative
PBILCG01_00_63	40432	29	1.65517	1.65517	AGGTGGGGGAAAAGACGTCAGGGGGGTAT			In	PBILCG01_0023000-t36_1	Antisense	0	erythrocyte membrane protein 1, PfEMP1, putative
PBILCG01_00_54	20791	41	-1.2439	1.2439	ATATATATAAATCCTCCCCCCCCCCCCAAAAGAAAAAAAAT			Ups	PBILCG01_0019300-t36_1	Sense	2555	rifin PIR protein, putative
PBILCG01_00_75	13326	29	1.51724	1.51724	CTTGGTGGGGTTTGGGATTGGGGTGTTAT			In	PBILCG01_0026700-t36_1	Antisense	0	erythrocyte membrane protein 1, PfEMP1, putative
PBILCG01_00_111	7200	30	-1.6	1.6	CAACCAACAAAACCCCCCTACACCCCTTCT			In	PBILCG01_0041200-t36_1	Antisense	0	erythrocyte membrane protein 1, PfEMP1, putative
PBILCG01_00_71	5505	39	1.25641	1.25641	TTCTTTTTTTTTTGGGGGGGAGGGGGTGTGATGTACAAA			Down	PBILCG01_0025500-t36_1	Sense	-857	Plasmodium exported protein (hyp8), unknown function
PBILCG01_00_58	15139	31	1.6129	1.6129	AGAAAGGGGGGTACTGGTAGTGGGGGTGATA			In	PBILCG01_0020700-t36_1	Sense	0	erythrocyte membrane protein 1, PfEMP1, putative
PBILCG01_00_112	6947	60	1.91667	1.91667	GTTTTGGGGTTTTTGGGGGTTTTGGGGGTTTTGGGGGTTTTGGGGGTTTTGGGGGTTATC			In	PBILCG01_0041800-t36_1	Antisense	0	erythrocyte membrane protein 1, PfEMP1, putative
PBILCG01_00_4	2857	42	1.7619	1.7619	AGGAGATGGAGGTGGGGGTGACGGGGGGGGAGGTAGTAGGAA			In	PBILCG01_0001700-t36_1	Sense	0	erythrocyte membrane protein 1, PfEMP1, putative
PBILCG01_00_4	5413	27	1.7037	1.7037	AGGGTGGTGAGGGTGAGAGAGGGGGTA			In	PBILCG01_0001700-t36_1	Sense	0	erythrocyte membrane protein 1, PfEMP1, putative
PBILCG01_00_80	1186	25	1.76	1.76	GGCGTCTTGTTGGGGGGGGAGGAGG			In	PBILCG01_0028400-t36_1	Antisense	0	erythrocyte membrane protein 1, PfEMP1, putative
PBILCG01_00_80	1452	31	1.45161	1.45161	TGTCAGGTGTGGGGGAGGAAAGGGGTTTTTT			In	PBILCG01_0028400-t36_1	Antisense	0	erythrocyte membrane protein 1, PfEMP1, putative
PBILCG01_00_21	5464	28	-1.60714	1.60714	AAACCCTCTGTGCAACCCCCCCCACCAA			In	PBILCG01_0007700-t36_1	Antisense	0	erythrocyte membrane protein 1, PfEMP1, putative
PBILCG01_00_21	5476	28	-1.57143	1.57143	CAACCCCCCCCACCAAGACCACAACCAG			In	PBILCG01_0007700-t36_1	Antisense	0	erythrocyte membrane protein 1, PfEMP1, putative
PBILCG01_00_95	2783	30	-1.56667	1.56667	ACCGTCCCCCATCCGACATTACCCCCTTTT			In	PBILCG01_0035300-t36_1	Antisense	0	GPI transamidase component GPI16,putative
PBILCG01_00_95	2796	36	-1.61111	1.61111	CGACATTACCCCCTTTTCATCCCCCCCCCATGCGAA			In	PBILCG01_0035300-t36_1	Antisense	0	GPI transamidase component GPI16,putative

## Sheet: P.reichenowi G01
Chromosome	Location	LENGTH	SCORE	ABS_SCORE	Sequence	Telomere?	upsB?	Coding, upstream, or downstream?	Nearest gene ID	Strand (cf gene or nearest gene)	Distance from nearest gene	Gene Annotation
1	67980	30	1.36667	1.36667	CACTAGGTGGGGAGGGGAGGGTTTGAACAC			In	PRG01_0102000-t36_1	Antisense	0	erythrocyte membrane protein 1, PfEMP1, putative
1	121969	38	-1.18421	1.18421	TTTTTTCACATTTCCCCCCCTCCCCAATGATATTTTTT			Ups	PRG01_0103000-t36_1	Sense	1359	serine/threonine protein kinase, FIKK family
2	172543	28	-1.53571	1.53571	TGACCCCTTCCCATCCCTTTCCCACAAT			In	PRG01_0204700-t36_1	Antisense	0	conserved Plasmodium protein, unknown function
2	613258	27	1.66667	1.66667	AGGTAGAGGCAGGGCAGGGGCAGGGGC			Ups	PRG01_0215400-t36_1	Antisense	4	conserved Plasmodium protein, unknown function
3	123	25	-1.72	1.72	CCCTAAACCCTAAACCCTAAACCCC	Yes	Yes	Ups	PRG01_0300100-t36_1	Antisense	18513	erythrocyte membrane protein 1, PfEMP1, putative
3	130	25	-1.72	1.72	CCCTAAACCCTAAACCCCTAAACCC	Yes	Yes	Ups	PRG01_0300100-t36_1	Antisense	18506	erythrocyte membrane protein 1, PfEMP1, putative
3	22255	27	-1.88889	1.88889	CCCCACCCCATCTAGTGTCCAAACCCC		Yes	In	PRG01_0300100-t36_1	Antisense	0	erythrocyte membrane protein 1, PfEMP1, putative
3	32943	28	-1.57143	1.57143	ACACCCCCTAACCCGCACCCACACCTAA			In	PRG01_0300300-t36_1	Sense	0	rifin PIR protein, putative
3	55443	26	-1.65385	1.65385	TCCAACCATAGATACCCACCCCCCCG			In	PRG01_0301000-t36_1	Sense	0	rifin PIR protein, putative
3	118740	28	-1.57143	1.57143	ACACCCCCTAGCCCACACCCACACCTAA			In	PRG01_0302700-t36_1	Sense	0	rifin PIR protein, putative
3	244387	31	-1.51613	1.51613	TCACCGCCGCCACCCCAAACACCCCCTATAG			In	PRG01_0305600-t36_1	Antisense	0	erythrocyte membrane protein 1, PfEMP1, putative
3	250853	29	-1.44828	1.44828	GAAACCCCCACCAACAACCCCAACCATGT			In	PRG01_0305600-t36_1	Antisense	0	erythrocyte membrane protein 1, PfEMP1, putative
3	351516	44	-1.61364	1.61364	TAATTAAGCCCCCCTTTACCCCTTCCCCCCCCAAAAAAAAAAAA			Ups	PRG01_0308000-t36_1	Sense	616	circumsporozoite (CS) protein
3	609007	25	-1.72	1.72	ACTTTTCACGCTCCCCCCCCCTCCT			In	PRG01_0314700-t36_1	Sense	0	phosphatidylinositol 3- and 4-kinase, putative
3	609017	28	-1.75	1.75	CTCCCCCCCCCTCCTGTTGTTTCTCCCT			In	PRG01_0314700-t36_1	Sense	0	phosphatidylinositol 3- and 4-kinase, putative
3	815674	28	1.64286	1.64286	TCGGGTGCGAATTTGGGGTTGGGGGAAG			In	PRG01_0320600-t36_1	Sense	0	6-cysteine protein
3	1029597	25	-1.76	1.76	CCGTTATATAAAACCCCCCCCACCC			Ups	PRG01_0325100-t36_1	Antisense	44	ATP-dependent RNA helicase, putative
3	1201922	26	1.69231	1.69231	TGGTGGTGTTTCTATGGGGGTGGGGT		Yes	In	PRG01_0329000-t36_1	Antisense	0	erythrocyte membrane protein 1, PfEMP1, putative
3	1203859	32	1.5625	1.5625	ATAGGAGGGTTTCGGGGGAGGAAGGGGCTTCA		Yes	In	PRG01_0329000-t36_1	Antisense	0	erythrocyte membrane protein 1, PfEMP1, putative
4	19245	27	1.74074	1.74074	AGGGTTAGGGTTTAGGGTTTAGGGGGT	Yes	Yes	Ups	PRG01_0400100-t36_1	Sense	6029	erythrocyte membrane protein 1, PfEMP1, putative
4	19252	26	1.80769	1.80769	GGGTTTAGGGTTTAGGGGGTTTAGGG	Yes	Yes	Ups	PRG01_0400100-t36_1	Sense	6022	erythrocyte membrane protein 1, PfEMP1, putative
4	19259	26	1.80769	1.80769	GGGTTTAGGGGGTTTAGGGTTTAGGG	Yes	Yes	Ups	PRG01_0400100-t36_1	Sense	6015	erythrocyte membrane protein 1, PfEMP1, putative
4	19311	25	1.72	1.72	GGGGTTTAGGGTTTAGGGTTTAGGG	Yes	Yes	Ups	PRG01_0400100-t36_1	Sense	5963	erythrocyte membrane protein 1, PfEMP1, putative
4	19545	41	1.73171	1.73171	GGGTTCAGGGTTTAGGGGGTTTAGGGGTTAGGGTTTAGGGT	Yes	Yes	Ups	PRG01_0400100-t36_1	Sense	5729	erythrocyte membrane protein 1, PfEMP1, putative
4	29156	26	-1.80769	1.80769	CCCTTCCCTCCAACGCTCCCGCCCCA		Yes	In	PRG01_0400100-t36_1	Antisense	0	erythrocyte membrane protein 1, PfEMP1, putative
4	29187	28	-1.57143	1.57143	TCGCGATGCCTCCCCCCCCTCCTCCACA		Yes	In	PRG01_0400100-t36_1	Antisense	0	erythrocyte membrane protein 1, PfEMP1, putative
4	29192	30	-1.53333	1.53333	ATGCCTCCCCCCCCTCCTCCACAGCCAACG		Yes	In	PRG01_0400100-t36_1	Antisense	0	erythrocyte membrane protein 1, PfEMP1, putative
4	30817	32	-1.53125	1.53125	CCTAAACCAAAATTACCCCCACCCCCAATAAC		Yes	In	PRG01_0400100-t36_1	Antisense	0	erythrocyte membrane protein 1, PfEMP1, putative
4	30831	26	-1.65385	1.65385	ACCCCCACCCCCAATAACATCATACT		Yes	In	PRG01_0400100-t36_1	Antisense	0	erythrocyte membrane protein 1, PfEMP1, putative
4	57159	30	-1.46667	1.46667	TCAGCACCTATATTTCCCCCCCCCCGCAGA			In	PRG01_0400800-t36_1	Sense	0	rifin PIR protein, putative
4	141544	32	1.875	1.875	GCAGGGGGTGGTGGTAAGGGTGGAGGCTGGGG			In	PRG01_0402600-t36_1	Antisense	0	erythrocyte membrane protein 1, PfEMP1, putative
4	141556	26	1.76923	1.76923	GGTAAGGGTGGAGGCTGGGGTGAGGG			In	PRG01_0402600-t36_1	Antisense	0	erythrocyte membrane protein 1, PfEMP1, putative
4	141559	39	1.69231	1.69231	AAGGGTGGAGGCTGGGGTGAGGGTGATGGGGGTGGCTTT			In	PRG01_0402600-t36_1	Antisense	0	erythrocyte membrane protein 1, PfEMP1, putative
4	145377	28	1.64286	1.64286	GTTGGGTGTGCTGGGTGTGGGGGTGGTG			In	PRG01_0402600-t36_1	Antisense	0	erythrocyte membrane protein 1, PfEMP1, putative
4	145859	46	1.71739	1.71739	TAGGGGAACCGAGGGGGATGAGGGAGAGGGGTAGGGGTTGTGATAG			In	PRG01_0402600-t36_1	Antisense	0	erythrocyte membrane protein 1, PfEMP1, putative
4	164654	29	1.65517	1.65517	TGGTGGGGGTGCTCCTGGGGGTGAGGGTC			In	PRG01_0402800-t36_1	Antisense	0	erythrocyte membrane protein 1, PfEMP1, putative
4	165450	25	1.8	1.8	GGGGTTTTATAGGGGGTGTTCAGGG			In	PRG01_0402800-t36_1	Antisense	0	erythrocyte membrane protein 1, PfEMP1, putative
4	165461	25	1.76	1.76	GGGGGTGTTCAGGGCGGTTCCGGGG			In	PRG01_0402800-t36_1	Antisense	0	erythrocyte membrane protein 1, PfEMP1, putative
4	181754	28	1.85714	1.85714	AGGGGGGAGTGTATGTATGTAGGGGGGA			In	PRG01_0403100-t36_1	Antisense	0	erythrocyte membrane protein 1, PfEMP1, putative
4	181774	28	1.85714	1.85714	AGGGGGGAGTGTATGTATGTAGGGGGGA			In	PRG01_0403100-t36_1	Antisense	0	erythrocyte membrane protein 1, PfEMP1, putative
4	181794	28	1.85714	1.85714	AGGGGGGAGTGTATGTATGTAGGGGGGA			In	PRG01_0403100-t36_1	Antisense	0	erythrocyte membrane protein 1, PfEMP1, putative
4	181814	26	1.69231	1.69231	AGGGGGGAGTGTATGTATGTAGGGGA			In	PRG01_0403100-t36_1	Antisense	0	erythrocyte membrane protein 1, PfEMP1, putative
4	207939	30	1.86667	1.86667	ATGGGGGGGGTTTCGGTAGATTTGGGGGTT			In	PRG01_0403500-t36_1	Antisense	0	erythrocyte membrane protein 1, PfEMP1, putative
4	207956	32	1.5	1.5	AGATTTGGGGGTTTTGGTGGTGGGGTTTGGTC			In	PRG01_0403500-t36_1	Antisense	0	erythrocyte membrane protein 1, PfEMP1, putative
4	225848	43	1.4186	1.4186	TCTGGTGATGTGTCAGGGGGGGGGGGAGGGTATCACAGGATTG			In	PRG01_0403600-t36_1	Antisense	0	erythrocyte membrane protein 1, PfEMP1, putative
4	251619	28	1.53571	1.53571	TTAGGAGGGGGTCGGTATCGAGGGGTTT			In	PRG01_0404100-t36_1	Antisense	0	erythrocyte membrane protein 1 (PfEMP1), putative
4	251853	33	1.81818	1.81818	GGCCGGGGGTTTGGGGTTGTGAAGGGGGGACAC			In	PRG01_0404100-t36_1	Antisense	0	erythrocyte membrane protein 1 (PfEMP1), putative
4	253939	27	1.92593	1.92593	GGGGGTGTTCAGGGCGGCGGTGAGGGG			In	PRG01_0404100-t36_1	Antisense	0	erythrocyte membrane protein 1 (PfEMP1), putative
4	271745	27	2	2	GGGGGTGTAGGTGCCAGGGGTTTGGGG			In	PRG01_0404300-t36_1	Antisense	0	erythrocyte membrane protein 1, PfEMP1, putative
4	273291	28	1.53571	1.53571	TTAGGAGGGGGTCGGTATCGAGGGGTTT			In	PRG01_0404300-t36_1	Antisense	0	erythrocyte membrane protein 1, PfEMP1, putative
4	273525	33	1.81818	1.81818	GGCCGGGGGTTTGGGGTTGTGAAGGGGGGACAC			In	PRG01_0404300-t36_1	Antisense	0	erythrocyte membrane protein 1, PfEMP1, putative
4	286389	25	1.72	1.72	GGGGGGGTGGTAACGGTGCTGGTGG			In	PRG01_0404400-t36_1	Antisense	0	erythrocyte membrane protein 1, PfEMP1, putative
4	291328	29	1.75862	1.75862	GTAGGGGGTGTTCGGGGTGCTGGAGGGTG			In	PRG01_0404400-t36_1	Antisense	0	erythrocyte membrane protein 1, PfEMP1, putative
4	294981	25	-1.72	1.72	CAACACCCCCACCCTGATCCCTACC			In	PRG01_0404400-t36_1	Sense	0	erythrocyte membrane protein 1, PfEMP1, putative
4	511014	25	-1.72	1.72	TTAAATTTTAGAACCCCTCCCCCCC			Ups	PRG01_0409500-t36_1	Antisense	50	conserved Plasmodium protein, unknown function
4	511016	36	-1.19444	1.19444	AAATTTTAGAACCCCTCCCCCCCGCTTTTTTTTTAA			Ups	PRG01_0409500-t36_1	Antisense	48	conserved Plasmodium protein, unknown function
4	619695	37	1.21622	1.21622	AAAAAATAAAAAGGGGGGGTAGGGGAAGAAGTACAAT			Ups	PRG01_0412600-t36_1	Antisense	75	conserved Plasmodium protein, unknown function
4	678019	30	1.46667	1.46667	TTGTTGTTGGGGGAGGGGTAGTTGGTAGTA			In	PRG01_0414100-t36_1	Antisense	0	erythrocyte membrane protein 1, PfEMP1, putative
4	678026	26	1.65385	1.65385	TGGGGGAGGGGTAGTTGGTAGTAAGT			In	PRG01_0414100-t36_1	Antisense	0	erythrocyte membrane protein 1, PfEMP1, putative
4	687433	25	1.72	1.72	GTGGTTTGGGTTTGGGTTGGTGGGG			In	PRG01_0414300-t36_1	Antisense	0	erythrocyte membrane protein 1, PfEMP1, putative
4	715320	31	1.90323	1.90323	GGAGGGGGTATCACTAGATTGGGGGGGGGTA			In	PRG01_0414500-t36_1	Antisense	0	erythrocyte membrane protein 1, PfEMP1, putative
4	727921	29	2.06897	2.06897	GGGGGGGGTGCAGGTACAGGAGAAGGGGG			In	PRG01_0414700-t36_1	Antisense	0	erythrocyte membrane protein 1, PfEMP1, putative
4	730710	26	1.84615	1.84615	GGGGGTATCACTAGATTGGGTGGGGG			In	PRG01_0414700-t36_1	Antisense	0	erythrocyte membrane protein 1, PfEMP1, putative
4	730955	26	1.65385	1.65385	TATCGGGGTGGTTGGGTTCAAGGGGA			In	PRG01_0414700-t36_1	Antisense	0	erythrocyte membrane protein 1, PfEMP1, putative
4	732038	30	1.56667	1.56667	AGGTAGCATAGGGGGAATTAGGGGGGTCAA			In	PRG01_0414700-t36_1	Antisense	0	erythrocyte membrane protein 1, PfEMP1, putative
4	746561	26	1.80769	1.80769	GGGGGGGGTGTCACTCCACGTGGGGG			In	PRG01_0415000-t36_1	Antisense	0	erythrocyte membrane protein 1, PfEMP1, putative
4	746693	27	2	2	GGGGGTGGTGATGATGGTAATGGGGGG			In	PRG01_0415000-t36_1	Antisense	0	erythrocyte membrane protein 1, PfEMP1, putative
4	748881	28	1.71429	1.71429	CTGGGGGTACCGGTAGTAGGGGGGGTGT			In	PRG01_0415000-t36_1	Antisense	0	erythrocyte membrane protein 1, PfEMP1, putative
4	751872	27	-1.62963	1.62963	AGCCATTCCCACCACCCACACCCCCTG			In	PRG01_0415000-t36_1	Sense	0	erythrocyte membrane protein 1, PfEMP1, putative
4	762887	33	1.39394	1.39394	ATATGTAGGTGTGTGTGGGGGGGGGATGTATGT			In	PRG01_0415400-t36_1	Antisense	0	erythrocyte membrane protein 1, PfEMP1, putative
4	762901	27	1.66667	1.66667	GTGGGGGGGGGATGTATGTGTGTAGGT			In	PRG01_0415400-t36_1	Antisense	0	erythrocyte membrane protein 1, PfEMP1, putative
4	765146	30	1.86667	1.86667	TTGGGGGGGGTTTCGGTAGATTTGGGGGTT			In	PRG01_0415400-t36_1	Antisense	0	erythrocyte membrane protein 1, PfEMP1, putative
4	780929	27	1.81481	1.81481	AGGGGTTCGGATAGTTGTTGGGGGGGT			In	PRG01_0415500-t36_1	Antisense	0	erythrocyte membrane protein 1, PfEMP1, putative
4	783402	28	1.71429	1.71429	CTGGGGGTACCGGTAGTAGGGGGGGTGT			In	PRG01_0415500-t36_1	Antisense	0	erythrocyte membrane protein 1, PfEMP1, putative
4	811373	25	1.72	1.72	GGGGTGTTTTTGGTTGTGATGGGGG			In	PRG01_0416000-t36_1	Antisense	0	erythrocyte membrane protein 1, PfEMP1, putative
4	813254	31	1.41935	1.41935	TATGTTGGGGGGGGAGGGTGACAGTAGTAGC			In	PRG01_0416000-t36_1	Antisense	0	erythrocyte membrane protein 1, PfEMP1, putative
4	827058	29	1.65517	1.65517	TGAGGGTGGGGTTGTTGATGGTGGGGTCG			In	PRG01_0416100-t36_1	Antisense	0	erythrocyte membrane protein 1, PfEMP1, putative
4	827588	30	1.5	1.5	TTTAGGTTGGAGGGGTCGTTGGGGGTTAAG			In	PRG01_0416100-t36_1	Antisense	0	erythrocyte membrane protein 1, PfEMP1, putative
4	828710	28	1.75	1.75	TAGGGGGTGTTCGGGGCGGCGATGGGTG			In	PRG01_0416100-t36_1	Antisense	0	erythrocyte membrane protein 1, PfEMP1, putative
4	858486	25	1.72	1.72	TCTGGGGGTTTGGGGGATTTGTCGG			In	PRG01_0416500-t36_1	Antisense	0	erythrocyte membrane protein 1, PfEMP1, putative
4	858488	26	1.65385	1.65385	TGGGGGTTTGGGGGATTTGTCGGCTT			In	PRG01_0416500-t36_1	Antisense	0	erythrocyte membrane protein 1, PfEMP1, putative
4	860093	32	1.28125	1.28125	GATTCCGTTGGATGGGGGGGTGGGGGTTCCCA			In	PRG01_0416500-t36_1	Antisense	0	erythrocyte membrane protein 1, PfEMP1, putative
4	860639	28	1.53571	1.53571	ATTGGGGTCGTTTGGGTCGGAGGGGTTC			In	PRG01_0416500-t36_1	Antisense	0	erythrocyte membrane protein 1, PfEMP1, putative
4	875128	27	1.59259	1.59259	TAGTAATTGTTGTTGGGGGGAGGGGTT			In	PRG01_0416600-t36_1	Antisense	0	erythrocyte membrane protein 1, PfEMP1, putative
4	888796	39	1.38462	1.38462	CGTTGTAGTTGGGTTTGGGGGTGGGGGTTGTCAGGATCA			In	PRG01_0416700-t36_1	Antisense	0	erythrocyte membrane protein 1, PfEMP1, putative
4	890101	32	1.625	1.625	TTGTAGGGGGTGTTTGGGGCGGCGGTGGTGGA			In	PRG01_0416700-t36_1	Antisense	0	erythrocyte membrane protein 1, PfEMP1, putative
4	893739	25	-1.76	1.76	CTCCTGCGTACCACCCCCAGTCCCC			In	PRG01_0416700-t36_1	Sense	0	erythrocyte membrane protein 1, PfEMP1, putative
4	905000	25	1.72	1.72	GGTTCGTCGGATAGGGGTGGGGGTT			In	PRG01_0417000-t36_1	Antisense	0	erythrocyte membrane protein 1, PfEMP1, putative
4	910627	26	-1.76923	1.76923	CCCGCCACCGCCATTACCGCCCCCCA			In	PRG01_0417000-t36_1	Sense	0	erythrocyte membrane protein 1, PfEMP1, putative
4	924835	26	1.73077	1.73077	GGTTGCATAGGGGGTGTTTGGGGTGG			In	PRG01_0417200-t36_1	Antisense	0	erythrocyte membrane protein 1, PfEMP1, putative
4	924838	33	1.63636	1.63636	TGCATAGGGGGTGTTTGGGGTGGTGGTGGGTAA			In	PRG01_0417200-t36_1	Antisense	0	erythrocyte membrane protein 1, PfEMP1, putative
4	941929	28	1.71429	1.71429	CTGGGGGTACCGGTAGTAGGGGGGGTGT			In	PRG01_0417400-t36_1	Antisense	0	erythrocyte membrane protein 1, PfEMP1, putative
4	954405	27	1.66667	1.66667	ACGGGGGTAGTTGTGGTTCTGGGGGTG			In	PRG01_0417500-t36_1	Antisense	0	erythrocyte membrane protein 1, PfEMP1, putative
4	954754	29	1.68966	1.68966	TGGTGGTGTTTGTATGGGGGCGGGGGAAT			In	PRG01_0417500-t36_1	Antisense	0	erythrocyte membrane protein 1, PfEMP1, putative
4	956449	25	1.72	1.72	GGGGGTATCAGTTTGTGAGAGGGGG			In	PRG01_0417500-t36_1	Antisense	0	erythrocyte membrane protein 1, PfEMP1, putative
4	956694	26	1.80769	1.80769	GGGTTTGAGGGGGTGTGTTTTCGGGG			In	PRG01_0417500-t36_1	Antisense	0	erythrocyte membrane protein 1, PfEMP1, putative
4	966529	30	1.56667	1.56667	GTTTGGGTGTGGGTGTGTAGGGGGGAATGT			In	PRG01_0417600-t36_1	Antisense	0	erythrocyte membrane protein 1, PfEMP1, putative
4	971376	27	1.62963	1.62963	AAGGTGGGGGGTTGGGATGTAGTGGTG			In	PRG01_0417600-t36_1	Antisense	0	erythrocyte membrane protein 1, PfEMP1, putative
4	984612	27	1.62963	1.62963	GTGGGGATGTATGTATGTAGGGGGGAA			In	PRG01_0417900-t36_1	Antisense	0	erythrocyte membrane protein 1, PfEMP1, putative
4	984630	28	1.82143	1.82143	AGGGGGGAATGTATGTATGTAGGGGGGA			In	PRG01_0417900-t36_1	Antisense	0	erythrocyte membrane protein 1, PfEMP1, putative
4	984648	29	1.75862	1.75862	GTAGGGGGGAATGTATAGGTGTGGGGGTA			In	PRG01_0417900-t36_1	Antisense	0	erythrocyte membrane protein 1, PfEMP1, putative
4	988717	29	1.48276	1.48276	TAATTGGTTTTGGGGGTTGGAGGGGTCAT			In	PRG01_0417900-t36_1	Antisense	0	erythrocyte membrane protein 1, PfEMP1, putative
4	993124	27	1.7037	1.7037	GTGGGGTGGTGTAGGTACGTGGGGGTA			Ups	PRG01_0417900-t36_1	Antisense	114	erythrocyte membrane protein 1, PfEMP1, putative
4	1002941	27	2.03704	2.03704	GGGGTGTGAGGAGGTGGTTGAGGGGGG			In	PRG01_0418000-t36_1	Antisense	0	erythrocyte membrane protein 1, PfEMP1, putative
4	1004142	29	1.62069	1.62069	ATAGGGGGTGTTCGGGGCGGCGGCGGTAG			In	PRG01_0418000-t36_1	Antisense	0	erythrocyte membrane protein 1, PfEMP1, putative
4	1184358	28	-1.64286	1.64286	TTCCTTTTCTTTTTCCCCCCCCTCCCTT			In	PRG01_0422500-t36_1	Sense	0	cdc2-related protein kinase 1
4	1334294	29	1.68966	1.68966	TGGTGGTGTTTGTATGGGGGCGGGGGAAT			In	PRG01_0425400-t36_1	Antisense	0	erythrocyte membrane protein 1, PfEMP1
4	1335588	27	1.59259	1.59259	TTGGGGGTGTTGGTGGGGTCTTCGGTA			In	PRG01_0425400-t36_1	Antisense	0	erythrocyte membrane protein 1, PfEMP1
4	1336141	29	1.62069	1.62069	GGTTGGAGGGGTCGTTTGGGTCGGGGTCA			In	PRG01_0425400-t36_1	Antisense	0	erythrocyte membrane protein 1, PfEMP1
4	1336499	33	-1.48485	1.48485	TCCTTTTGCCCCCATCTCCCCACCTCCATTTTC			In	PRG01_0425400-t36_1	Sense	0	erythrocyte membrane protein 1, PfEMP1
4	1336587	25	-1.72	1.72	CTTCCCAATCCATCACCCGTCCCCC			In	PRG01_0425400-t36_1	Sense	0	erythrocyte membrane protein 1, PfEMP1
4	1365635	30	1.86667	1.86667	TTGGGGGATTGGGTTGTGGTGATGGGGGTG			In	PRG01_0425700-t36_1	Antisense	0	erythrocyte membrane protein 1, PfEMP1, putative
4	1367461	25	1.72	1.72	GGGACGTTGAGGGTGGTGGGGATGG			In	PRG01_0425700-t36_1	Antisense	0	erythrocyte membrane protein 1, PfEMP1, putative
4	1385359	25	1.72	1.72	GGGGGTGGTTTTTTTGGGGTTGTTG			In	PRG01_0426100-t36_1	Antisense	0	erythrocyte membrane protein 1, PfEMP1, putative
5	1885	45	1.48889	1.48889	AAATAATATCAAATGGGGGGGGGGGGGGGGGCGTTCTTTGATTAT			Down	PRG01_0500100-t36_1	Antisense	-1850	serine/threonine protein kinase, FIKK family
5	111736	25	1.72	1.72	GATGAGGATGGGGATGGGGATGAGG			In	PRG01_0503100-t36_1	Sense	0	cation transporting P-ATPase
5	111738	28	1.64286	1.64286	TGAGGATGGGGATGGGGATGAGGAGGAT			In	PRG01_0503100-t36_1	Sense	0	cation transporting P-ATPase
5	373670	41	1.29268	1.29268	AATATCATTTGACAGGGGGGGGGGGGGAGAAAAAAAAGAAA			Down	PRG01_0509100-t36_1	Sense	-586	conserved Plasmodium protein, unknown function
5	471571	40	-1.275	1.275	TTAATTTTAATTACCCCGCCCCCCCCTTCCTTTTTTTTTT			Ups	PRG01_0510900-t36_1	Antisense	216	EKC/KEOPS complex subunit CGI121
5	627504	27	1.59259	1.59259	TTTTGGGGGGATGGTGGTGAGAGGGAT			Down	PRG01_0515500-t36_1	Antisense	-290	40S ribosomal protein S11
5	629769	32	-1.375	1.375	TTTTCTTCACATCCCCCTCTCCCCCAAAAAAA			Ups	PRG01_0515600-t36_1	Antisense	949	tRNA pseudouridine synthase,putative
5	981635	26	1.76923	1.76923	AGGGGGGATACTCAAGGGGTTCAGGG			In	PRG01_0524200-t36_1	Sense	0	tRNA-YW synthesizing protein, putative
5	1087069	40	1.35	1.35	TTTTTTTTTTTTTGGGGGGGGGAGGGGGCTCTTAAAAATT			Ups	PRG01_0526500-t36_1	Antisense	16	ubiquitin carboxyl-terminal hydrolase, putative
5	1118792	27	-1.59259	1.59259	TTCATTTTGTATGCCCCTCCCCCCCTT			Down	PRG01_0527600-t36_1	Sense	-102	conserved Plasmodium protein, unknown function
5	1118801	29	-1.51724	1.51724	TATGCCCCTCCCCCCCTTTATAAATTCAA			Down	PRG01_0527600-t36_1	Sense	-93	conserved Plasmodium protein, unknown function
5	1179328	40	-1.25	1.25	TTCTCTTTCTGCCATCCCCCCCCCCCAAAAAAAAAAAAAA			Ups	PRG01_0529400-t36_1	Antisense	288	SNARE protein, putative
5	1506951	31	-1.45161	1.45161	TATCTTCCGGCATCCCCGCCCCCCCAAAAAA			Ups	PRG01_0536700-t36_1	Sense	1380	Plasmodium exported protein, unknown function
5	1506961	28	-1.57143	1.57143	CATCCCCGCCCCCCCAAAAAAAAAAAAA			Ups	PRG01_0536700-t36_1	Sense	1390	Plasmodium exported protein, unknown function
6	205324	36	-1.47222	1.47222	TTTTCCTTTTCCCCTTGCCCTCCCCCTCCTTTCTTA			In	PRG01_0605100-t36_1	Sense	0	nucleoside diphosphate kinase, putative
6	206823	25	-1.72	1.72	CATCCCATCCACCGCTTTTCCCCCC			In	PRG01_0605100-t36_1	Sense	0	nucleoside diphosphate kinase, putative
6	206842	25	-1.84	1.84	CCCCCCATCACCAACAAGCTACCCC			In	PRG01_0605100-t36_1	Sense	0	nucleoside diphosphate kinase, putative
6	918246	30	-1.63333	1.63333	CACCTCCCCCACCTCCACCACCTCCTCCAT			In	PRG01_0623100-t36_1	Antisense	0	transcription or splicing factor-like protein, putative
6	981446	26	-1.65385	1.65385	TATGTATAATTCCTTCCCCCCCCCCT			In	PRG01_0624500-t36_1	Antisense	0	sphingomyelin synthase 1, putative
6	981450	25	-1.72	1.72	TATAATTCCTTCCCCCCCCCCTGTA			In	PRG01_0624500-t36_1	Antisense	0	sphingomyelin synthase 1, putative
6	981454	28	-1.53571	1.53571	ATTCCTTCCCCCCCCCCTGTAGGCCATT			In	PRG01_0624500-t36_1	Antisense	0	sphingomyelin synthase 1, putative
6	1002925	25	-1.72	1.72	CTCCTCCCCCCCATCCCAACATAAT			Down	PRG01_0625100-t36_1	Antisense	-364	poly(A) polymerase PAP, putative
6	1137518	39	-1.15385	1.15385	ATATACATAATAAACCCCCCCCCCCTTCTGAAATAATTT			In	PRG01_0628000-t36_1	Antisense	0	conserved Plasmodium membrane protein, unknown function
6	1308676	29	1.55172	1.55172	AGTGTGGGTGTGCGCTAGGGGGGGGTGTT			In	PRG01_0631600-t36_1	Sense	0	rifin PIR protein, putative
7	237687	29	-1.55172	1.55172	TTCTCCCCCTTTATCCCCCAAACGCCTTT			Ups	PRG01_0704600-t36_1	Sense	1311	60S ribosomal protein L37
7	442536	33	1.36364	1.36364	CGTCACTTGGAAGGGGAGAGGGGGGTTGTGGTC			In	PRG01_0710100-t36_1	Antisense	0	erythrocyte membrane protein 1, PfEMP1, putative
7	445700	28	1.96429	1.96429	GGGGCGGTAGCATAGGGGGTGATCGGGG			In	PRG01_0710100-t36_1	Antisense	0	erythrocyte membrane protein 1, PfEMP1, putative
7	445709	25	1.76	1.76	GCATAGGGGGTGATCGGGGTGGTGG			In	PRG01_0710100-t36_1	Antisense	0	erythrocyte membrane protein 1, PfEMP1, putative
7	445711	30	1.7	1.7	ATAGGGGGTGATCGGGGTGGTGGCGGAAGG			In	PRG01_0710100-t36_1	Antisense	0	erythrocyte membrane protein 1, PfEMP1, putative
7	467455	28	1.89286	1.89286	TGGGGGTGGTTTCGGGTTTGATGGGGGT			In	PRG01_0710400-t36_1	Antisense	0	erythrocyte membrane protein 1, PfEMP1, putative
7	488798	42	1.88095	1.88095	TAGGTTGGGGGGGTGGTAACGGTGGAGGGGGTAAAGGGGTAT			In	PRG01_0710600-t36_1	Antisense	0	erythrocyte membrane protein 1, PfEMP1, putative
7	488817	34	1.73529	1.73529	CGGTGGAGGGGGTAAAGGGGTATCGGGTGGAGGT			In	PRG01_0710600-t36_1	Antisense	0	erythrocyte membrane protein 1, PfEMP1, putative
7	492524	32	1.78125	1.78125	ATTTGGGGGTGTTGGTGGGGTCGTGGGGTGCT			In	PRG01_0710600-t36_1	Antisense	0	erythrocyte membrane protein 1, PfEMP1, putative
7	493167	25	1.76	1.76	GGAGGTGAGGGGTTTGAGGGGTGTG			In	PRG01_0710600-t36_1	Antisense	0	erythrocyte membrane protein 1, PfEMP1, putative
7	493170	25	1.76	1.76	GGTGAGGGGTTTGAGGGGTGTGAGG			In	PRG01_0710600-t36_1	Antisense	0	erythrocyte membrane protein 1, PfEMP1, putative
7	493173	28	1.71429	1.71429	GAGGGGTTTGAGGGGTGTGAGGAGGTGG			In	PRG01_0710600-t36_1	Antisense	0	erythrocyte membrane protein 1, PfEMP1, putative
7	493235	26	1.65385	1.65385	CGGGTAGGGGGGGTAGTGGTTCTGGT			In	PRG01_0710600-t36_1	Antisense	0	erythrocyte membrane protein 1, PfEMP1, putative
7	510267	31	1.64516	1.64516	AATAGGGGTTGAGATATGTGGGGGGGTGGTT			In	PRG01_0711000-t36_1	Antisense	0	erythrocyte membrane protein 1, PfEMP1, putative
7	510644	33	1.45455	1.45455	AAGGTTTTGGGGTGTGGTGGAGGGGGAACAGTC			In	PRG01_0711000-t36_1	Antisense	0	erythrocyte membrane protein 1, PfEMP1, putative
7	512557	36	1.22222	1.22222	TATCACTAGTAGGGGGGGAGAGGGGTGTGAGGCCAC			In	PRG01_0711000-t36_1	Antisense	0	erythrocyte membrane protein 1, PfEMP1, putative
7	512675	25	1.84	1.84	GGGGGGGATAAATGGTGATGGTGGG			In	PRG01_0711000-t36_1	Antisense	0	erythrocyte membrane protein 1, PfEMP1, putative
7	526080	25	1.72	1.72	GTCTTCAACGAGGGGGGTGGGGGTA			In	PRG01_0711200-t36_1	Antisense	0	erythrocyte membrane protein 1, PfEMP1, putative
7	526083	25	1.72	1.72	TTCAACGAGGGGGGTGGGGGTATTA			In	PRG01_0711200-t36_1	Antisense	0	erythrocyte membrane protein 1, PfEMP1, putative
7	526091	30	2.1	2.1	GGGGGGTGGGGGTATTACCACTAAGGGGGG			In	PRG01_0711200-t36_1	Antisense	0	erythrocyte membrane protein 1, PfEMP1, putative
7	528026	36	1.22222	1.22222	TATCACTAGTAGGGGGGGAGAGGGGTGTGAGGCCAC			In	PRG01_0711200-t36_1	Antisense	0	erythrocyte membrane protein 1, PfEMP1, putative
7	528144	25	1.84	1.84	GGGGGGGATAAATGGTGATGGTGGG			In	PRG01_0711200-t36_1	Antisense	0	erythrocyte membrane protein 1, PfEMP1, putative
7	543391	27	1.59259	1.59259	TAGGGGGTGTTCATGGGGTCGGTGGTT			In	PRG01_0711300-t36_1	Antisense	0	erythrocyte membrane protein 1, PfEMP1, putative
7	556266	25	1.76	1.76	GGGGGGATAGGTCGTCGGAGGGTGG			In	PRG01_0711400-t36_1	Antisense	0	erythrocyte membrane protein 1, PfEMP1, putative
7	573524	38	-1.42105	1.42105	CGTTTTCATTTCCCCCACCACCCCCTTTTCCCTTATAA			In	PRG01_0711500-t36_1	Sense	0	erythrocyte membrane protein 1, PfEMP1, putative
7	574142	35	1.57143	1.57143	CGTTGGATGGGGAGGATGTGGGGGGAGCGGTTGAG			In	PRG01_0711500-t36_1	Antisense	0	erythrocyte membrane protein 1, PfEMP1, putative
7	575869	32	1.59375	1.59375	TTATAGGGGGTGTTCGGGGTGGTGGCGGGTGC			In	PRG01_0711500-t36_1	Antisense	0	erythrocyte membrane protein 1, PfEMP1, putative
7	588475	35	1.57143	1.57143	TACATGGTTGGGGTTGTTGGGGGTGGGGTTTTCAT			In	PRG01_0711700-t36_1	Antisense	0	erythrocyte membrane protein 1, PfEMP1, putative
7	593573	30	1.83333	1.83333	TTGGGGGGGGTTTGGTATTTCTGGGGGTTT			In	PRG01_0711700-t36_1	Antisense	0	erythrocyte membrane protein 1, PfEMP1, putative
7	593620	41	1.63415	1.63415	CAGATGCTGGGGGTTGGGGGGTTTGTTCGGGGGTGGAGTCA			In	PRG01_0711700-t36_1	Antisense	0	erythrocyte membrane protein 1, PfEMP1, putative
7	606134	29	1.68966	1.68966	GTAGGGGGGGTGTATGTATGTAGGGGTGT			In	PRG01_0711900-t36_1	Antisense	0	erythrocyte membrane protein 1, PfEMP1, putative
7	609258	33	1.78788	1.78788	AGAGGTGGGGGGGTTGTCGTGATGGGGGTTTGG			In	PRG01_0711900-t36_1	Antisense	0	erythrocyte membrane protein 1, PfEMP1, putative
7	614313	30	-1.56667	1.56667	TATCACCCCCACCACTCCCACCACCTCCTT			In	PRG01_0711900-t36_1	Sense	0	erythrocyte membrane protein 1, PfEMP1, putative
7	924574	26	1.69231	1.69231	AGGAGGGGGGGAAAAACCAAAGGGGT			In	PRG01_0720100-t36_1	Antisense	0	conserved Plasmodium protein, unknown function
7	970184	27	1.59259	1.59259	TTGGGGGTGGGGGCAGGAAAAAAAAAA			Down	PRG01_0721700-t36_1	Sense	-20	conserved Plasmodium protein, unknown function
7	1009157	38	1.31579	1.31579	AAACTTGTTGGAGGAGGGGGAGGGGGAATATGTGAAAA			In	PRG01_0722800-t36_1	Antisense	0	conserved Plasmodium protein, unknown function
7	1054178	32	-1.375	1.375	GCTCATTCTCCACCCACCCCCCTCCATCTTTT			In	PRG01_0723700-t36_1	Sense	0	kelch protein, putative
8	2290	27	-1.66667	1.66667	ACCATTACTGCCCGTCCCCACCCCACA			In	PRG01_0800200-t36_1	Sense	0	rifin PIR protein, putative
8	7737	27	1.66667	1.66667	GAGGTCGGGGTTGTCAGGTTGGGGGAG			In	PRG01_0800300-t36_1	Antisense	0	erythrocyte membrane protein 1, PfEMP1, putative
8	7742	26	1.69231	1.69231	CGGGGTTGTCAGGTTGGGGGAGTGGA			In	PRG01_0800300-t36_1	Antisense	0	erythrocyte membrane protein 1, PfEMP1, putative
8	109476	26	-1.76923	1.76923	TCCCCCTCCTTCTTCTTCCCCTTTCC			Ups	PRG01_0802800-t36_1	Sense	4429	Plasmodium exported protein (PHISTc), unknown function
8	276094	28	1.60714	1.60714	TTGGTTATTTGGTTGGGGGGGGAGGAGA			In	PRG01_0806300-t36_1	Sense	0	conserved Plasmodium membrane protein, unknown function
8	449841	30	1.6	1.6	AGGAGTTGGTGGGGAAGTGTAGGGGGTGTA			In	PRG01_0810500-t36_1	Sense	0	erythrocyte membrane protein 1, PfEMP1, putative
8	449848	25	1.72	1.72	GGTGGGGAAGTGTAGGGGGTGTACG			In	PRG01_0810500-t36_1	Sense	0	erythrocyte membrane protein 1, PfEMP1, putative
8	451818	31	-1.35484	1.35484	GGAACGCCCCCCACTCCTCCCCATCCAACGG			In	PRG01_0810500-t36_1	Antisense	0	erythrocyte membrane protein 1, PfEMP1, putative
8	453639	25	-1.72	1.72	CCCAACGTCGTGTGAACCCCCCCCC			In	PRG01_0810500-t36_1	Antisense	0	erythrocyte membrane protein 1, PfEMP1, putative
8	453655	29	-2.10345	2.10345	CCCCCCCCCAAATCCGTTCAACAACCCCC			In	PRG01_0810500-t36_1	Antisense	0	erythrocyte membrane protein 1, PfEMP1, putative
8	492917	25	-1.72	1.72	CCCCCAAACAAACCGACAACCCCAC			In	PRG01_0811000-t36_1	Antisense	0	erythrocyte membrane protein 1, PfEMP1, putative
8	494836	29	-1.68966	1.68966	GTCCCATCCAAATCCCCGACACCCCCATC			In	PRG01_0811000-t36_1	Antisense	0	erythrocyte membrane protein 1, PfEMP1, putative
8	494914	29	-1.65517	1.65517	AAACCCCCCGACGACCTATCACCCCTCCT			In	PRG01_0811000-t36_1	Antisense	0	erythrocyte membrane protein 1, PfEMP1, putative
8	502266	26	1.76923	1.76923	TGGGGGGCGGTAATGGCGGTGGCGGG			In	PRG01_0811100-t36_1	Sense	0	erythrocyte membrane protein 1, PfEMP1, putative
8	507606	25	-1.76	1.76	CCGAACGCCCCCCGGTACAACCCCC			In	PRG01_0811100-t36_1	Antisense	0	erythrocyte membrane protein 1, PfEMP1, putative
8	525540	31	-1.54839	1.54839	CGACCAACCCCTCGTCCCCAAAGCCCCAGAG			In	PRG01_0811400-t36_1	Antisense	0	erythrocyte membrane protein 1, PfEMP1, putative
8	542020	25	-1.72	1.72	CCCCCCCCATTTCCACAATCACCAC			In	PRG01_0811700-t36_1	Antisense	0	erythrocyte membrane protein 1, PfEMP1, putative
8	544453	27	-1.88889	1.88889	CCCCGAACCCCCCAACTGGAAGACCCC			In	PRG01_0811700-t36_1	Antisense	0	erythrocyte membrane protein 1, PfEMP1, putative
8	547286	26	-1.69231	1.69231	ACCCCTACACACATACAATCCCCCCT			In	PRG01_0811700-t36_1	Antisense	0	erythrocyte membrane protein 1, PfEMP1, putative
8	1389858	26	1.76923	1.76923	GGATGAATGGGTGGGGGGTACTAGGG			Down	PRG01_0832500-t36_1	Sense	-6719	early transcribed membrane protein 8
8	1403805	38	1.23684	1.23684	TGTATAATAGAAAGGGTGGGGGGGGGTTGTCTATTAAA			Down	PRG01_0833200-t36_1	Antisense	-274	sporozoite invasion-associated protein 2
8	1404937	28	1.53571	1.53571	ATAGTAGAAGAAGGAGGGGGTGGGGATA			In	PRG01_0833200-t36_1	Antisense	0	sporozoite invasion-associated protein 2
8	1404942	25	1.72	1.72	AGAAGAAGGAGGGGGTGGGGATATG			In	PRG01_0833200-t36_1	Antisense	0	sporozoite invasion-associated protein 2
8	1466924	31	1.3871	1.3871	TTTTTTGGGGGGGGGGATGATCTGGTTTTCT			Ups	PRG01_0834500-t36_1	Sense	1709	cytoadherence linked asexual protein 8
9	103354	25	1.72	1.72	TATTTCGGGGAAAAAAGGGCGGGGG			Down	PRG01_0903100-t36_1	Sense	-1148	rifin PIR protein, putative
9	143576	29	1.48276	1.48276	ACATGGTTGGGGTTGTTGGTGGGGGTTTC			In	PRG01_0904300-t36_1	Antisense	0	erythrocyte membrane protein 1, PfEMP1, putative
9	147636	30	1.6	1.6	CAAGGGTTTGGGGTGTGGTGGAGGGGCTTT			In	PRG01_0904300-t36_1	Antisense	0	erythrocyte membrane protein 1, PfEMP1, putative
9	148982	25	1.76	1.76	GTTCCGTTGGATGGGGAGAGGGGGG			In	PRG01_0904300-t36_1	Antisense	0	erythrocyte membrane protein 1, PfEMP1, putative
9	148984	29	1.37931	1.37931	TCCGTTGGATGGGGAGAGGGGGGAGTTTC			In	PRG01_0904300-t36_1	Antisense	0	erythrocyte membrane protein 1, PfEMP1, putative
9	149646	26	1.80769	1.80769	GGGAGGGGAGTTGGAGGCCGTTGGGG			In	PRG01_0904300-t36_1	Antisense	0	erythrocyte membrane protein 1, PfEMP1, putative
9	181070	31	-1.87097	1.87097	GTTCCCCACCACCGCCCCGAACACCCCCTAT			In	PRG01_0904400-t36_1	Antisense	0	erythrocyte membrane protein 1, PfEMP1, putative
9	182945	29	-1.86207	1.86207	AACCCCCCTCTCCCCCGCCAACGGAACCC			In	PRG01_0904400-t36_1	Antisense	0	erythrocyte membrane protein 1, PfEMP1, putative
9	184310	30	-1.96667	1.96667	CCTCCCCCAAAGTGATGTATCCCCCCCCCT			In	PRG01_0904400-t36_1	Antisense	0	erythrocyte membrane protein 1, PfEMP1, putative
9	222046	25	-1.72	1.72	TTCCCCGCCCCACACACCACCTCAC			In	PRG01_0905100-t36_1	Sense	0	rifin PIR protein, putative
9	798841	25	-1.72	1.72	CCCATATAAAATCCCCCCACACCCT			Ups	PRG01_0918700-t36_1	Antisense	136	conserved Plasmodium protein, unknown function
9	858136	26	1.65385	1.65385	AGCCTAGATAAGGGGAGGGGGAGGGA			In	PRG01_0920400-t36_1	Antisense	0	conserved Plasmodium protein, unknown function
9	858139	33	1.33333	1.33333	CTAGATAAGGGGAGGGGGAGGGAAAATAAAATA			In	PRG01_0920400-t36_1	Antisense	0	conserved Plasmodium protein, unknown function
9	923760	38	1.15789	1.15789	TTCTTTTTGAATAGGGGGTGGGGGGTGTAAAATCATTT			Ups	PRG01_0922200-t36_1	Antisense	110	GINS complex subunit Psf3, putative
9	1264288	34	-1.29412	1.29412	ACATGTTTTCCTTCCCCTTCCCCCCAAAAAAAAA			Ups	PRG01_0931400-t36_1	Antisense	786	patatin-like phospholipase, putative
9	1642337	45	-1.53333	1.53333	ATTTTTAAAACCCTCACCCCCCCCCCCCCCCTTGTTTTTTAATAT			Ups	PRG01_0942000-t36_1	Antisense	90	transcription factor with AP2 domain(s), putative
9	1729106	39	1.23077	1.23077	TTATTTTTTTTTTGGGGGGGGAGGGGATATAAAAAAAAA			In	PRG01_0943900-t36_1	Antisense	0	Plasmodium exported protein (hyp11), unknown function
10	125599	38	1.21053	1.21053	AGTATAATATAATGGGGGGTGGGGGTGACGAGCAAAAA			Ups	PRG01_1002900-t36_1	Antisense	25	E3 ubiquitin-protein ligase, putative
10	643249	28	1.60714	1.60714	AAGGTTGTAGGATGAAGGGGGGGGGCAA			In	PRG01_1016500-t36_1	Sense	0	tRNA pseudouridine synthase,putative
10	658702	42	-1.33333	1.33333	CTGTAATTGAACATCCCCCCCCCCCCCCAAAAAAAAAAAAAA			Ups	PRG01_1016900-t36_1	Antisense	784	conserved Plasmodium protein, unknown function
10	694130	38	1.36842	1.36842	TTTTTTTTTTGAGGGGAGGGGGAGGGGATAAATACATA			In	PRG01_1017600-t36_1	Antisense	0	conserved Plasmodium protein, unknown function
10	809787	28	-2	2	CCCCCTTATTATCCCCCTTATTATCCCC			In	PRG01_1020200-t36_1	Sense	0	conserved Plasmodium membrane protein, unknown function
10	870727	36	-1.22222	1.22222	AAATAATATTTCCCCCCCGGCCCCCAAAAAAAAAAA			Down	PRG01_1021100-t36_1	Sense	-522	citrate synthase, mitochondrial precursor, putative
10	1184999	26	-1.88462	1.88462	CCCCATCTTCCCCCTGGAACGACCCC			In	PRG01_1029700-t36_1	Antisense	0	MORN repeat-containing protein 1
10	1206115	40	1.375	1.375	GAAAAAGGAAAAGAGGGGGGAGGGGGAAAAAAAAGGATGA			Down	PRG01_1030100-t36_1	Sense	-326	conserved Plasmodium protein, unknown function
10	1237736	39	1.17949	1.17949	TTTTTTTTTTTTTTGGGGGGGGGGGAGTGTTTTACGTTA			Down	PRG01_1031200-t36_1	Antisense	-37	conserved Plasmodium protein, unknown function
11	69925	25	1.72	1.72	GGGAGGGAAAAAAAAAGATGGGGGG			In	PRG01_1101800-t36_1	Sense	0	radial spoke head protein, putative
11	81055	37	-1.35135	1.35135	CTTTTTTTTTTCCCCAACCCCACCCCTCTTTAATAAA			Ups	PRG01_1102100-t36_1	Antisense	188	calcium/calmodulin-dependent protein kinase, putative
11	241712	27	-1.85185	1.85185	TCCCCTCCCCCAGGACTTCCTCCTCCC			In	PRG01_1105900-t36_1	Sense	0	heat shock protein DnaJ homologue Pfj2
11	526603	41	1.2439	1.2439	TGGATTCGAAGTCGCGGGGGGGGGGGTTTCTTGCGTTCGGA			In	PRG01_1114400-t36_1	Sense	0	conserved Plasmodium protein, unknown function
11	657620	33	-1.30303	1.30303	ATTTATTTATTATTCCCCCCCCCCCTGTTTAAT			Ups	PRG01_1118200-t36_1	Antisense	560	palmitoyltransferase, putative
11	657632	25	-1.72	1.72	TTCCCCCCCCCCCTGTTTAATGAAC			Ups	PRG01_1118200-t36_1	Antisense	548	palmitoyltransferase, putative
11	760648	37	-1.2973	1.2973	TTTTTTTTTTTCCCCCCTTTCCCCCATTCCTATTTTA			In	PRG01_1120200-t36_1	Antisense	0	dynein heavy chain, putative
11	1030183	35	-1.34286	1.34286	AGTTTTCCTTCCTTTTCCCCCCCCCCAAAAAAAAA			In	PRG01_1127200-t36_1	Antisense	0	transporter, putative
11	1345742	40	-1.25	1.25	TTTAAAAAGATTTCCCCCCCACCCCCAACTATACAATTCA			In	PRG01_1134700-t36_1	Sense	0	UVB-resistance protein UVR8 homologue
11	1796136	25	1.72	1.72	GGTGCGGGGGGGTTCAAGGCATGGG			Ups	PRG01_1145300-t36_1	Antisense	7454	serine/threonine protein kinase, putative
12	840875	28	1.78571	1.78571	TGGGTGGGTGGTAACGGTGGAGGGGGTG			In	PRG01_1222900-t36_1	Antisense	0	erythrocyte membrane protein 1, PfEMP1, putative
12	840890	26	1.73077	1.73077	GGTGGAGGGGGTGTAGGTGGTGGTGG			In	PRG01_1222900-t36_1	Antisense	0	erythrocyte membrane protein 1, PfEMP1, putative
12	840893	26	1.73077	1.73077	GGAGGGGGTGTAGGTGGTGGTGGAGG			In	PRG01_1222900-t36_1	Antisense	0	erythrocyte membrane protein 1, PfEMP1, putative
12	840896	26	1.80769	1.80769	GGGGGTGTAGGTGGTGGTGGAGGAGG			In	PRG01_1222900-t36_1	Antisense	0	erythrocyte membrane protein 1, PfEMP1, putative
12	844670	38	1.31579	1.31579	GCGAAGTGCGACAGGGGGGTGGGGGACGTAGTGGAAGC			In	PRG01_1222900-t36_1	Antisense	0	erythrocyte membrane protein 1, PfEMP1, putative
12	846326	31	1.54839	1.54839	TTATAGGGGGTGTTCGGGGTGGTGGCGGTGA			In	PRG01_1222900-t36_1	Antisense	0	erythrocyte membrane protein 1, PfEMP1, putative
12	1059353	26	1.92308	1.92308	GGGGTTGGGTTAGGGTCTATGAGGGG			Down	PRG01_1227500-t36_1	Sense	-757	conserved Plasmodium protein, unknown function
12	1283835	42	-1.33333	1.33333	TTCTTATCCCTTTCTTTCCCCCCCCCCCTTTATAGCAATTTC			In	PRG01_1232700-t36_1	Antisense	0	macrophage migration inhibitory factor
12	1498100	25	1.72	1.72	GGGGAGGATGCTGGGGAGGATGATG			In	PRG01_1237400-t36_1	Sense	0	conserved Plasmodium protein, unknown function
12	1575759	32	1.3125	1.3125	TTCTTTTTTTTTTTGGGGGGGGGGGAGTTAAC			Ups	PRG01_1239200-t36_1	Antisense	166	pre-mRNA-splicing factor SYF1, putative
12	1667931	30	1.43333	1.43333	AAAAAGATTACAGGGGGGGAAGGGGAATCT			Ups	PRG01_1241700-t36_1	Antisense	12	conserved Plasmodium protein, unknown function
12	1667939	29	1.55172	1.55172	TACAGGGGGGGAAGGGGAATCTACGGTTT			Ups	PRG01_1241700-t36_1	Antisense	20	conserved Plasmodium protein, unknown function
12	2058459	29	1.62069	1.62069	AACGGGGGAGTTGAAATGGGAGGGGTTGT			In	PRG01_1251900-t36_1	Sense	0	conserved Plasmodium protein, unknown function
13	8145	25	-1.72	1.72	CCAAGGATTCCCCCGCCACCACCCC		Yes	In	PRG01_1300100-t36_1	Antisense	0	erythrocyte membrane protein 1, PfEMP1, putative
13	8151	32	-1.96875	1.96875	ATTCCCCCGCCACCACCCCGATCACCCCCTAT		Yes	In	PRG01_1300100-t36_1	Antisense	0	erythrocyte membrane protein 1, PfEMP1, putative
13	8160	25	-1.76	1.76	CCACCACCCCGATCACCCCCTATGC		Yes	In	PRG01_1300100-t36_1	Antisense	0	erythrocyte membrane protein 1, PfEMP1, putative
13	9395	29	-1.89655	1.89655	CACCCCTCAAAACCTGGCCCCAACCCCCT		Yes	In	PRG01_1300100-t36_1	Antisense	0	erythrocyte membrane protein 1, PfEMP1, putative
13	9642	25	-1.76	1.76	CCCTCGTCACCCCCCCTGGCAACCC		Yes	In	PRG01_1300100-t36_1	Antisense	0	erythrocyte membrane protein 1, PfEMP1, putative
13	94000	39	-1.12821	1.12821	TATAGGTTTTGTACCCCCCCCCCCCAAAATTATAATAAC			Ups	PRG01_1302500-t36_1	Sense	36	Plasmodium exported protein (PHISTa), unknown function
13	273043	41	1.34146	1.34146	TTTTTTTTTTTTTGGGGGGGGGGAGGGGATTGACATTCAAA			Ups	PRG01_1305900-t36_1	Sense	721	conserved Plasmodium protein, unknown function
13	517768	42	-1.33333	1.33333	TGTATACCCAAATATTCCCCCCCCCCCCAAAAAAAAAAAAAA			Ups	PRG01_1312500-t36_1	Antisense	346	conserved Plasmodium protein, unknown function
13	707758	29	1.48276	1.48276	AAAAAGGGGGGGGTGGTGTGTGAGGAAAA			Down	PRG01_1317500-t36_1	Antisense	-36	zinc finger (CCCH type) protein, putative
13	1262309	34	1.26471	1.26471	CCTAATTTGGGGGGAAGGGGGATGGCTAAAAAAT			Down	PRG01_1330700-t36_1	Antisense	-272	alpha/beta-hydrolase, putative
13	1384151	28	1.57143	1.57143	ATGTTATATATATGGGGAGGGGGGGAGC			Down	PRG01_1334200-t36_1	Antisense	-476	syntaxin, Qa-SNARE family
13	1836852	28	-2.03571	2.03571	CCCCTTTTCATTTTCCTTTCCCCCCCCC			Ups	PRG01_1346700-t36_1	Antisense	948	heat shock protein 110, putative
13	2057574	40	-1.225	1.225	TTTCCATAATTATTTCCCCCCCCCCTCTCCTTATTTTGCT			In	PRG01_1352000-t36_1	Sense	0	conserved Plasmodium protein, unknown function
14	59954	38	1.10526	1.10526	ACAAATCAAATGAGGGGGGGAGGGGTTACATAATAATT			Ups	PRG01_1401300-t36_1	Antisense	98	Plasmodium exported protein, unknown function
14	633415	40	-1.325	1.325	TCTATTTTTTTTTCCCCCACCCCCCCCTTTATTAATTTAA			Ups	PRG01_1415500-t36_1	Antisense	370	small subunit rRNA dimethylase, putative
14	822173	30	1.7	1.7	GGTAGGTTGGGAGGGATATTGGGGGGAAAG			In	PRG01_1419700-t36_1	Antisense	0	splicing factor 3B subunit 4, putative
14	952208	40	-1.225	1.225	TTAATACTTGAAAACCCCCCCCCCCCTCAAAAAAAAAAAA			Down	PRG01_1423400-t36_1	Antisense	-450	calcium-dependent protein kinase, putative
14	1169475	39	-1.20513	1.20513	GTTTTTTTTTTTTCCCCTCCCCCCCCTTTTAGTTTCTTT			Ups	PRG01_1429900-t36_1	Antisense	580	ATP-dependent DNA helicase, putative
14	1669777	34	1.35294	1.35294	TTTTTTTTGGGAGGGGGCAGTGGGGTGATACATG			Down	PRG01_1441100-t36_1	Antisense	-384	conserved Plasmodium protein, unknown function
14	1761475	29	-1.48276	1.48276	GTAACCCCCATTTCTTGTTCCCCCCTTTT			Down	PRG01_1443200-t36_1	Antisense	-289	conserved Plasmodium protein, unknown function
14	2415206	25	-1.72	1.72	CCCCCTCTTCCTCCTCCTCCTCCTC			In	PRG01_1459200-t36_1	Sense	0	conserved Plasmodium protein, unknown function
14	2581434	31	-1.3871	1.3871	ATATATATTTATTCCCCACCCCCCCAGTTTT			Ups	PRG01_1463900-t36_1	Sense	344	YL1 nuclear protein, putative
14	2581445	27	-1.59259	1.59259	TTCCCCACCCCCCCAGTTTTGTTACAT			Ups	PRG01_1463900-t36_1	Sense	355	YL1 nuclear protein, putative
14	2763557	28	-1.57143	1.57143	TATCCTTATTTATTTCCCCCCCCCCTTT			Ups	PRG01_1467900-t36_1	Antisense	486	conserved Plasmodium protein, unknown function
14	2802509	34	-1.47059	1.47059	TTTTTTTTCCCCCCCATACAACCCCTATCAATCC			Ups	PRG01_1468500-t36_1	Antisense	63	aminophospholipid transporter, putative
PRG01_00_11	55013	29	1.55172	1.55172	TTAGGTGTGGGTGTGGGTTAGGGGGTGTT			In	PRG01_0008400-t36_1	Sense	0	rifin PIR protein, putative
PRG01_00_11	89317	25	1.72	1.72	GGAGGTGTATTGGGTGGGGGTGTGG			In	PRG01_0009500-t36_1	Sense	0	rifin PIR protein, putative
PRG01_00_22	46883	25	-1.72	1.72	CCACCCCCTAACCCACAACCACACC			In	PRG01_0015300-t36_1	Sense	0	rifin PIR protein, putative
PRG01_00_22	59891	27	-1.74074	1.74074	TCCCCCCCCTTATTGTAATGTCCCCTC			In	PRG01_0015500-t36_1	Antisense	0	erythrocyte membrane protein 1, PfEMP1, putative
PRG01_00_22	119957	27	1.59259	1.59259	TTGGGGGGATGGGTTGTGGTTGAGGTT			In	PRG01_0017200-t36_1	Antisense	0	erythrocyte membrane protein 1, PfEMP1, putative
PRG01_00_22	122096	27	1.81481	1.81481	CGGGGGAGTTGTTAGGGTCGGAGGGGT			In	PRG01_0017200-t36_1	Antisense	0	erythrocyte membrane protein 1, PfEMP1, putative
PRG01_00_44	25440	25	1.72	1.72	GTTTGGGGGGGGCGGGCACTAAAGG			In	PRG01_0025700-t36_1	Sense	0	rifin PIR protein, putative
PRG01_00_44	25442	25	1.72	1.72	TTGGGGGGGGCGGGCACTAAAGGTG			In	PRG01_0025700-t36_1	Sense	0	rifin PIR protein, putative
PRG01_00_44	85098	27	2	2	GGGGGTTTTGGGGGTACCACTCGGGGG			In	PRG01_0027000-t36_1	Antisense	0	erythrocyte membrane protein 1, PfEMP1, putative
PRG01_00_44	85105	27	1.59259	1.59259	TTGGGGGTACCACTCGGGGGATGGGTT			In	PRG01_0027000-t36_1	Antisense	0	erythrocyte membrane protein 1, PfEMP1, putative
PRG01_00_44	116032	26	-1.65385	1.65385	ACCCTAACCCTAAACCCTAAACCCCT	Yes		Ups	PRG01_0027000-t36_1	Sense	24164	erythrocyte membrane protein 1, PfEMP1, putative
PRG01_00_44	116039	25	-1.72	1.72	CCCTAAACCCTAAACCCCTAAACCC	Yes		Ups	PRG01_0027000-t36_1	Sense	24171	erythrocyte membrane protein 1, PfEMP1, putative
PRG01_00_55	11633	33	-1.54545	1.54545	GCACCCACCACCACCCCAAACACCCCCTATGCA			In	PRG01_0028700-t36_1	Antisense	0	erythrocyte membrane protein 1, PfEMP1, putative
PRG01_00_55	11643	26	-1.73077	1.73077	CCACCCCAAACACCCCCTATGCAACC			In	PRG01_0028700-t36_1	Antisense	0	erythrocyte membrane protein 1, PfEMP1, putative
PRG01_00_77	60520	27	1.88889	1.88889	GGGAAGTTGGTGGCGGGGTGTGAGGGG			In	PRG01_0038000-t36_1	Sense	0	erythrocyte membrane protein 1, PfEMP1, putative
PRG01_00_77	60524	26	1.65385	1.65385	AGTTGGTGGCGGGGTGTGAGGGGTGT			In	PRG01_0038000-t36_1	Sense	0	erythrocyte membrane protein 1, PfEMP1, putative
PRG01_00_77	60527	29	1.62069	1.62069	TGGTGGCGGGGTGTGAGGGGTGTAGGAGT			In	PRG01_0038000-t36_1	Sense	0	erythrocyte membrane protein 1, PfEMP1, putative
PRG01_00_77	60534	25	1.72	1.72	GGGGTGTGAGGGGTGTAGGAGTAAG			In	PRG01_0038000-t36_1	Sense	0	erythrocyte membrane protein 1, PfEMP1, putative
PRG01_00_88	57190	25	-1.72	1.72	CACAACCTCCTCCTCCTCCACCCCC			In	PRG01_0041000-t36_1	Antisense	0	erythrocyte membrane protein 1, PfEMP1, putative
PRG01_00_88	57192	29	-1.58621	1.58621	CAACCTCCTCCTCCTCCACCCCCACCATC			In	PRG01_0041000-t36_1	Antisense	0	erythrocyte membrane protein 1, PfEMP1, putative
PRG01_00_88	59385	36	-1.5	1.5	CAGTGTACCACCCCCACCACCACCCCCGACGATCCT			In	PRG01_0041000-t36_1	Antisense	0	erythrocyte membrane protein 1, PfEMP1, putative
PRG01_00_88	62445	36	-1.55556	1.55556	GAAACTCCACCCCCACCTACACCCCCAGTACCCGAT			In	PRG01_0041000-t36_1	Antisense	0	erythrocyte membrane protein 1, PfEMP1, putative
PRG01_00_88	69614	35	1.54286	1.54286	ATCGGGTACTGGGGGTGTAGGTGGGGGTGAGATTT			In	PRG01_0041200-t36_1	Antisense	0	erythrocyte membrane protein 1, PfEMP1, putative
PRG01_00_99	19930	40	1.5	1.5	TCAGGTTTTGGAAGGGGAGGGGGTGGAGGTGGTGGAGTTT			In	PRG01_0043100-t36_1	Antisense	0	erythrocyte membrane protein 1, PfEMP1, putative
PRG01_00_4	8040	31	-1.87097	1.87097	GTTCCCCACCTCCGCCCCGAACACCCCCTAT			In	PRG01_0001400-t36_1	Antisense	0	erythrocyte membrane protein 1, PfEMP1, putative
PRG01_00_4	9482	29	-1.75862	1.75862	AACCCCCCCAACATAGTGATACCCCCTCC			In	PRG01_0001400-t36_1	Antisense	0	erythrocyte membrane protein 1, PfEMP1, putative
PRG01_00_21	6774	29	1.65517	1.65517	AGGAGGGGTGATAGGTCGTCGGGGGGTTT			In	PRG01_0013700-t36_1	Antisense	0	erythrocyte membrane protein 1, PfEMP1, putative
PRG01_00_21	6852	29	1.68966	1.68966	GATGGGGGTGTCGGGGATTTGGATGGGAC			In	PRG01_0013700-t36_1	Antisense	0	erythrocyte membrane protein 1, PfEMP1, putative
PRG01_00_21	8775	25	1.72	1.72	GTGGGGTTGTCGGTTTGTTTGGGGG			In	PRG01_0013700-t36_1	Antisense	0	erythrocyte membrane protein 1, PfEMP1, putative
PRG01_00_29	12469	32	1.46875	1.46875	CATGGTTGGGGTTTGGGTTGGTGGGGTTTTCA			In	PRG01_0018500-t36_1	Antisense	0	erythrocyte membrane protein 1, PfEMP1, putative
PRG01_00_29	14379	28	1.82143	1.82143	AGGGGGGAGTATATGTATGTAGGGGGGA			Ups	PRG01_0018500-t36_1	Antisense	151	erythrocyte membrane protein 1, PfEMP1, putative
PRG01_00_29	16335	26	1.65385	1.65385	AGGGGGGAGTATATGTATGTAGGGGA			Ups	PRG01_0018600-t36_1	Antisense	185	erythrocyte membrane protein 1, PfEMP1, putative
PRG01_00_29	20023	27	-1.81481	1.81481	ACCCCAAAGACAACCCCCCCAACTCCA			Ups	PRG01_0018600-t36_1	Sense	3873	erythrocyte membrane protein 1, PfEMP1, putative
PRG01_00_29	20069	35	-1.51429	1.51429	AACCACAAACCCCAAAAAACCCCCCCCAAAAAAAA			Ups	PRG01_0018600-t36_1	Sense	3919	erythrocyte membrane protein 1, PfEMP1, putative
PRG01_00_32	15178	28	1.60714	1.60714	TAGGAATGTTGGGGGGTTAATGGGGTAT			None
PRG01_00_32	19792	25	-1.72	1.72	CCCCTAAACCCTAAACCCTAAACCC	Yes		None
PRG01_00_65	446	26	1.65385	1.65385	CGGCGGGGGGGCGAGGAAGAACGGGA			Ups	PRG01_0033100-t36_1	Sense	2803	conserved protein, unknown function
PRG01_00_65	2939	30	1.53333	1.53333	CAAAGGGGTTGCGTTGTTGGGGGGGGCCGA			Ups	PRG01_0033100-t36_1	Sense	310	conserved protein, unknown function
PRG01_00_65	3436	32	1.71875	1.71875	GAAAAGGGGGAGAAAATGGGGGACGGGGCAGC			In	PRG01_0033100-t36_1	Sense	0	conserved protein, unknown function
PRG01_00_65	3725	32	1.53125	1.53125	TAGAAAGGGGAGGAGGGGGAGGAAGAAAACGG			In	PRG01_0033100-t36_1	Sense	0	conserved protein, unknown function
PRG01_00_65	7329	39	-1.20513	1.20513	CTTCATCTTTTTTTCCCCCCCCCCCTTAGCAACCGGAAT			In	PRG01_0033100-t36_1	Antisense	0	conserved protein, unknown function
PRG01_00_65	10180	28	-1.60714	1.60714	TAACCCGCCCCCGCCCCGCGCGAACCGA			Down	PRG01_0033100-t36_1	Antisense	-2520	conserved protein, unknown function
PRG01_00_71	2198	35	1.25714	1.25714	TTTGTTAATAGGGCGGGGGTAGGGGTTATCATTTT			None
PRG01_00_71	8946	28	1.60714	1.60714	GCAGGGTCGCGGAGACGGGGTGGGGAAG			None
PRG01_00_71	8956	26	1.73077	1.73077	GGAGACGGGGTGGGGAAGAGGCGAGG			None
PRG01_00_71	8962	25	1.76	1.76	GGGGTGGGGAAGAGGCGAGGTAGTG			None
PRG01_00_79	241	28	-1.75	1.75	ACCCTAACCCTGAACCCCTAAACCCCTA	Yes		None
PRG01_00_79	247	28	-1.75	1.75	ACCCTGAACCCCTAAACCCCTAAACCCT	Yes		None
PRG01_00_79	255	25	-1.76	1.76	CCCCTAAACCCCTAAACCCTGAACC	Yes		None
PRG01_00_79	504	26	-1.92308	1.92308	CCCCTAAACCCTAAACCCTAAACCCC	Yes		None
PRG01_00_98	3130	25	-1.72	1.72	CTCCGCCCCTTAAGCCACGCCCCCT			None

## Sheet: P.praefalciparum G01
Chromosome	Location	LENGTH	SCORE	ABS_SCORE	Sequence	Telomere?	upsB?	Coding, upstream, or downstream?	Nearest gene ID	Strand (cf gene or nearest gene)	Distance from nearest gene	Gene Annotation
1	10443	25	1.72	1.72	GAGGATGGTTATGTTGTGGGGGGGG			In	PPRFG01_0100300.1	Sense	0	ring-infected erythrocyte surface antigen
1	10445	25	1.72	1.72	GGATGGTTATGTTGTGGGGGGGGAG			In	PPRFG01_0100300.1	Sense	0	ring-infected erythrocyte surface antigen
1	435518	29	-1.51724	1.51724	TACACCTCTCCCTATCTTCCCCCCCAAAA			Down	PPRFG01_0112000.1	Antisense	-1221	heat shock protein 40, type II
1	515351	30	1.56667	1.56667	GCGCGGGTGGGGTGGCTTCGGGTGGGCGTG		Yes	In	PPRFG01_0113800.1	Antisense	0	erythrocyte membrane protein 1, PfEMP1, putative
1	515359	25	1.72	1.72	GGGGTGGCTTCGGGTGGGCGTGAGG		Yes	In	PPRFG01_0113800.1	Antisense	0	erythrocyte membrane protein 1, PfEMP1, putative
2	263555	26	-1.80769	1.80769	CCCCTTATCACCCCAATGTGATCCCC			In	PPRFG01_0207300.1	Sense	0	serine repeat antigen 8
2	267561	26	-1.73077	1.73077	CCTTCATCCCCCCAATAATAACCCCA			In	PPRFG01_0207400.1	Sense	0	serine repeat antigen 7
2	394164	31	-1.41935	1.41935	TTTTTTTTTTTCCCCCTCCCCCTCCTTTTAT			Down	PPRFG01_0210300.1	Sense	-581	monocarboxylate transporter, putative
2	640889	35	1.22857	1.22857	TTCATTTGAAGGAAGGGGGGGAGGGGCCATAACAA			In	PPRFG01_0216300.1	Antisense	0	conserved Plasmodium protein, unknown function
2	640902	26	1.65385	1.65385	AGGGGGGGAGGGGCCATAACAAAGGA			Ups	PPRFG01_0216300.1	Antisense	8	conserved Plasmodium protein, unknown function
2	668962	30	1.46667	1.46667	AAAATGGGGGTTGGAAAAATGGGGGTTATA			In	PPRFG01_0216900.1	Antisense	0	conserved Plasmodium membrane protein, unknown function
2	669187	27	-1.59259	1.59259	GTCCCCCATTTTCCCCATTTTGCCCAT			In	PPRFG01_0216900.1	Sense	0	conserved Plasmodium membrane protein, unknown function
2	671077	41	1.4878	1.4878	TATGGAAAAGAAAGGGGGAAGGGGGGGGGAAAAAAAAAAAA			Ups	PPRFG01_0216900.1	Antisense	774	conserved Plasmodium membrane protein, unknown function
3	196811	40	-1.35	1.35	ACCTGTTTTACACACCCCCACCCCCTCCTTTTTCAAAACC			Ups	PPRFG01_0304700.1	Antisense	167	palmitoyltransferase
3	241762	44	-1.52273	1.52273	ATAATTAAGCCCCCCTTTACCCCTCCCCCCCAAAAAAAAAAAAA			Ups	PPRFG01_0305900.1	Sense	614	circumsporozoite (CS) protein
3	258561	38	1.39474	1.39474	TTTTTTTTTTTGGGGGGGGGTGAGGGGAGATATACAAT			In	PPRFG01_0306400.1	Antisense	0	conserved Plasmodium protein, unknown function
3	498996	25	-1.76	1.76	CCCCTCCCCTCCTGTTGTTTCTCCC			In	PPRFG01_0312600.1	Sense	0	phosphatidylinositol 3- and 4-kinase, putative
3	707075	28	1.64286	1.64286	TCGGGTGCGAATTTGGGGTTGGGGGAAG			In	PPRFG01_0318600.1	Sense	0	6-cysteine protein
3	757606	36	1.25	1.25	TTTTTTTTTTTGGGGGGGGGGAAGGAAGAAATATTT			Down	PPRFG01_0319300.1	Antisense	-35	proteasome regulatory protein, putative
3	867019	38	1.18421	1.18421	AAAAAAACAAAATGGGGGGGAGGGGGAAACAAAACATA			Down	PPRFG01_0321900.1	Antisense	-271	oocyst capsule protein
3	919714	25	-1.76	1.76	CCGTTATATAAAACCCCCCCCACCC			Ups	PPRFG01_0323100.1	Antisense	63	ATP-dependent RNA helicase, putative
3	969098	26	1.76923	1.76923	GGAATGGGGGGTATGATTGTTGGGGA			In	PPRFG01_0324100.1	Sense	0	conserved Plasmodium protein, unknown function
3	969103	25	1.76	1.76	GGGGGGTATGATTGTTGGGGATTTG			In	PPRFG01_0324100.1	Sense	0	conserved Plasmodium protein, unknown function
4	339574	25	-1.72	1.72	CTCTCCCCCCCCCCTTTATAAATAC			Ups	PPRFG01_0407400.1	Sense	1275	conserved Plasmodium protein, unknown function
4	398698	29	-1.62069	1.62069	TATCCCCCAACACCCCCATTACTACTTCC			In	PPRFG01_0409000.1	Sense	0	replication protein A1, large subunit
4	436997	37	1.24324	1.24324	AAAAAGAAAAAAGGGGGGGTAGGGGAAGAAGTACAAT			Ups	PPRFG01_0410300.1	Antisense	93	conserved Plasmodium protein, unknown function
4	511444	25	1.72	1.72	GGGGGGTTCGGAGGTGAAGGGTTTG			In	PPRFG01_0412200.1	Antisense	0	erythrocyte membrane protein 1, PfEMP1, putative
4	512748	27	1.66667	1.66667	CGGAGTCGGAGGGGGGTGGAGAGGGAA			In	PPRFG01_0412200.1	Antisense	0	erythrocyte membrane protein 1, PfEMP1, putative
4	524508	29	1.44828	1.44828	CTTTGGGGGGTTTTCGTCGTGGGGGCTTA			In	PPRFG01_0412400.1	Antisense	0	erythrocyte membrane protein 1, PfEMP1
4	557618	28	1.75	1.75	GTGGGATTCGGCGTTTTGGGGGGGGGTT			In	PPRFG01_0412800.1	Antisense	0	erythrocyte membrane protein 1, PfEMP1, putative
4	889379	28	1.57143	1.57143	TGTACATTGGTGGGGTTGGTGGGGGTAT			In	PPRFG01_0418100.1	Antisense	0	erythrocyte membrane protein 1, PfEMP1, putative
4	893283	26	1.76923	1.76923	GGTTGGGTTTGGGGGACAGGTGTGGG			In	PPRFG01_0418100.1	Antisense	0	erythrocyte membrane protein 1, PfEMP1, putative
4	893286	27	1.7037	1.7037	TGGGTTTGGGGGACAGGTGTGGGAGGA			In	PPRFG01_0418100.1	Antisense	0	erythrocyte membrane protein 1, PfEMP1, putative
4	921733	27	-1.74074	1.74074	CCAACCCCCGGCGCAACTCCCACCCCT			In	PPRFG01_0418500.1	Sense	0	erythrocyte membrane protein 1, PfEMP1, putative
4	1246499	25	1.72	1.72	GAGGGGGGGGGTTGGACACGGTATT			In	PPRFG01_0425800.1	Antisense	0	erythrocyte membrane protein 1, PfEMP1, putative
4	1248442	25	-1.72	1.72	CAACCCCCGGCGCCACTCCAACCCC			In	PPRFG01_0425800.1	Sense	0	erythrocyte membrane protein 1, PfEMP1, putative
5	4718	32	-1.59375	1.59375	ACACCACCCAACCCCCAACCCTTGCCCAGTTC		Yes	In	PPRFG01_0500100.1	Antisense	0	erythrocyte membrane protein 1, PfEMP1, putative
5	375002	40	-1.2	1.2	AGGTTATAAACAACCCCCCCCCCCCTTCTAAAACACAATA			Ups	PPRFG01_0509100.1	Antisense	154	conserved Plasmodium protein, unknown function
5	401402	28	-1.67857	1.67857	TTCCCCCCATAGTATTATTTCCCCCCAT			In	PPRFG01_0509800.1	Sense	0	guanidine nucleotide exchange factor
5	401420	28	-1.67857	1.67857	TTCCCCCCATAGTATTATTTCCCCCCAT			In	PPRFG01_0509800.1	Sense	0	guanidine nucleotide exchange factor
5	401437	30	-1.7	1.7	TTTCCCCCCATAGTATTATTCCCCCCCATA			In	PPRFG01_0509800.1	Sense	0	guanidine nucleotide exchange factor
5	401492	28	-1.67857	1.67857	TTCCCCCCATAGTATTATTTCCCCCCAT			In	PPRFG01_0509800.1	Sense	0	guanidine nucleotide exchange factor
5	401510	28	-1.67857	1.67857	TTCCCCCCATAGTATTATTTCCCCCCAT			In	PPRFG01_0509800.1	Sense	0	guanidine nucleotide exchange factor
5	401527	30	-1.7	1.7	TTTCCCCCCATAGTATTATTCCCCCCCATA			In	PPRFG01_0509800.1	Sense	0	guanidine nucleotide exchange factor
5	758239	28	-1.78571	1.78571	CTCCCCCACCATTTATATCTCCCCCTCC			In	PPRFG01_0518200.1	Sense	0	transcription factor with AP2 domain(s)
5	1199520	40	1.45	1.45	TTTTTTTTTTTTGGGGGGGGGGAAGGGGGCTCTTAAAAAT			Ups	PPRFG01_0528400.1	Antisense	25	ubiquitin carboxyl-terminal hydrolase, putative
5	1204467	38	-1.31579	1.31579	GAACCATACAATCCCCCCGCCCCCCTCAAAAAAAAAAA			Ups	PPRFG01_0528600.1	Antisense	841	conserved Plasmodium protein, unknown function
5	1501954	42	1.78571	1.78571	GTCGGAGGAGGTGGGGGAGGGTTGGTCGGCGGAGGGGGGTAA		Yes	In	PPRFG01_0536800.1	Antisense	0	erythrocyte membrane protein 1, PfEMP1, putative
5	1502401	26	-1.65385	1.65385	ACCCCTACCCTTATCAATACACCCCT		Yes	In	PPRFG01_0536800.1	Sense	0	erythrocyte membrane protein 1, PfEMP1, putative
5	1505746	33	1.48485	1.48485	TGTGGTGTGGTGTGGTGTGGGGGGGGTTAATGT		Yes	Ups	PPRFG01_0536800.1	Antisense	93	erythrocyte membrane protein 1, PfEMP1, putative
5	1505764	25	1.72	1.72	GGGGGGGGTTAATGTATGTTATGGG		Yes	Ups	PPRFG01_0536800.1	Antisense	111	erythrocyte membrane protein 1, PfEMP1, putative
6	302677	26	1.69231	1.69231	AGGGGGGGGGGAAAAAAAAAAAAGGA			Down	PPRFG01_0607500.1	Sense	-16	ornithine aminotransferase
6	593843	25	1.72	1.72	GAGGGGAAGCAGGAGGGGGAGTGTA			In	PPRFG01_0614400.1	Antisense	0	conserved Plasmodium protein, unknown function
6	887562	30	-1.63333	1.63333	CACCTCCCCCACCTCCACCACCTCCTCCAT			In	PPRFG01_0622200.1	Antisense	0	transcription or splicing factor-like protein, putative
6	950062	31	-1.3871	1.3871	ATAATTCCCCCCCCCCCTGTAGGCCATTATT			In	PPRFG01_0623600.2	Antisense	0	sphingomyelin synthase 1, putative
6	955881	33	1.45455	1.45455	AAAGGAAAGGGCAAAGGGGAAGGGGAAGGAATT			In	PPRFG01_0623800.1	Sense	0	conserved Plasmodium protein, unknown function
6	966842	36	1.19444	1.19444	ATTTATTTATTGAGGGGGAGGGGGGAGCTACACTTT			Down	PPRFG01_0624100.1	Sense	-545	conserved Plasmodium membrane protein, unknown function
6	1235525	30	1.46667	1.46667	TCCAGGGGTAATATAGGGGGGGAGGTACTG			Down	PPRFG01_0629900.1	Antisense	-3541	erythrocyte membrane protein 1 (PfEMP1), pseudogene
7	108550	39	-1.17949	1.17949	ACACTTTTTTTTTTCCCCCCCCCCCTTTTATTTTTTTTT			Ups	PPRFG01_0703000.1	Antisense	1646	erythrocyte membrane-associated antigen
7	282983	29	-1.55172	1.55172	TTCTCCCCCTTTATCCCCCAAACGCCTTT			Ups	PPRFG01_0705900.1	Sense	1313	60S ribosomal protein L37
7	505742	28	1.57143	1.57143	TGTACATTGGTGGGGTTGGTGGGGGTAT			Down	PPRFG01_0711600.1	Antisense	-194	erythrocyte membrane protein 1, PfEMP1, pseudogene
7	508003	30	1.56667	1.56667	TTTTGGGGGGTTTCACTCTGGGGGGTTTTG			In	PPRFG01_0711600.1	Antisense	0	erythrocyte membrane protein 1, PfEMP1, pseudogene
7	535747	28	1.57143	1.57143	TGTACATTGGTGGGGTTGGTGGGGGTAT			In	PPRFG01_0712000.1	Antisense	0	erythrocyte membrane protein 1, PfEMP1, putative
7	538056	34	1.38235	1.38235	GGTGCCCGGGGTTTGGGGACAGGGGGTTGGTCCT			In	PPRFG01_0712000.1	Antisense	0	erythrocyte membrane protein 1, PfEMP1, putative
7	561893	28	1.57143	1.57143	TGTACATTGGTGGGGTTGGTGGGGGTAT			In	PPRFG01_0712300.1	Antisense	0	erythrocyte membrane protein 1, PfEMP1, putative
7	564438	26	1.69231	1.69231	AGGGGTTCGGCTTCATCAGGGGGGGT			In	PPRFG01_0712300.1	Antisense	0	erythrocyte membrane protein 1, PfEMP1, putative
7	565842	29	1.55172	1.55172	TATTGGTATTGGGGGTTTTTGGGGGTGTT			In	PPRFG01_0712300.1	Antisense	0	erythrocyte membrane protein 1, PfEMP1, putative
7	686450	38	-1.31579	1.31579	TTTTATTATCACCCTTCCCCCCCCCTTCTTCTTCTTCT			In	PPRFG01_0715300.1	Sense	0	protein SDA1, putative
7	753755	28	-1.53571	1.53571	TATCACCCCCTTTTCTATCACCCCCTTT			In	PPRFG01_0717200.1	Sense	0	dynein heavy chain, putative
7	753760	25	-1.72	1.72	CCCCCTTTTCTATCACCCCCTTTTC			In	PPRFG01_0717200.1	Sense	0	dynein heavy chain, putative
7	846186	30	1.56667	1.56667	GTAAAGGGGGAAGATGTAAAGGGGGGCGAT			In	PPRFG01_0719100.1	Sense	0	conserved Plasmodium membrane protein, unknown function
7	979252	38	1.31579	1.31579	AAACTTGTTGGAGGAGGGGGAGGGGGAATATGTGAAAA			In	PPRFG01_0723100.1	Antisense	0	conserved Plasmodium protein, unknown function
8	5775	33	-1.57576	1.57576	CATTAACCCCTACTCCCCGCCCGACCACCACAC		Yes	Ups	PPRFG01_0800100.1	Antisense	118	erythrocyte membrane protein 1, PfEMP1
8	5802	25	-1.72	1.72	CCACACCACACCACCTACTCCCCCC		Yes	Ups	PPRFG01_0800100.1	Antisense	91	erythrocyte membrane protein 1, PfEMP1
8	5807	25	-1.72	1.72	CCACACCACCTACTCCCCCCACACC		Yes	Ups	PPRFG01_0800100.1	Antisense	86	erythrocyte membrane protein 1, PfEMP1
8	9509	49	-1.69388	1.69388	ACAACCCTCACGTCCACCCCAACCCCAACCCCCAGCCCCCGCGCCGGAG		Yes	In	PPRFG01_0800100.1	Antisense	0	erythrocyte membrane protein 1, PfEMP1
8	18413	29	1.65517	1.65517	CTCGGGGTCGTCATCAAGGGGGGGGAGGT			In	PPRFG01_0800200.1	Antisense	0	erythrocyte membrane protein 1, PfEMP1
8	116760	31	-1.45161	1.45161	TTTATTCCCCCTCCTTCCCCTTTCCTTCTTT			Ups	PPRFG01_0802000.1	Sense	4573	Plasmodium exported protein (PHISTc), unknown function
8	457174	38	-1.42105	1.42105	GCGATACCACTCCCCCCACCCCAACTTCCAAAACTGCC			In	PPRFG01_0809700.1	Antisense	0	erythrocyte membrane protein 1, PfEMP1, putative
8	474236	26	-1.65385	1.65385	ACAAACCCACAAACCCCCCTGTCCCT			In	PPRFG01_0809900.1	Antisense	0	erythrocyte membrane protein 1, PfEMP1, putative
8	496228	28	-1.82143	1.82143	ACCCCTCCTCTACTCCCAAAACCCCCTA			In	PPRFG01_0810200.1	Antisense	0	erythrocyte membrane protein 1, PfEMP1, putative
8	496428	31	-1.64516	1.64516	CCTCCACCTCCTCCTCCTCCTCCCCCACCAG			In	PPRFG01_0810200.1	Antisense	0	erythrocyte membrane protein 1, PfEMP1, putative
8	512466	29	-1.68966	1.68966	CATCCCCACCTGATCCCCAAACCACCCTA			In	PPRFG01_0810500.1	Antisense	0	erythrocyte membrane protein 1, PfEMP1, putative
8	1244579	25	-1.72	1.72	CACCCTCCCCCCCCAAAAAAAAAAC			Ups	PPRFG01_0829200.1	Sense	848	conserved Plasmodium membrane protein, unknown function
8	1323182	29	1.51724	1.51724	AAATGGGTTTGGGGGGGTACTAGGGTACA			Down	PPRFG01_0831200.1	Sense	-6689	early transcribed membrane protein 8
8	1400274	39	-1.17949	1.17949	TTTATTTCAAAACACCCCCCCCCCCAAAAAAAAAAAAAA			Ups	PPRFG01_0833100.1	Antisense	161	Plasmodium exported protein (PHIST), unknown function, pseudogene
8	1532691	36	1.33333	1.33333	TCGACGGAGCGGCGTGGGGTGGGGGGGACGACCTAG			In	PPRFG01_0836500.1	Antisense	0	erythrocyte membrane protein 1, PfEMP1, putative
8	1532704	27	1.7037	1.7037	GTGGGGTGGGGGGGACGACCTAGTGGT			In	PPRFG01_0836500.1	Antisense	0	erythrocyte membrane protein 1, PfEMP1, putative
8	1543159	56	1.89286	1.89286	GCGCGGGTGGGGCTCCTTCGGGGGGGGGTAGGGGTTGGTCGGCGGAGGGGGGTTTA		Yes	In	PPRFG01_0836600.1	Antisense	0	erythrocyte membrane protein 1, PfEMP1, putative
8	1546773	39	1.53846	1.53846	GTGTGGTGGTCGAGGGGGGAGTAGGGGTATGGTAGGTAT		Yes	Ups	PPRFG01_0836600.1	Antisense	91	erythrocyte membrane protein 1, PfEMP1, putative
9	278634	42	-1.42857	1.42857	TTTTTTTTTTTTTCCCCCCCCCTCCCCACTTCCTCAACTTTC			In	PPRFG01_0906100.1	Sense	0	conserved Plasmodium protein, unknown function
9	437837	40	-1.225	1.225	ATTTTGTTTTCTTTCCCCCCCCCCCCTTTTTTACTAAATT			Ups	PPRFG01_0910000.1	Antisense	159	phosphatidylinositol N-acetylglucosaminyltransferase, putative
9	540387	31	-1.3871	1.3871	TTTTTTCCCCCCACACACATTCCCCTTTTAT			In	PPRFG01_0913000.1	Sense	0	conserved Plasmodium protein, unknown function
9	571864	38	1.15789	1.15789	TTCTTTTTGAATAGGGGGTGGGGGGTGTAAAATCATTT			Ups	PPRFG01_0913700.1	Antisense	103	GINS complex subunit Psf3, putative
9	695801	37	-1.37838	1.37838	CACAGTGTGACCCCTCCCCACCCACCCACACATATAT			In	PPRFG01_0917200.1	Antisense	0	conserved Plasmodium protein, unknown function
9	1287009	32	-1.40625	1.40625	TTTAAAACCCTAAACCCTCCCCCCCTTGTTTT			Ups	PPRFG01_0933400.1	Antisense	84	transcription factor with AP2 domain(s), putative
9	1524943	39	1.46154	1.46154	TGGTGTGGTGTGGTGGAGTGGGGGGGGTGATGGTATGTA		Yes	Ups	PPRFG01_0939000.1	Antisense	77	erythrocyte membrane protein 1, PfEMP1, putative
9	1524959	31	1.90323	1.90323	AGTGGGGGGGGTGATGGTATGTATGGGGGTA		Yes	Ups	PPRFG01_0939000.1	Antisense	93	erythrocyte membrane protein 1, PfEMP1, putative
9	1524975	25	1.76	1.76	GTATGTATGGGGGTATGTATGGGGG		Yes	Ups	PPRFG01_0939000.1	Antisense	109	erythrocyte membrane protein 1, PfEMP1, putative
9	1524979	25	1.72	1.72	GTATGGGGGTATGTATGGGGGTATG		Yes	Ups	PPRFG01_0939000.1	Antisense	113	erythrocyte membrane protein 1, PfEMP1, putative
9	1524983	29	2.13793	2.13793	GGGGGTATGTATGGGGGTATGTATGGGGG		Yes	Ups	PPRFG01_0939000.1	Antisense	117	erythrocyte membrane protein 1, PfEMP1, putative
9	1524991	25	1.72	1.72	GTATGGGGGTATGTATGGGGGTATG		Yes	Ups	PPRFG01_0939000.1	Antisense	125	erythrocyte membrane protein 1, PfEMP1, putative
9	1524995	25	1.72	1.72	GGGGGTATGTATGGGGGTATGTATG		Yes	Ups	PPRFG01_0939000.1	Antisense	129	erythrocyte membrane protein 1, PfEMP1, putative
9	1525007	25	1.72	1.72	GGGGGTATGTATGTATGTATGGGGG		Yes	Ups	PPRFG01_0939000.1	Antisense	141	erythrocyte membrane protein 1, PfEMP1, putative
10	778900	35	1.62857	1.62857	TTTTTTTGGGGGGGAAGGGAGGTAGGGGATAAATA			In	PPRFG01_1020200.1	Antisense	0	conserved Plasmodium protein, unknown function
10	1002470	36	-1.19444	1.19444	TTTTTGATTTTCCCCCCTCCCCTCCTTACTTTGATT			In	PPRFG01_1024800.1	Sense	0	conserved Plasmodium protein, unknown function
10	1269583	26	-1.88462	1.88462	CCCCATCTTCCCCCTGGAACGACCCC			In	PPRFG01_1032300.1	Antisense	0	MORN repeat-containing protein 1
11	132808	29	-1.44828	1.44828	AGTACCTCCCCCCCTATATTGCCCCTGGA			Down	PPRFG01_1103100.1	Antisense	-3476	erythrocyte membrane protein 1 (PfEMP1), pseudogene
11	249161	35	-1.31429	1.31429	CTTTTTTTTTCCCCCACCCCAGCCCTCTTTAATAA			Ups	PPRFG01_1105600.1	Antisense	183	calcium/calmodulin-dependent protein kinase, putative
11	408876	27	-1.85185	1.85185	TCCCCTCCCCCAGGACTTCCTCCTCCC			In	PPRFG01_1109400.1	Sense	0	heat shock protein DnaJ homologue Pfj2
11	478076	31	1.45161	1.45161	TTTCGAGGGGGGGGGAAGGTTGAAGGTGCTT			Ups	PPRFG01_1112000.1	Antisense	24	SNARE protein, putative
11	754549	39	1.12821	1.12821	ATAAAAAAATCAAAGGGGGGGGGGGAAAAAAAAAAAATG			Ups	PPRFG01_1119800.1	Sense	496	tRNA m(1)G methyltransferase, putative
11	968516	28	1.53571	1.53571	TTTGGGGGGGGGTTGGAAGATTGAGTTT			Ups	PPRFG01_1124300.1	Antisense	1324	conserved Plasmodium protein, unknown function
11	1815642	33	1.30303	1.30303	TTTTTTTTTTTGGGGGGGGGGCTGGAGGAACCT			Ups	PPRFG01_1145400.1	Antisense	328	apicoplast import protein Tic20, putative
11	1940917	35	1.34286	1.34286	ACATGGTCTTGGGGGGAGATTGGGGGCTAATATTG			In	PPRFG01_1148400.1	Sense	0	merozoite adhesive erythrocytic binding protein, putative
12	655	30	-1.6	1.6	ATCACCCCCCCGACCACCACACCACCACAC		Yes	Ups	PPRFG01_1256400.1	Antisense	117	erythrocyte membrane protein 1, PfEMP1, putative
12	7905	29	-1.75862	1.75862	CCACCCGCACCTCTACCCCCTCCACCCGC		Yes	In	PPRFG01_1256400.1	Antisense	0	erythrocyte membrane protein 1, PfEMP1, putative
12	7914	26	-1.73077	1.73077	CCTCTACCCCCTCCACCCGCGCCTCC		Yes	In	PPRFG01_1256400.1	Antisense	0	erythrocyte membrane protein 1, PfEMP1, putative
12	7917	28	-1.60714	1.60714	CTACCCCCTCCACCCGCGCCTCCACCAT		Yes	In	PPRFG01_1256400.1	Antisense	0	erythrocyte membrane protein 1, PfEMP1, putative
12	918638	27	-1.66667	1.66667	TCCTTACCCCCCCTAAAACCGACCCAC			In	PPRFG01_1233400.1	Antisense	0	inner membrane complex protein 1h, putative
12	1046130	26	1.92308	1.92308	GGGGTTGGGTTAGGGTCTATGAGGGG			Ups	PPRFG01_1230500.1	Sense	3336	polyadenylate-binding protein, putative
12	1260453	40	1.175	1.175	TACTTAAAAAAAAAGGGGGGGGGGGGAAAAAAAAAAAAAA			Ups	PPRFG01_1225700.1	Antisense	1700	ABC transporter C family member 2
12	1268345	40	-1.25	1.25	TTTTCTTATACCTTTCCCCCCCCCCCTTTATAGCAATTTC			In	PPRFG01_1225400.1	Antisense	0	macrophage migration inhibitory factor
12	1419308	40	1.3	1.3	TTTTTTTTTTTTTGGGGGTGGGGGGAAGGACGAAGGAGCA			Down	PPRFG01_1221500.1	Antisense	-775	conserved Plasmodium protein, unknown function, putative
12	1537363	25	-1.76	1.76	CATCTCCATCCCCTTCTCCATCCCC			In	PPRFG01_1219400.1	Sense	0	tetQ family GTPase, putative
12	1537366	25	-1.72	1.72	CTCCATCCCCTTCTCCATCCCCTTC			In	PPRFG01_1219400.1	Sense	0	tetQ family GTPase, putative
12	1537368	26	-1.76923	1.76923	CCATCCCCTTCTCCATCCCCTTCTCC			In	PPRFG01_1219400.1	Sense	0	tetQ family GTPase, putative
12	1537372	28	-2.07143	2.07143	CCCCTTCTCCATCCCCTTCTCCATCCCC			In	PPRFG01_1219400.1	Sense	0	tetQ family GTPase, putative
12	1537378	25	-1.72	1.72	CTCCATCCCCTTCTCCATCCCCTTC			In	PPRFG01_1219400.1	Sense	0	tetQ family GTPase, putative
12	1537380	26	-1.76923	1.76923	CCATCCCCTTCTCCATCCCCTTCTCC			In	PPRFG01_1219400.1	Sense	0	tetQ family GTPase, putative
12	1537384	28	-2.07143	2.07143	CCCCTTCTCCATCCCCTTCTCCATCCCC			In	PPRFG01_1219400.1	Sense	0	tetQ family GTPase, putative
12	1537390	25	-1.72	1.72	CTCCATCCCCTTCTCCATCCCCTTC			In	PPRFG01_1219400.1	Sense	0	tetQ family GTPase, putative
12	1537392	26	-1.76923	1.76923	CCATCCCCTTCTCCATCCCCTTCTCC			In	PPRFG01_1219400.1	Sense	0	tetQ family GTPase, putative
12	1537396	28	-2.07143	2.07143	CCCCTTCTCCATCCCCTTCTCCATCCCC			In	PPRFG01_1219400.1	Sense	0	tetQ family GTPase, putative
12	1537402	25	-1.72	1.72	CTCCATCCCCTTCTCCATCCCCTTC			In	PPRFG01_1219400.1	Sense	0	tetQ family GTPase, putative
12	1537404	26	-1.76923	1.76923	CCATCCCCTTCTCCATCCCCTTCTCC			In	PPRFG01_1219400.1	Sense	0	tetQ family GTPase, putative
12	1537408	28	-2.07143	2.07143	CCCCTTCTCCATCCCCTTCTCCATCCCC			In	PPRFG01_1219400.1	Sense	0	tetQ family GTPase, putative
12	1537414	25	-1.72	1.72	CTCCATCCCCTTCTCCATCCCCTTC			In	PPRFG01_1219400.1	Sense	0	tetQ family GTPase, putative
12	1537416	26	-1.76923	1.76923	CCATCCCCTTCTCCATCCCCTTCTCC			In	PPRFG01_1219400.1	Sense	0	tetQ family GTPase, putative
12	1537420	28	-2.07143	2.07143	CCCCTTCTCCATCCCCTTCTCCATCCCC			In	PPRFG01_1219400.1	Sense	0	tetQ family GTPase, putative
12	1537426	25	-1.72	1.72	CTCCATCCCCTTCTCCATCCCCTTC			In	PPRFG01_1219400.1	Sense	0	tetQ family GTPase, putative
12	1537428	26	-1.76923	1.76923	CCATCCCCTTCTCCATCCCCTTCTCC			In	PPRFG01_1219400.1	Sense	0	tetQ family GTPase, putative
12	1537432	28	-2.07143	2.07143	CCCCTTCTCCATCCCCTTCTCCATCCCC			In	PPRFG01_1219400.1	Sense	0	tetQ family GTPase, putative
12	1537438	25	-1.72	1.72	CTCCATCCCCTTCTCCATCCCCTTC			In	PPRFG01_1219400.1	Sense	0	tetQ family GTPase, putative
12	1537440	26	-1.76923	1.76923	CCATCCCCTTCTCCATCCCCTTCTCC			In	PPRFG01_1219400.1	Sense	0	tetQ family GTPase, putative
12	1537444	28	-2.07143	2.07143	CCCCTTCTCCATCCCCTTCTCCATCCCC			In	PPRFG01_1219400.1	Sense	0	tetQ family GTPase, putative
12	1537450	25	-1.72	1.72	CTCCATCCCCTTCTCCATCCCCTTC			In	PPRFG01_1219400.1	Sense	0	tetQ family GTPase, putative
12	1537452	26	-1.76923	1.76923	CCATCCCCTTCTCCATCCCCTTCTCC			In	PPRFG01_1219400.1	Sense	0	tetQ family GTPase, putative
12	1537456	28	-2.07143	2.07143	CCCCTTCTCCATCCCCTTCTCCATCCCC			In	PPRFG01_1219400.1	Sense	0	tetQ family GTPase, putative
12	1537462	25	-1.72	1.72	CTCCATCCCCTTCTCCATCCCCTTC			In	PPRFG01_1219400.1	Sense	0	tetQ family GTPase, putative
12	1537464	26	-1.76923	1.76923	CCATCCCCTTCTCCATCCCCTTCTCC			In	PPRFG01_1219400.1	Sense	0	tetQ family GTPase, putative
12	1537468	28	-2.07143	2.07143	CCCCTTCTCCATCCCCTTCTCCATCCCC			In	PPRFG01_1219400.1	Sense	0	tetQ family GTPase, putative
12	1537474	25	-1.72	1.72	CTCCATCCCCTTCTCCATCCCCTTC			In	PPRFG01_1219400.1	Sense	0	tetQ family GTPase, putative
12	1537476	26	-1.76923	1.76923	CCATCCCCTTCTCCATCCCCTTCTCC			In	PPRFG01_1219400.1	Sense	0	tetQ family GTPase, putative
12	1537480	28	-2.07143	2.07143	CCCCTTCTCCATCCCCTTCTCCATCCCC			In	PPRFG01_1219400.1	Sense	0	tetQ family GTPase, putative
12	1537486	25	-1.72	1.72	CTCCATCCCCTTCTCCATCCCCTTC			In	PPRFG01_1219400.1	Sense	0	tetQ family GTPase, putative
12	1537488	26	-1.76923	1.76923	CCATCCCCTTCTCCATCCCCTTCTCC			In	PPRFG01_1219400.1	Sense	0	tetQ family GTPase, putative
12	1537492	28	-2.07143	2.07143	CCCCTTCTCCATCCCCTTCTCCATCCCC			In	PPRFG01_1219400.1	Sense	0	tetQ family GTPase, putative
12	1537498	25	-1.72	1.72	CTCCATCCCCTTCTCCATCCCCTTC			In	PPRFG01_1219400.1	Sense	0	tetQ family GTPase, putative
12	1537500	26	-1.76923	1.76923	CCATCCCCTTCTCCATCCCCTTCTCC			In	PPRFG01_1219400.1	Sense	0	tetQ family GTPase, putative
12	1537504	28	-2.07143	2.07143	CCCCTTCTCCATCCCCTTCTCCATCCCC			In	PPRFG01_1219400.1	Sense	0	tetQ family GTPase, putative
12	1537510	25	-1.72	1.72	CTCCATCCCCTTCTCCATCCCCTTC			In	PPRFG01_1219400.1	Sense	0	tetQ family GTPase, putative
12	1537512	26	-1.76923	1.76923	CCATCCCCTTCTCCATCCCCTTCTCC			In	PPRFG01_1219400.1	Sense	0	tetQ family GTPase, putative
12	1537516	28	-2.07143	2.07143	CCCCTTCTCCATCCCCTTCTCCATCCCC			In	PPRFG01_1219400.1	Sense	0	tetQ family GTPase, putative
12	1537522	25	-1.72	1.72	CTCCATCCCCTTCTCCATCCCCTTC			In	PPRFG01_1219400.1	Sense	0	tetQ family GTPase, putative
12	1537524	26	-1.76923	1.76923	CCATCCCCTTCTCCATCCCCTTCTCC			In	PPRFG01_1219400.1	Sense	0	tetQ family GTPase, putative
12	1537528	28	-2.07143	2.07143	CCCCTTCTCCATCCCCTTCTCCATCCCC			In	PPRFG01_1219400.1	Sense	0	tetQ family GTPase, putative
12	1537534	25	-1.72	1.72	CTCCATCCCCTTCTCCATCCCCTTC			In	PPRFG01_1219400.1	Sense	0	tetQ family GTPase, putative
12	1537536	26	-1.76923	1.76923	CCATCCCCTTCTCCATCCCCTTCTCC			In	PPRFG01_1219400.1	Sense	0	tetQ family GTPase, putative
12	1537540	28	-2.07143	2.07143	CCCCTTCTCCATCCCCTTCTCCATCCCC			In	PPRFG01_1219400.1	Sense	0	tetQ family GTPase, putative
12	1537546	25	-1.72	1.72	CTCCATCCCCTTCTCCATCCCCTTC			In	PPRFG01_1219400.1	Sense	0	tetQ family GTPase, putative
12	1537548	25	-1.72	1.72	CCATCCCCTTCTCCATCCCCTTCTC			In	PPRFG01_1219400.1	Sense	0	tetQ family GTPase, putative
12	1651394	39	1.38462	1.38462	AAAAAGATTACAGGGGGGGAAGGGGAATGTAGGGTTTTA			Ups	PPRFG01_1216400.1	Antisense	12	conserved Plasmodium protein, unknown function
12	1989507	30	1.7	1.7	AACGGGGGGAGTTGAAATGGGAGGGGTTGT			In	PPRFG01_1206800.1	Sense	0	conserved Plasmodium protein, unknown function
12	2094448	26	1.61538	1.61538	CGGTATTATGAAAAGGGGGGCGGGGC			In	PPRFG01_1204200.1	Sense	0	coronin
13	244513	39	1.20513	1.20513	TTTTTTTTTTTTTGGGGGGGAGGGGGATTGTCATTCAAA			Ups	PPRFG01_1305700.1	Sense	732	conserved Plasmodium protein, unknown function
13	459636	26	-1.65385	1.65385	TCCACCTCCCCCCACCTCGACCGCCT			In	PPRFG01_1311200.1	Sense	0	U4/U6 small nuclear ribonucleoprotein PRP3, putative
13	488914	42	-1.47619	1.47619	ACACCCAAATATTTTCCCCCTCCCCCCCCAAAAAAAAAAAAA			Ups	PPRFG01_1312300.1	Antisense	325	conserved Plasmodium protein, unknown function
13	678073	40	1.325	1.325	TTAAAAAAAAAAAGGGGGGGGTGGGGTGTGAGGAAAACAA			Down	PPRFG01_1317300.1	Antisense	-44	zinc finger (CCCH type) protein, putative
13	746503	32	-1.40625	1.40625	GAAAAATCCCCCCCTTATTTTCCCCATTTCAC			Down	PPRFG01_1319000.1	Antisense	-1603	DNA replication licensing factor MCM4
13	1024379	39	-1.17949	1.17949	TTTTTTTTTTTTTTCCCCCCCCCCCTTTCTTCTTAATAT			Ups	PPRFG01_1325900.1	Sense	238	conserved Plasmodium protein, unknown function
13	1231773	39	1.23077	1.23077	TATACCTAATTTGGGGGGGAGGGGGATGGTTAAAAAATA			Down	PPRFG01_1330500.1	Antisense	-286	alpha/beta-hydrolase, putative
13	1353283	28	1.60714	1.60714	GTTATATATATTGGGAGGGGGGGGGAGC			Down	PPRFG01_1334000.1	Antisense	-427	syntaxin, Qa-SNARE family
13	1789651	39	-1.25641	1.25641	TATTTTTTTATTTCCCCCTCCCCCCTATAATTAACCTCA			Down	PPRFG01_1345900.1	Antisense	-430	aminomethyltransferase, putative
13	2975382	47	-1.59574	1.59574	CCTACATACATACCCCTACTCCCCCCCCGACCACCACACCACCTACC		Yes	Ups	PPRFG01_1375600.1	Antisense	130	erythrocyte membrane protein 1, PfEMP1, putative
13	2979032	43	-1.48837	1.48837	GATAATACCACCACCACCCCCACCCCTACCACCCGAGGACCCA		Yes	In	PPRFG01_1375600.1	Antisense	0	erythrocyte membrane protein 1, PfEMP1, putative
13	2979694	26	-1.80769	1.80769	CCCTTACTACCAACTACCCCTACCCC		Yes	In	PPRFG01_1375600.1	Antisense	0	erythrocyte membrane protein 1, PfEMP1, putative
14	520365	32	1.375	1.375	AAACAAGGTATAAGGGTGGGGGGGGAAAAAAA			In	PPRFG01_1413100.1	Sense	0	AAA family ATPase, putative
14	1178067	39	-1.10256	1.10256	TTTTTTTTTTTTTTCCCCCCCCCCCTAGTTTCTTTGTAT			Ups	PPRFG01_1430600.1	Antisense	540	ATP-dependent DNA helicase, putative
14	1237754	58	-1.96552	1.96552	CCTCTTCTCCTTCCCCTTCCCCTTCCCCTTCCCCTTCCCCTTCCCCTTCATCACCTTC			In	PPRFG01_1432100.1	Sense	0	conserved Plasmodium protein, unknown function
14	1676401	38	1.5	1.5	TTTTTTTTTTGGGGGGGGGGCAGTGGGGTGATACATGT			Down	PPRFG01_1441800.1	Antisense	-445	conserved Plasmodium protein, unknown function
14	2164818	25	1.8	1.8	GGGAAATGCAATAAATGGGGGGGGG			In	PPRFG01_1453300.1	Sense	0	conserved Plasmodium protein, unknown function
14	2263610	27	-1.74074	1.74074	ACCCCCATTAGTTATTAACCCCCCACC			In	PPRFG01_1456000.1	Antisense	0	conserved Plasmodium protein, unknown function
14	2597334	31	-1.3871	1.3871	ATATATATTTATTCCCCACCCCCCCAGTTTT			Ups	PPRFG01_1464600.1	Sense	362	YL1 nuclear protein, putative
14	2597345	27	-1.59259	1.59259	TTCCCCACCCCCCCAGTTTTGTTACAT			Ups	PPRFG01_1464600.1	Sense	373	YL1 nuclear protein, putative
PPRFG01_00_9	4235	30	1.43333	1.43333	TCCAGGGGCAATATAGGGGGGGAGGTACTG			In	PPRFG01_0031800.1	Sense	0	hypothetical protein
PPRFG01_00_9	87525	28	1.57143	1.57143	CGAGGGGTGGAGAGTGGGTGGAGGGATT			In	PPRFG01_0034400.1	Antisense	0	erythrocyte membrane protein 1, PfEMP1, putative
PPRFG01_00_9	122761	33	1.9697	1.9697	GCAGGGGGGGGTTGTATTGGTGGAGGTGGGGGT			In	PPRFG01_0034900.1	Antisense	0	erythrocyte membrane protein 1, PfEMP1, putative
PPRFG01_00_9	126255	34	1.73529	1.73529	CGGCGCGGGGGCTGGCGGTCGGGGGAAGGGTGGT			In	PPRFG01_0034900.1	Antisense	0	erythrocyte membrane protein 1, PfEMP1, putative
PPRFG01_00_9	129902	27	1.7037	1.7037	TGGTGTGGTGTGGTGGTCGGGGGGGAG			Ups	PPRFG01_0034900.1	Antisense	80	erythrocyte membrane protein 1, PfEMP1, putative
PPRFG01_00_9	129907	27	1.66667	1.66667	TGGTGTGGTGGTCGGGGGGGAGTAGGT			Ups	PPRFG01_0034900.1	Antisense	85	erythrocyte membrane protein 1, PfEMP1, putative
PPRFG01_00_9	143952	25	-1.76	1.76	CCCAAAGAGCTATACCCCCCCCCAT			In	PPRFG01_0035600.1	Sense	0	hypothetical protein
PPRFG01_00_48	78644	27	-1.81481	1.81481	TCCCCCCCCTGGATGATGCCACCCCCG			In	PPRFG01_0018500.1	Antisense	0	erythrocyte membrane protein 1, PfEMP1, putative
PPRFG01_00_48	81102	28	-1.85714	1.85714	ACCCCCACCTGCACCAATATACCCCCCT			In	PPRFG01_0018500.1	Antisense	0	erythrocyte membrane protein 1, PfEMP1, putative
PPRFG01_00_48	90577	36	1.63889	1.63889	TCGTCGGAGGGGGAGGTGGAGGTGGGGTCGTCGGGT			In	PPRFG01_0018600.1	Antisense	0	erythrocyte membrane protein 1, PfEMP1, putative
PPRFG01_00_48	94214	25	1.72	1.72	GTATGGGGGTATGTATGTATGGGGG			Ups	PPRFG01_0018600.1	Antisense	98	erythrocyte membrane protein 1, PfEMP1, putative
PPRFG01_00_48	94218	25	1.72	1.72	GGGGGTATGTATGTATGGGGGTATG			Ups	PPRFG01_0018600.1	Antisense	102	erythrocyte membrane protein 1, PfEMP1, putative
PPRFG01_00_48	94234	25	1.84	1.84	GGGGGTATGTAGGTATGTATGGGGG			Ups	PPRFG01_0018600.1	Antisense	118	erythrocyte membrane protein 1, PfEMP1, putative
PPRFG01_00_1	7053	25	-1.72	1.72	CTCCACCCAAAAAACCCGAACCCCC			In	PPRFG01_0021300.1	Antisense	0	erythrocyte membrane protein 1, PfEMP1, putative
PPRFG01_00_1	7055	26	-1.73077	1.73077	CCACCCAAAAAACCCGAACCCCCTCC			In	PPRFG01_0021300.1	Antisense	0	erythrocyte membrane protein 1, PfEMP1, putative
PPRFG01_00_1	7058	25	-1.72	1.72	CCCAAAAAACCCGAACCCCCTCCAC			In	PPRFG01_0021300.1	Antisense	0	erythrocyte membrane protein 1, PfEMP1, putative
PPRFG01_00_1	12190	26	1.65385	1.65385	AGTAGATGGGGTTGGGGGTGGTAGTT			In	PPRFG01_0021400.1	Antisense	0	erythrocyte membrane protein 1, PfEMP1, putative
PPRFG01_00_1	14622	30	1.5	1.5	ATTCAGGGGAATCGGGGTCAAGGGGTTCGA			In	PPRFG01_0021400.1	Antisense	0	erythrocyte membrane protein 1, PfEMP1, putative
PPRFG01_00_1	14643	26	1.84615	1.84615	GGGGTTCGATGTACGCTTGGGGGGGG			In	PPRFG01_0021400.1	Antisense	0	erythrocyte membrane protein 1, PfEMP1, putative
PPRFG01_00_1	16559	28	1.67857	1.67857	GGCGACGGTGGGGTGGTGCTGGGGGAAT			In	PPRFG01_0021400.1	Antisense	0	erythrocyte membrane protein 1, PfEMP1, putative
PPRFG01_00_13	5292	29	-1.51724	1.51724	ATAACACCCCCACCCTCCTATCCCACTTT			In	PPRFG01_0001500.1	Antisense	0	erythrocyte membrane protein 1, PfEMP1, putative
PPRFG01_00_13	15809	30	-1.46667	1.46667	GTCGTCCCCCGGCCCACCCCACGCCGCTTC			In	PPRFG01_0001600.1	Antisense	0	erythrocyte membrane protein 1, PfEMP1, putative
PPRFG01_00_13	20823	26	-1.84615	1.84615	CCCGATACCCGTCCTCCACCACCCCC			In	PPRFG01_0001600.1	Antisense	0	erythrocyte membrane protein 1, PfEMP1, putative
PPRFG01_00_13	20827	28	-1.57143	1.57143	ATACCCGTCCTCCACCACCCCCTCCAAA			In	PPRFG01_0001600.1	Antisense	0	erythrocyte membrane protein 1, PfEMP1, putative
PPRFG01_00_25	2647	45	-1.48889	1.48889	ATACATACATACCCCTACTCCCCCCCAACCACCACACCACCACAC			Ups	PPRFG01_0062800.1	Antisense	134	erythrocyte membrane protein 1, PfEMP1, putative
PPRFG01_00_25	6412	51	-1.82353	1.82353	TAAGTTACCACCCCTACCACCCCTCCCCCAACCCCCACCCGAAGCCGCCGC			In	PPRFG01_0062800.1	Antisense	0	erythrocyte membrane protein 1, PfEMP1, putative
PPRFG01_00_25	10016	26	-1.76923	1.76923	CCACCCGCACCTCTACCCCCTCCTCC			In	PPRFG01_0062800.1	Antisense	0	erythrocyte membrane protein 1, PfEMP1, putative
PPRFG01_00_25	10019	25	-1.72	1.72	CCCGCACCTCTACCCCCTCCTCCGC			In	PPRFG01_0062800.1	Antisense	0	erythrocyte membrane protein 1, PfEMP1, putative
PPRFG01_00_25	10029	27	-1.59259	1.59259	TACCCCCTCCTCCGCCTCCACCACCTT			In	PPRFG01_0062800.1	Antisense	0	erythrocyte membrane protein 1, PfEMP1, putative
PPRFG01_00_25	17997	27	1.81481	1.81481	GGGAGTTGGTGAGGGATTGTGGGGGGT			In	PPRFG01_0062900.1	Sense	0	erythrocyte membrane protein 1, PfEMP1, putative
PPRFG01_00_25	18592	34	-1.32353	1.32353	TAGGTCGTCCCCCGGCCCACCCCCCGTCGCTTCG			In	PPRFG01_0062900.1	Antisense	0	erythrocyte membrane protein 1, PfEMP1, putative
PPRFG01_00_25	28616	26	1.65385	1.65385	AGTAGATGGGGTTGGGGGTGGTAGTT			In	PPRFG01_0063000.1	Antisense	0	erythrocyte membrane protein 1, PfEMP1, putative
PPRFG01_00_24	7739	38	-1.34211	1.34211	ATATTACCACAACCCTCCCCCTCCCCCGACGATGAAGA			In	PPRFG01_0058700.1	Antisense	0	erythrocyte membrane protein 1, PfEMP1, putative
PPRFG01_00_36	61894	39	1.58974	1.58974	ACGGAGCGGCGTGGGGTGGGGAGTGGGTGGAGGGATTAT			In	PPRFG01_0086700.1	Antisense	0	erythrocyte membrane protein 1, PfEMP1, putative
PPRFG01_00_36	70915	27	1.85185	1.85185	TGGGGTTTGGGTTTCACTCGGGGGGGT			In	PPRFG01_0086800.1	Antisense	0	erythrocyte membrane protein 1, PfEMP1, putative
PPRFG01_00_32	5789	29	-1.65517	1.65517	CGACCCCTCCATCGACTCCACCCCCTCCG			In	PPRFG01_0005700.1	Antisense	0	erythrocyte membrane protein 1, PfEMP1, putative
PPRFG01_00_32	6488	25	-1.72	1.72	CCCCCAAAACAACAACACCTACCCC			In	PPRFG01_0005700.1	Antisense	0	erythrocyte membrane protein 1, PfEMP1, putative
PPRFG01_00_37	59887	28	1.57143	1.57143	TGTACATTGGTGGGGTTGGTGGGGGTAT			In	PPRFG01_0088000.1	Antisense	0	erythrocyte membrane protein 1, PfEMP1, putative
PPRFG01_00_37	62169	30	1.56667	1.56667	TTTTGGGGGGTTTCACTCTGGGGGGTTTTG			In	PPRFG01_0088000.1	Antisense	0	erythrocyte membrane protein 1, PfEMP1, putative
PPRFG01_00_12	57487	26	1.76923	1.76923	GGAGGAGGGGGTAGAGGTGCGGGTGG			In	PPRFG01_0041100.1	Antisense	0	erythrocyte membrane protein 1, PfEMP1, putative
PPRFG01_00_12	61037	37	1.27027	1.27027	CCTCCGGCGCGGGGGGTGGGGTGGGTGGGTCTTCCTC			In	PPRFG01_0041100.1	Antisense	0	erythrocyte membrane protein 1, PfEMP1, putative
PPRFG01_00_5	8760	30	-1.56667	1.56667	TAAACCCCCCTCCGCCGACCAACCCTCCAT			In	PPRFG01_0027800.1	Antisense	0	erythrocyte membrane protein 1, PfEMP1, putative
PPRFG01_00_28	53122	26	-1.73077	1.73077	CCACCTCCACTACCCCCTCCTCCTCC			In	PPRFG01_0005500.1	Antisense	0	erythrocyte membrane protein 1, PfEMP1, putative
PPRFG01_00_28	53125	26	-1.73077	1.73077	CCTCCACTACCCCCTCCTCCTCCTCC			In	PPRFG01_0005500.1	Antisense	0	erythrocyte membrane protein 1, PfEMP1, putative
PPRFG01_00_28	53128	26	-1.73077	1.73077	CCACTACCCCCTCCTCCTCCTCCACC			In	PPRFG01_0005500.1	Antisense	0	erythrocyte membrane protein 1, PfEMP1, putative
PPRFG01_00_7	13774	40	-1.35	1.35	TGTTCCCACTAGGTCCCCCCCCGCCCCCGTCACTTCGGCG			In	PPRFG01_0029600.1	Antisense	0	erythrocyte membrane protein 1, PfEMP1, putative
PPRFG01_00_6	47299	28	-1.57143	1.57143	AACACCCCCTCCTCAAACCCGCCCTCAT			In	PPRFG01_0001300.1	Antisense	0	erythrocyte membrane protein 1, PfEMP1, putative
PPRFG01_00_6	54083	38	1.39474	1.39474	ACTAGTGGATGAGGGGGTTTGGGGGATGAAGGCTTTGG			In	PPRFG01_0001400.1	Antisense	0	erythrocyte membrane protein 1, PfEMP1, putative
PPRFG01_00_6	55478	27	1.74074	1.74074	AGGGGTATCTTGTGGTTTGGGGGGGCA			In	PPRFG01_0001400.1	Antisense	0	erythrocyte membrane protein 1, PfEMP1, putative
PPRFG01_00_46	35311	25	-1.72	1.72	CACCCCCTACCAAACACCACCTCCC			Ups	PPRFG01_00100800.1	Antisense	124	erythrocyte membrane protein 1, PfEMP1, putative
PPRFG01_00_46	48250	30	1.5	1.5	TTTTTGGGTAGAGGGGCTTCGGGGGTTTGT			In	PPRFG01_00100900.1	Antisense	0	erythrocyte membrane protein 1, PfEMP1, putative
PPRFG01_00_46	48260	27	1.62963	1.62963	GAGGGGCTTCGGGGGTTTGTTCGGGAT			In	PPRFG01_00100900.1	Antisense	0	erythrocyte membrane protein 1, PfEMP1, putative
PPRFG01_00_46	51063	33	1.42424	1.42424	ATCGCCGGGGGGTTTGGGACAGGGGTCTTTGTG			In	PPRFG01_00100900.1	Antisense	0	erythrocyte membrane protein 1, PfEMP1, putative
PPRFG01_00_46	53365	26	1.65385	1.65385	AGTGTGGGGAGTGGTTTGGTAGGGGT			Ups	PPRFG01_00100900.1	Antisense	67	erythrocyte membrane protein 1, PfEMP1, putative
PPRFG01_00_26	30021	33	-1.42424	1.42424	ATACCATTCCCCCTCCAAATACCCCCTATTGTA			In	PPRFG01_00115300.1	Antisense	0	erythrocyte membrane protein 1, PfEMP1, putative
PPRFG01_00_26	34840	36	-1.86111	1.86111	ACCACCACCCCCACCTCCATTGCCCCCTCCTCCACC			In	PPRFG01_00115300.1	Antisense	0	erythrocyte membrane protein 1, PfEMP1, putative
PPRFG01_00_26	42434	26	1.69231	1.69231	CGGGTAGTTCATTGTCGGGGGGGGGT			In	PPRFG01_00115400.1	Antisense	0	erythrocyte membrane protein 1, PfEMP1, putative
PPRFG01_00_26	46087	25	1.76	1.76	GGTAGGTGGTGTGGTGGTCGGGGGG			Ups	PPRFG01_00115400.1	Antisense	70	erythrocyte membrane protein 1, PfEMP1, putative
PPRFG01_00_42	17562	25	-1.72	1.72	CCCCAAAAAGACCACCGCTCCCCCT			In	PPRFG01_0092200.1	Antisense	0	erythrocyte membrane protein 1, PfEMP1, putative
PPRFG01_00_42	29009	25	-1.72	1.72	CACTCCAACCCCCGGTGCAACCCCC			In	PPRFG01_0092300.1	Sense	0	erythrocyte membrane protein 1, PfEMP1, putative
PPRFG01_00_42	29011	32	-1.65625	1.65625	CTCCAACCCCCGGTGCAACCCCCACCCCAGGT			In	PPRFG01_0092300.1	Sense	0	erythrocyte membrane protein 1, PfEMP1, putative
PPRFG01_00_42	29840	27	1.74074	1.74074	AGGGGTATCTTGTGGTTTGGGGGGGCA			In	PPRFG01_0092300.1	Antisense	0	erythrocyte membrane protein 1, PfEMP1, putative
PPRFG01_00_45	18715	32	-1.625	1.625	CTCCATCCCCCCCAGATAATGACCCCCTCGAC			In	PPRFG01_0098600.1	Antisense	0	erythrocyte membrane protein 1, PfEMP1, putative
PPRFG01_00_45	28043	25	1.72	1.72	GTGGGTGAGGGGGAGGTGGATTTGG			In	PPRFG01_0098700.1	Antisense	0	erythrocyte membrane protein 1, PfEMP1, putative
PPRFG01_00_8	35	30	-1.6	1.6	ATCACCCCCCCGACCACCACCACACCACAC			Ups	PPRFG01_0031300.1	Antisense	104	erythrocyte membrane protein 1, PfEMP1, putative
PPRFG01_00_8	3806	34	-1.73529	1.73529	AAAACCCACCCCCACCCGAAGCCACCCCAGCCGC			In	PPRFG01_0031300.1	Antisense	0	erythrocyte membrane protein 1, PfEMP1, putative

## Sheet: P.falciparum 3d7
Chromosome	Location	LENGTH	SCORE	ABS_SCORE	Sequence	Telomere?	upsB?	Coding, upstream, or downstream?	Nearest gene ID	Strand (cf gene or nearest gene)	Distance from nearest gene	Gene Annotation
1	5453	25	1.76	1.76	ATAGGGGGGGGTATTGCTCCTGGGG	Yes	Yes	Ups	PF3D7_0100100.1	Sense	24057	erythrocyte membrane protein 1, PfEMP1
1	34341	31	-1.51613	1.51613	TACCGACTGTCACCCCTCCACCCCCCTTGAA		Yes	In	PF3D7_0100100.1	Antisense	0	erythrocyte membrane protein 1, PfEMP1
1	34350	25	-1.72	1.72	TCACCCCTCCACCCCCCTTGAAGAT		Yes	In	PF3D7_0100100.1	Antisense	0	erythrocyte membrane protein 1, PfEMP1
1	34634	28	-1.64286	1.64286	AACCACAACCAACAAACCCCCCCCCAAA		Yes	In	PF3D7_0100100.1	Antisense	0	erythrocyte membrane protein 1, PfEMP1
1	100042	25	1.72	1.72	GAGGATGGTTATGTTGTGGGGGGGG			In	PF3D7_0102200.1	Sense	0	ring-infected erythrocyte surface antigen
1	100044	25	1.72	1.72	GGATGGTTATGTTGTGGGGGGGGAG			In	PF3D7_0102200.1	Sense	0	ring-infected erythrocyte surface antigen
1	122802	33	-1.30303	1.30303	TTTTTTAACCTTTTCCCCCCTCCCCAATGATAT			Ups	PF3D7_0102600.1	Sense	1553	serine/threonine protein kinase, FIKK family
1	412420	29	-1.68966	1.68966	CCTTCCCTTCCCTTCCCTTCCCTTCCCTT			Down	PF3D7_0110600.1	Antisense	-251	phosphatidylinositol-4-phosphate 5-kinase
1	640404	25	1.72	1.72	GGGGTTTAGGGTTTAGGGTTTAGGG	Yes	Yes	Ups	PF3D7_0115700.1	Antisense	25511	erythrocyte membrane protein 1, PfEMP1
2	8343	27	-1.62963	1.62963	TACCCTACTATACCCCACATACCCCAC	Yes	Yes	Ups	PF3D7_0200100.1	Antisense	16889	erythrocyte membrane protein 1, PfEMP1
2	290889	26	-1.80769	1.80769	CCCCTTATCACCCCAATGTGATCCCC			In	PF3D7_0207300.1	Sense	0	serine repeat antigen 8
2	294855	26	-1.73077	1.73077	CCTTCATCCCCCCAATAATAACCCCA			In	PF3D7_0207400.1	Sense	0	serine repeat antigen 7
2	422450	39	-1.15385	1.15385	TCTTTTTTTTTTTTCCCCCCCCCCCTCCTTTTATGGTTT			Down	PF3D7_0210300.1	Sense	-613	monocarboxylate transporter, putative
2	669836	35	1.22857	1.22857	TTCATTTGAAGGAAGGGGGGGAGGGGCCATAACAA			In	PF3D7_0216200.1	Antisense	0	conserved Plasmodium protein, unknown function
2	669849	26	1.65385	1.65385	AGGGGGGGAGGGGCCATAACAAAGGA			Ups	PF3D7_0216200.1	Antisense	8	conserved Plasmodium protein, unknown function
2	700320	42	1.45238	1.45238	ATATGGAAAAGAAAGGGGGAGGGGGGGGGAAAAAAAAAAAAA			Ups	PF3D7_0216800.1	Antisense	759	TMEM121 domain-containing protein, putative
2	920947	26	-1.73077	1.73077	CCTCTTCCTCCTCCCCCTCCCTGTCC		Yes	In	PF3D7_0223500.1	Sense	0	erythrocyte membrane protein 1, PfEMP1
2	939705	27	1.62963	1.62963	GTGGGGTATGTGGGGTATAGTAGGGTA	Yes	Yes	Ups	PF3D7_0223500.1	Antisense	16057	erythrocyte membrane protein 1, PfEMP1
3	40443	26	-1.80769	1.80769	CCCCAGAGGCCCCAACGAATCCCCCA		Yes	In	PF3D7_0300100.1	Antisense	0	erythrocyte membrane protein 1, PfEMP1
3	40457	34	-1.61765	1.61765	ACGAATCCCCCAACTCCAAACCCCCCTCATCCAC		Yes	In	PF3D7_0300100.1	Antisense	0	erythrocyte membrane protein 1, PfEMP1
3	178262	40	-1.3	1.3	ACCTGTTTTACACACCCCCACCCCCCTCTTTTTTTAAAAC			Ups	PF3D7_0303400.1	Antisense	158	palmitoyltransferase DHHC1
3	223126	45	-1.57778	1.57778	ATAATTAAGCCCCCCTTTACCCCTCCCCCCCCAAAAAAAAAAAAA			Ups	PF3D7_0304600.1	Sense	610	circumsporozoite (CS) protein
3	239616	36	1.36111	1.36111	TTTTTTTTTAGGGGGGGGATGAGGGGAGATATACAA			In	PF3D7_0305100.1	Antisense	0	conserved Plasmodium protein, unknown function
3	372572	41	-1.31707	1.31707	TATTTTTTTTCACTCCCCCCCCCCCCTACCTTTAATAATAT			Ups	PF3D7_0308600.1	Antisense	60	pre-mRNA-processing factor 19, putative
3	481366	25	-1.76	1.76	CCCCTCCCCTCCTGTTGTTTCTCCC			In	PF3D7_0311300.1	Sense	0	phosphatidylinositol 3- and 4-kinase, putative
3	687743	28	1.64286	1.64286	TCGGGTGCGAATTTGGGGTTGGGGGAAG			In	PF3D7_0317100.1	Sense	0	6-cysteine protein
3	738165	40	1.325	1.325	TTTTTTTTTTTTTGGGGGGTGGGGGGAAGGAAGAAATATT			Down	PF3D7_0317800.1	Antisense	-40	26S proteasome non-ATPase regulatory subunit 9, putative
3	848014	38	1.18421	1.18421	AAAAAAACAAAATGGGGGGGAGGGGGAAACAAAACATA			Down	PF3D7_0320400.1	Antisense	-233	oocyst capsule protein Cap380
3	950355	29	1.62069	1.62069	AGGAGTGGGGGGTATGATTGTTGGGGATT			In	PF3D7_0322600.1	Sense	0	conserved Plasmodium protein, unknown function
3	950361	25	1.76	1.76	GGGGGGTATGATTGTTGGGGATTTG			In	PF3D7_0322600.1	Sense	0	conserved Plasmodium protein, unknown function
3	1034710	39	1.66667	1.66667	CACTAGCGCGGGGGGAGGGGGTTTGGGAGGCGGTGGAGG		Yes	In	PF3D7_0324900.1	Antisense	0	erythrocyte membrane protein 1, PfEMP1
4	7025	27	-1.62963	1.62963	TACCCTACTATACCCCACATACCCCAC	Yes	Yes	Ups	PF3D7_0400100.1	Antisense	21681	erythrocyte membrane protein 1, PfEMP1
4	35160	27	-1.85185	1.85185	ACCCCAACCACAACCAACAACCCCCCA		Yes	In	PF3D7_0400100.1	Antisense	0	erythrocyte membrane protein 1, PfEMP1
4	35200	26	-1.65385	1.65385	ACCCCCGCCCTTGTGACCTCCACCCT		Yes	In	PF3D7_0400100.1	Antisense	0	erythrocyte membrane protein 1, PfEMP1
4	49550	34	1.41176	1.41176	CCACTGGGTGAGGGGGGTTGGGTGGGTTTGGCAC		Yes	In	PF3D7_0400400.1	Antisense	0	erythrocyte membrane protein 1, PfEMP1
4	54646	35	1.65714	1.65714	ACAGGGGTTTGGTGTGGGGTTCGGGGGATAGGTAC		Yes	In	PF3D7_0400400.1	Antisense	0	erythrocyte membrane protein 1, PfEMP1
4	110419	38	-1.26316	1.26316	TAGTGCATTTTTCCCCCCCTCCCCCTCTCTCTCGGTCT			In	PF3D7_0401900.1	Sense	0	acyl-CoA synthetase
4	151526	41	-1.29268	1.29268	TTACTATTAACCTCCTCCCCCCCCCCCAAAAAAAAAAAAAA			Ups	PF3D7_0402400.1	Sense	3146	Plasmodium exported protein, unknown function
4	194162	38	-1.10526	1.10526	AGTATATTTATTTCCCCCCCCCCCTTTTTTTTTTTTGT			In	PF3D7_0403400.1	Antisense	0	conserved Plasmodium protein, unknown function
4	454957	25	-1.76	1.76	CCCCCAGCACCCCCATTACTACTTC			In	PF3D7_0409600.1	Sense	0	replication protein A1, large subunit
4	493538	37	1.24324	1.24324	AAAAAGAAAAAAGGGGGGGTAGGGGAAGAAGTACAAT			Ups	PF3D7_0410900.1	Antisense	163	conserved Plasmodium protein, unknown function
4	548630	26	1.92308	1.92308	GGGGGTTGCGGAAGTGATTTGGGGGG			In	PF3D7_0412400.1	Antisense	0	erythrocyte membrane protein 1, PfEMP1
4	548638	26	1.65385	1.65385	CGGAAGTGATTTGGGGGGTTTGGGGC			In	PF3D7_0412400.1	Antisense	0	erythrocyte membrane protein 1, PfEMP1
4	565555	32	1.71875	1.71875	ATTTGGGGTTGGTGAGGGTGGTGGGGGTGTTT			In	PF3D7_0412700.1	Antisense	0	erythrocyte membrane protein 1, PfEMP1
4	565625	26	1.76923	1.76923	GGAGGCGGGAGCGTTGGGGGAAAGGG			In	PF3D7_0412700.1	Antisense	0	erythrocyte membrane protein 1, PfEMP1
4	579299	28	1.57143	1.57143	GCAGGGGCCGGTGCTGGGGGGGTTTGTC			In	PF3D7_0412900.1	Antisense	0	erythrocyte membrane protein 1, PfEMP1
4	594438	28	1.57143	1.57143	GCAGGGGCCGGTGCTGGGGGGGTTTGTC			In	PF3D7_0413100.1	Antisense	0	erythrocyte membrane protein 1, PfEMP1
4	855292	39	-1.12821	1.12821	TTTTTTTTTTTTTTCCCCCCCCCCCATGATTTAACAAAA			Down	PF3D7_0419200.1	Antisense	-3	protein transport protein GOT1, putative
4	946238	28	1.57143	1.57143	TGTACATTGGTGGGGTTGGTGGGGGTAT			In	PF3D7_0420900.1	Antisense	0	erythrocyte membrane protein 1, PfEMP1
4	950355	28	1.60714	1.60714	TTTGGGGGTTGTCGTTATTGGGGGGTTT			In	PF3D7_0420900.1	Sense	0	erythrocyte membrane protein 1, PfEMP1
4	958136	28	1.57143	1.57143	TGTACATTGGTGGGGTTGGTGGGGGTAT			In	PF3D7_0421100.1	Antisense	0	erythrocyte membrane protein 1, PfEMP1
4	962253	28	1.60714	1.60714	TTTGGGGGTTGTCGTTATTGGGGGGTTT			In	PF3D7_0421100.1	Antisense	0	erythrocyte membrane protein 1, PfEMP1
4	1163058	25	1.72	1.72	AAGGAAAAGACGGAAGGGGCGGGGG			In	PF3D7_0425800.1	Sense	0	erythrocyte membrane protein 1, PfEMP1
5	61	26	-1.76923	1.76923	CCCTAAACCCTGAACCCCCTAAACCC	Yes	Yes	Ups	PF3D7_0500100.1	Antisense	20868	erythrocyte membrane protein 1, PfEMP1
5	68	26	-1.76923	1.76923	CCCTGAACCCCCTAAACCCTAAACCC	Yes	Yes	Ups	PF3D7_0500100.1	Antisense	20861	erythrocyte membrane protein 1, PfEMP1
5	75	25	-1.72	1.72	CCCCCTAAACCCTAAACCCTGAACC	Yes	Yes	Ups	PF3D7_0500100.1	Antisense	20854	erythrocyte membrane protein 1, PfEMP1
5	24621	27	1.7037	1.7037	AGGAGGTTGGGGAAGATAAAGGGGGAG		Yes	In	PF3D7_0500100.1	Sense	0	erythrocyte membrane protein 1, PfEMP1
5	24625	25	1.72	1.72	GGTTGGGGAAGATAAAGGGGGAGTG		Yes	In	PF3D7_0500100.1	Sense	0	erythrocyte membrane protein 1, PfEMP1
5	322094	31	-1.41935	1.41935	AAACAACCCCCCCCCCTTCTAAAACACAATA			Ups	PF3D7_0507800.1	Antisense	145	conserved protein, unknown function
5	704048	28	-1.78571	1.78571	CTCCCCCACCATTTATATCTCCCCCTCC			In	PF3D7_0516800.1	Sense	0	AP2 domain transcription factor AP2-O2, putative
5	723611	40	1.2	1.2	TTTTTTTGATAAATGGGGGGGGGGGGAAATTACAAATATA			Ups	PF3D7_0517200.1	Antisense	970	conserved Plasmodium protein, unknown function
5	1028918	28	1.75	1.75	AAGGGGGGATATTCAAGGGGTTGAGGGA			In	PF3D7_0524900.1	Sense	0	S-adenosyl-L-methionine-dependent tRNA 4-demethylwyosine synthase, putative
5	1134877	46	1.6087	1.6087	TTTTTTTTTTTTTTGGGGGGGGGGGGGGAAGGGGGCTCTTAAAAAT			Ups	PF3D7_0527200.1	Antisense	23	ubiquitin carboxyl-terminal hydrolase 14
5	1139730	38	-1.31579	1.31579	GAACCATACAATCCCCCCGCCCCCCTCAAAAAAAAAAA			Ups	PF3D7_0527400.1	Antisense	897	conserved Plasmodium protein, unknown function
6	6897	25	-1.76	1.76	CACCGCCATGACCCCGAACACCCCC		Yes	In	PF3D7_0600200.1	Antisense	0	erythrocyte membrane protein 1, PfEMP1
6	56927	30	-1.43333	1.43333	CAGTACCTCCCCCCCTATATTGCCCCTGGA			Down	PF3D7_0601400.1	Antisense	-4029	erythrocyte membrane protein 1 (PfEMP1), pseudogene
6	91351	38	1.26316	1.26316	TTTTTTTTTTTTGGGGGGGGGGATGGGATGTAATAATC			Ups	PF3D7_0602100.1	Sense	1155	ATP-dependent RNA helicase, putative
6	363894	27	1.62963	1.62963	AAGGGGGGGGGGAAAAAAAAAAAGGAA			Down	PF3D7_0608800.1	Sense	-15	ornithine aminotransferase
6	957824	30	-1.63333	1.63333	CACCTCCCCCACCTCCACCACCTCCTCCAT			In	PF3D7_0623600.1	Antisense	0	transcription or splicing factor-like protein, putative
6	1026260	33	1.45455	1.45455	AAAGGAAAGGGCAAAGGGGAAGGGGAAGGAATT			In	PF3D7_0625200.1	Sense	0	conserved Plasmodium protein, unknown function
6	1036919	36	1.19444	1.19444	ATTTATTTATTGAGGGGGAGGGGGGAGCTACACTTT			Down	PF3D7_0625500.1	Sense	-548	conserved Plasmodium membrane protein, unknown function
6	1309330	30	1.43333	1.43333	TCCAGGGGCAATATAGGGGGGGAGGTACTG			Down	PF3D7_0631200.1	Antisense	-4379	erythrocyte membrane protein 1 (PfEMP1), pseudogene
6	1361185	40	1.3	1.3	TCGACGAAGCGACGGGGGCGGGGGGGGACGACCTAGTGGT			In	PF3D7_0632500.1	Antisense	0	erythrocyte membrane protein 1, PfEMP1
6	1378995	27	1.62963	1.62963	TTGGACAGGTGGGTGGTTTGGGGGGTT		Yes	In	PF3D7_0632800.1	Antisense	0	erythrocyte membrane protein 1, PfEMP1
6	1382593	26	-1.65385	1.65385	TACCATCCCCGCCAGCACCCCTACCT		Yes	In	PF3D7_0632800.1	Sense	0	erythrocyte membrane protein 1, PfEMP1
7	25678	30	-1.93333	1.93333	CACCCCTGCCCCCGAAGCCGGACCCCCCGC		Yes	In	PF3D7_0700100.1	Antisense	0	erythrocyte membrane protein 1, PfEMP1
7	25685	26	-1.73077	1.73077	GCCCCCGAAGCCGGACCCCCCGCACC		Yes	In	PF3D7_0700100.1	Antisense	0	erythrocyte membrane protein 1, PfEMP1
7	126378	45	-1.55556	1.55556	CTGCCTGTCCCCCTGCCTGTCCCCCTGCCTGTCCCCCTGCCTGTC			In	PF3D7_0703200.1	Sense	0	conserved Plasmodium protein, unknown function
7	308451	29	-1.55172	1.55172	TTCTCCCCCTTTATCCCCCAAACGCCTTT			Ups	PF3D7_0706400.1	Sense	1318	60S ribosomal protein L37
7	514262	29	1.75862	1.75862	TTGGGGGGTTGTTGGTTGTGATGGGGGTT			In	PF3D7_0711700.1	Antisense	0	erythrocyte membrane protein 1, PfEMP1
7	547988	28	-1.53571	1.53571	TTTCCCCTCCGTCTTTTCCTCCCCCTGT			In	PF3D7_0712300.1	Sense	0	erythrocyte membrane protein 1, PfEMP1
7	569097	25	1.8	1.8	GGGGTGTTCGAATGGATTTGGGGGG			In	PF3D7_0712600.1	Antisense	0	erythrocyte membrane protein 1, PfEMP1
7	569115	28	1.82143	1.82143	TGGGGGGTTTGTTGGTTGTGATGGGGGT			In	PF3D7_0712600.1	Antisense	0	erythrocyte membrane protein 1, PfEMP1
7	586504	25	-1.72	1.72	CCCCCCCTCCGTCCGTGCCTTCCTC			In	PF3D7_0712800.1	Sense	0	erythrocyte membrane protein 1, PfEMP1
7	710616	38	-1.31579	1.31579	TTTTATTATCACCCTTCCCCCCCCCTTCTTCTTCTTCT			In	PF3D7_0716100.1	Sense	0	protein SDA1, putative
7	870684	25	1.72	1.72	GTAAAGGGGGAAGATGTAAAGGGGG			In	PF3D7_0719900.1	Sense	0	conserved Plasmodium membrane protein, unknown function
7	870687	27	1.59259	1.59259	AAGGGGGAAGATGTAAAGGGGGAAGAT			In	PF3D7_0719900.1	Sense	0	conserved Plasmodium membrane protein, unknown function
7	870699	25	1.72	1.72	GTAAAGGGGGAAGATGTAAAGGGGG			In	PF3D7_0719900.1	Sense	0	conserved Plasmodium membrane protein, unknown function
7	870702	27	1.59259	1.59259	AAGGGGGAAGATGTAAAGGGGGAAGAT			In	PF3D7_0719900.1	Sense	0	conserved Plasmodium membrane protein, unknown function
7	870714	25	1.72	1.72	GTAAAGGGGGAAGATGTAAAGGGGG			In	PF3D7_0719900.1	Sense	0	conserved Plasmodium membrane protein, unknown function
7	870717	27	1.59259	1.59259	AAGGGGGAAGATGTAAAGGGGGAAGAT			In	PF3D7_0719900.1	Sense	0	conserved Plasmodium membrane protein, unknown function
7	965123	33	1.36364	1.36364	GTATCGATGGGGGAGGGCGCAGGGGAAAAAAAA			Down	PF3D7_0722800.1	Sense	-14	conserved protein, unknown function
7	985427	26	-1.65385	1.65385	ACCCCACCCCAACGTCTCTTAACCCA			In	PF3D7_0723500.1	Sense	0	dynactin subunit 5, putative
7	1003655	38	1.31579	1.31579	AAACTTGTTGGAGGAGGGGGAGGGGGAATATGTGAAAA			In	PF3D7_0723900.1	Antisense	0	RNA-binding protein, putative
8	6061	25	1.76	1.76	ATGGGGGGGGGTATTGCTCTTTGGG	Yes	Yes	Ups	PF3D7_0800100.1	Sense	15300	erythrocyte membrane protein 1, PfEMP1
8	23724	28	1.64286	1.64286	CAGGGGTCGGGGGAAAAGAAGGTGGATG		Yes	In	PF3D7_0800100.1	Sense	0	erythrocyte membrane protein 1, PfEMP1
8	31712	29	1.58621	1.58621	TGAAGGGTTGGTTCGCAGGGGGGGGTTGT			In	PF3D7_0800200.1	Antisense	0	erythrocyte membrane protein 1, PfEMP1
8	31721	25	1.76	1.76	GGTTCGCAGGGGGGGGTTGTACGGG			In	PF3D7_0800200.1	Antisense	0	erythrocyte membrane protein 1, PfEMP1
8	31724	36	1.86111	1.86111	TCGCAGGGGGGGGTTGTACGGGTGGAGGCGGGGGTA			In	PF3D7_0800200.1	Antisense	0	erythrocyte membrane protein 1, PfEMP1
8	46912	41	-1.53659	1.53659	ATGGCCCCAAAACCTCCCAACCCCCCTCAGCCCCTAGTGAT			In	PF3D7_0800300.1	Antisense	0	erythrocyte membrane protein 1, PfEMP1
8	46931	30	-2	2	ACCCCCCTCAGCCCCTAGTGATACCCCCAC			In	PF3D7_0800300.1	Antisense	0	erythrocyte membrane protein 1, PfEMP1
8	46940	28	-1.64286	1.64286	AGCCCCTAGTGATACCCCCACCACCCTT			In	PF3D7_0800300.1	Antisense	0	erythrocyte membrane protein 1, PfEMP1
8	92955	31	-1.45161	1.45161	TTTATTCCCCCTCCTTCCCCTTTCCTTCTTT			Ups	PF3D7_0801000.1	Sense	4533	Plasmodium exported protein (PHISTc), unknown function
8	259131	27	1.62963	1.62963	TTGGTTATTTGGTTGGGGGGGGAGGAA			In	PF3D7_0804500.1	Sense	0	conserved Plasmodium membrane protein, unknown function
8	434858	31	-1.54839	1.54839	ATAACACCCCCACCCTCAACAACCCCAAATT			In	PF3D7_0808600.1	Antisense	0	erythrocyte membrane protein 1, PfEMP1
8	436361	30	-1.63333	1.63333	TACCTCCACCTCCCCCTGCGGCCCCACCTC			In	PF3D7_0808600.1	Antisense	0	erythrocyte membrane protein 1, PfEMP1
8	442790	26	-1.65385	1.65385	TCCCCTCACGCGACCCCCTCACACCT			In	PF3D7_0808700.1	Antisense	0	erythrocyte membrane protein 1, PfEMP1
8	442977	26	1.73077	1.73077	GGACGGGAAGGGGGAGGAGGAAGAGG			In	PF3D7_0808700.1	Sense	0	erythrocyte membrane protein 1, PfEMP1
8	445611	25	-1.72	1.72	ACCCAACCACAACCAACACCCCCCA			In	PF3D7_0808700.1	Antisense	0	erythrocyte membrane protein 1, PfEMP1
8	445625	25	-1.76	1.76	AACACCCCCCAGCGATTCCAACCCC			In	PF3D7_0808700.1	Antisense	0	erythrocyte membrane protein 1, PfEMP1
8	464252	26	-1.73077	1.73077	CCAAAACCCCCCCGAGTGAAACCCCA			In	PF3D7_0809100.1	Antisense	0	erythrocyte membrane protein 1, PfEMP1
8	464258	27	-1.88889	1.88889	CCCCCCCGAGTGAAACCCCAACAACCC			In	PF3D7_0809100.1	Antisense	0	erythrocyte membrane protein 1, PfEMP1
8	1197553	25	-1.72	1.72	CACCCTCCCCCCCCAAAAAAAAAAC			Ups	PF3D7_0827700.1	Sense	875	magnesium transporter, putative
8	1276263	26	1.65385	1.65385	TGAATGGGTGTGGGGGGTACTAGGGT			Down	PF3D7_0829600.1	Sense	-6616	early transcribed membrane protein 8
8	1353299	42	-1.38095	1.38095	TTTATTTCAAAACACCCCCCCCCCCCCCAAAAAAAAAAAAAA			Ups	PF3D7_0831500.1	Antisense	157	Plasmodium exported protein (PHIST), unknown function
8	1438172	27	1.74074	1.74074	AGGGGTTGATGGAGGGGCCGCAGGGGC		Yes	In	PF3D7_0833500.1	Antisense	0	erythrocyte membrane protein 1, PfEMP1
8	1440820	25	-1.72	1.72	CCTCCCCCCCTCCGTCCTCCGGTCC		Yes	In	PF3D7_0833500.1	Sense	0	erythrocyte membrane protein 1, PfEMP1
8	1443408	30	-1.6	1.6	TCATCCCCACCAACCTGACCACCCCTACCT		Yes	In	PF3D7_0833500.1	Sense	0	erythrocyte membrane protein 1, PfEMP1
8	1472630	26	1.65385	1.65385	AGGGTTTAGGGGTTAGGGTTTAGGGT	Yes	Yes	Ups	PF3D7_0833500.1	Antisense	29181	erythrocyte membrane protein 1, PfEMP1
8	1472637	26	1.65385	1.65385	AGGGGTTAGGGTTTAGGGTTTAGGGT	Yes	Yes	Ups	PF3D7_0833500.1	Antisense	29188	erythrocyte membrane protein 1, PfEMP1
9	22563	27	1.59259	1.59259	ACGGAAGGGACGGGGGAGGTGGAGGAA		Yes	In	PF3D7_0900100.1	Sense	0	erythrocyte membrane protein 1, PfEMP1
9	25123	25	-1.72	1.72	CGTGTGAAAACCCCATCACCCCCCC		Yes	In	PF3D7_0900100.1	Antisense	0	erythrocyte membrane protein 1, PfEMP1
9	25127	25	-1.72	1.72	TGAAAACCCCATCACCCCCCCTGAT		Yes	In	PF3D7_0900100.1	Antisense	0	erythrocyte membrane protein 1, PfEMP1
9	25129	26	-1.65385	1.65385	AAAACCCCATCACCCCCCCTGATGAT		Yes	In	PF3D7_0900100.1	Antisense	0	erythrocyte membrane protein 1, PfEMP1
9	340603	43	-1.46512	1.46512	TTTTTTTTTTTTTCCCCCCCCCTCCCCACTTCCTCAACCTTCA			In	PF3D7_0907100.1	Sense	0	conserved Plasmodium protein, unknown function
9	369181	41	1.31707	1.31707	TTCTTTTGTTTCTGGGGGGGGGTGGGGGAAATAATCATTTT			Ups	PF3D7_0907900.1	Antisense	392	peptide deformylase
9	500023	39	-1.15385	1.15385	ATTTTGTTTTCTTTCCCCCCCCCCCTTTTTTACTAAATT			Ups	PF3D7_0911000.1	Antisense	160	phosphatidylinositol N-acetylglucosaminyltransferase, putative
9	602787	31	-1.3871	1.3871	TTTTTTCCCCCCACACACATTCCCCTTTTAT			In	PF3D7_0914100.1	Sense	0	conserved Plasmodium protein, unknown function
9	634303	38	1.15789	1.15789	TTCTTTTTGAATAGGGGGTGGGGGGTGTAAAATCATTT			Ups	PF3D7_0914800.1	Antisense	103	GINS complex subunit Psf3, putative
9	1085421	40	-1.175	1.175	CTGAAATGAATACACCCCCCCCCCCCATATGTATATATAT			In	PF3D7_0926600.1	Antisense	0	conserved Plasmodium membrane protein, unknown function
10	32205	28	-1.67857	1.67857	CTCCTCCCAACACCCCGAAAACCCCTCA		Yes	In	PF3D7_1000100.1	Antisense	0	erythrocyte membrane protein 1, PfEMP1
10	32210	26	-1.76923	1.76923	CCCAACACCCCGAAAACCCCTCAACC		Yes	In	PF3D7_1000100.1	Antisense	0	erythrocyte membrane protein 1, PfEMP1
10	48416	30	-1.9	1.9	TGCCCCCATCCGCCCCACACATCGCCCCAC			In	PF3D7_1000500.1	Sense	0	rifin
10	202870	37	1.21622	1.21622	GTATAATATATTGGGGGGTGGGGTGGCGAGCAAAAAA			Ups	PF3D7_1004300.1	Antisense	26	E3 ubiquitin-protein ligase, putative
10	733959	38	-1.15789	1.15789	TAATTTTGAACATCCCCCCTCCCCCAAAAAAAAAAAAA			Ups	PF3D7_1018400.1	Antisense	763	conserved Plasmodium protein, unknown function
10	768178	35	1.62857	1.62857	TTTTTTTGGGGGGGAAGGGAGGTAGGGGATAAATA			In	PF3D7_1019100.1	Antisense	0	conserved Plasmodium protein, unknown function
10	900594	37	-1.43243	1.43243	TCATCGTCATCCCCATCCCCATCCCCATCTTCTTCAT			In	PF3D7_1021800.1	Sense	0	schizont egress antigen-1
10	989003	36	-1.19444	1.19444	TTTTTGATTTTCCCCCCTCCCCTCCTTACTTTGATT			In	PF3D7_1023600.1	Sense	0	conserved protein, unknown function
10	1258443	26	-1.88462	1.88462	CCCCATCTTCCCCCTGGAACGACCCC			In	PF3D7_1031200.1	Antisense	0	MORN repeat-containing protein 1
11	592	26	-1.65385	1.65385	ACCCTAACCCCTAAACCCTAAACCCT	Yes	Yes	Ups	PF3D7_1100100.1	Antisense	23568	erythrocyte membrane protein 1, PfEMP1
11	599	25	-1.72	1.72	CCCCTAAACCCTAAACCCTAAACCC	Yes	Yes	Ups	PF3D7_1100100.1	Antisense	23561	erythrocyte membrane protein 1, PfEMP1
11	29379	26	-1.73077	1.73077	CCTTTACCCCCCCTTACAACCGCCCT		Yes	In	PF3D7_1100100.1	Antisense	0	erythrocyte membrane protein 1, PfEMP1
11	39905	25	-1.72	1.72	CTCCTCCGCCTCCGCCTCCCCCACC			In	PF3D7_1100200.1	Sense	0	erythrocyte membrane protein 1, PfEMP1
11	94657	30	-1.43333	1.43333	CAGTACCTCCCCCCCTATATTGCCCCTGGA			Down	PF3D7_1101900.1	Antisense	-3783	erythrocyte membrane protein 1 (PfEMP1), pseudogene
11	443843	37	1.32432	1.32432	TTTTTTTTTGGAGGGGGGGGGAAGGTTGAAGGTGCTT			Ups	PF3D7_1111300.1	Antisense	15	protein transport protein BOS1, putative
11	720471	40	1.175	1.175	ATAAAAAAATCAAAGGGGGGGGGGGGAAAAAAAAAAAAAA			Ups	PF3D7_1119100.1	Sense	521	tRNA m(1)G methyltransferase, putative
11	748909	39	-1.12821	1.12821	TTGTTAATTTTTTTCCCCCCCCCCCAATCTTTTTAAATT			Ups	PF3D7_1119900.1	Antisense	243	protein transport protein SEC16, putative
11	934682	44	1.43182	1.43182	TTTTTTTTTTTTTTGGGGGGGGGGGGGGTTGGAAGATTGAGTTT			Ups	PF3D7_1123500.1	Antisense	1318	golgi protein 2
11	2031363	25	1.72	1.72	GAGGGGTCGGGACCAAAAGAGGGGG			In	PF3D7_1150400.1	Sense	0	erythrocyte membrane protein 1, PfEMP1
11	2031365	25	1.72	1.72	GGGGTCGGGACCAAAAGAGGGGGAG			In	PF3D7_1150400.1	Sense	0	erythrocyte membrane protein 1, PfEMP1
12	20266	26	-1.65385	1.65385	ACCCCAAACGGAAACCCTCTCCCCCA		Yes	In	PF3D7_1200100.1	Antisense	0	erythrocyte membrane protein 1, PfEMP1
12	20416	30	-1.43333	1.43333	GATAACACCCCCACCACCCTCACCCAATTT		Yes	In	PF3D7_1200100.1	Antisense	0	erythrocyte membrane protein 1, PfEMP1
12	21911	25	-1.72	1.72	CCCCAAGACCTCGACCAAAACCCCC		Yes	In	PF3D7_1200100.1	Antisense	0	erythrocyte membrane protein 1, PfEMP1
12	21925	31	-1.6129	1.6129	CCAAAACCCCCACAAGAACCCCAACCCTACT		Yes	In	PF3D7_1200100.1	Antisense	0	erythrocyte membrane protein 1, PfEMP1
12	36180	32	-1.59375	1.59375	CCGACACCCTTACCCCAACTACCCCCTACAGC			In	PF3D7_1200400.1	Antisense	0	erythrocyte membrane protein 1, PfEMP1
12	39932	26	-1.73077	1.73077	CCACCCTTACCCCCACCTCTGCCTCC			In	PF3D7_1200400.1	Antisense	0	erythrocyte membrane protein 1, PfEMP1
12	768822	26	1.73077	1.73077	AGGGGGGGTATTGGTGGTGATGGAGG			In	PF3D7_1219300.1	Antisense	0	erythrocyte membrane protein 1, PfEMP1
12	768848	26	1.65385	1.65385	CGCCGCAGGGGCCGGGGGTTCGGGGA			In	PF3D7_1219300.1	Antisense	0	erythrocyte membrane protein 1, PfEMP1
12	768852	25	1.72	1.72	GCAGGGGCCGGGGGTTCGGGGACCA			In	PF3D7_1219300.1	Antisense	0	erythrocyte membrane protein 1, PfEMP1
12	768854	26	1.65385	1.65385	AGGGGCCGGGGGTTCGGGGACCACGT			In	PF3D7_1219300.1	Antisense	0	erythrocyte membrane protein 1, PfEMP1
12	770428	34	1.5	1.5	TTAACGTGGGGGTGTTGAGGGTGGGGGTGTTATC			In	PF3D7_1219300.1	Antisense	0	erythrocyte membrane protein 1, PfEMP1
12	857969	27	-1.66667	1.66667	TCCTTACCCCCCCTAAAACCGACCCAC			In	PF3D7_1221400.1	Antisense	0	inner membrane complex protein 1h, putative
12	985247	26	1.92308	1.92308	GGGGTTGGGTTAGGGTCTATGAGGGG			Down	PF3D7_1224200.1	Sense	-772	BRO1 domain-containing protein, putative
12	1179362	26	1.65385	1.65385	AGGAGGGGGGGGTGAAATGGTGAAGA			Ups	PF3D7_1228800.1	Antisense	176	WD repeat-containing protein, putative
12	1201094	39	1.20513	1.20513	CTTAAAAAAAAAAGGGGGGGGAGGGGAAAAAAAAAAAAA			Ups	PF3D7_1229100.1	Antisense	1880	multidrug resistance-associated protein 2
12	1360355	42	1.45238	1.45238	TGTTTTTTTTTTTGGGGGGGTGGGGGGAAGGACGAAGGAGCA			Down	PF3D7_1233200.1	Antisense	-276	conserved Plasmodium protein, unknown function
12	1478859	25	-1.72	1.72	CTCCATCCCCTTCTCCATCCCCTTC			In	PF3D7_1235400.1	Sense	0	tetQ family GTPase, putative
12	1478861	26	-1.76923	1.76923	CCATCCCCTTCTCCATCCCCTTCTCC			In	PF3D7_1235400.1	Sense	0	tetQ family GTPase, putative
12	1478865	28	-2.07143	2.07143	CCCCTTCTCCATCCCCTTCTCCATCCCC			In	PF3D7_1235400.1	Sense	0	tetQ family GTPase, putative
12	1478871	25	-1.72	1.72	CTCCATCCCCTTCTCCATCCCCTTC			In	PF3D7_1235400.1	Sense	0	tetQ family GTPase, putative
12	1478873	26	-1.76923	1.76923	CCATCCCCTTCTCCATCCCCTTCTCC			In	PF3D7_1235400.1	Sense	0	tetQ family GTPase, putative
12	1478877	28	-2.07143	2.07143	CCCCTTCTCCATCCCCTTCTCCATCCCC			In	PF3D7_1235400.1	Sense	0	tetQ family GTPase, putative
12	1478883	25	-1.72	1.72	CTCCATCCCCTTCTCCATCCCCTTC			In	PF3D7_1235400.1	Sense	0	tetQ family GTPase, putative
12	1478885	26	-1.76923	1.76923	CCATCCCCTTCTCCATCCCCTTCTCC			In	PF3D7_1235400.1	Sense	0	tetQ family GTPase, putative
12	1478889	28	-2.07143	2.07143	CCCCTTCTCCATCCCCTTCTCCATCCCC			In	PF3D7_1235400.1	Sense	0	tetQ family GTPase, putative
12	1478895	25	-1.72	1.72	CTCCATCCCCTTCTCCATCCCCTTC			In	PF3D7_1235400.1	Sense	0	tetQ family GTPase, putative
12	1478897	26	-1.76923	1.76923	CCATCCCCTTCTCCATCCCCTTCTCC			In	PF3D7_1235400.1	Sense	0	tetQ family GTPase, putative
12	1478901	28	-2.07143	2.07143	CCCCTTCTCCATCCCCTTCTCCATCCCC			In	PF3D7_1235400.1	Sense	0	tetQ family GTPase, putative
12	1478907	25	-1.72	1.72	CTCCATCCCCTTCTCCATCCCCTTC			In	PF3D7_1235400.1	Sense	0	tetQ family GTPase, putative
12	1478909	26	-1.76923	1.76923	CCATCCCCTTCTCCATCCCCTTCTCC			In	PF3D7_1235400.1	Sense	0	tetQ family GTPase, putative
12	1478913	28	-2.07143	2.07143	CCCCTTCTCCATCCCCTTCTCCATCCCC			In	PF3D7_1235400.1	Sense	0	tetQ family GTPase, putative
12	1478919	25	-1.72	1.72	CTCCATCCCCTTCTCCATCCCCTTC			In	PF3D7_1235400.1	Sense	0	tetQ family GTPase, putative
12	1478921	26	-1.76923	1.76923	CCATCCCCTTCTCCATCCCCTTCTCC			In	PF3D7_1235400.1	Sense	0	tetQ family GTPase, putative
12	1478925	28	-2.07143	2.07143	CCCCTTCTCCATCCCCTTCTCCATCCCC			In	PF3D7_1235400.1	Sense	0	tetQ family GTPase, putative
12	1478931	25	-1.72	1.72	CTCCATCCCCTTCTCCATCCCCTTC			In	PF3D7_1235400.1	Sense	0	tetQ family GTPase, putative
12	1478933	26	-1.76923	1.76923	CCATCCCCTTCTCCATCCCCTTCTCC			In	PF3D7_1235400.1	Sense	0	tetQ family GTPase, putative
12	1478937	28	-2.07143	2.07143	CCCCTTCTCCATCCCCTTCTCCATCCCC			In	PF3D7_1235400.1	Sense	0	tetQ family GTPase, putative
12	1478943	25	-1.72	1.72	CTCCATCCCCTTCTCCATCCCCTTC			In	PF3D7_1235400.1	Sense	0	tetQ family GTPase, putative
12	1478945	26	-1.76923	1.76923	CCATCCCCTTCTCCATCCCCTTCTCC			In	PF3D7_1235400.1	Sense	0	tetQ family GTPase, putative
12	1478949	28	-2.07143	2.07143	CCCCTTCTCCATCCCCTTCTCCATCCCC			In	PF3D7_1235400.1	Sense	0	tetQ family GTPase, putative
12	1478955	25	-1.72	1.72	CTCCATCCCCTTCTCCATCCCCTTC			In	PF3D7_1235400.1	Sense	0	tetQ family GTPase, putative
12	1478957	26	-1.76923	1.76923	CCATCCCCTTCTCCATCCCCTTCTCC			In	PF3D7_1235400.1	Sense	0	tetQ family GTPase, putative
12	1478961	28	-2.07143	2.07143	CCCCTTCTCCATCCCCTTCTCCATCCCC			In	PF3D7_1235400.1	Sense	0	tetQ family GTPase, putative
12	1478967	25	-1.72	1.72	CTCCATCCCCTTCTCCATCCCCTTC			In	PF3D7_1235400.1	Sense	0	tetQ family GTPase, putative
12	1478969	26	-1.76923	1.76923	CCATCCCCTTCTCCATCCCCTTCTCC			In	PF3D7_1235400.1	Sense	0	tetQ family GTPase, putative
12	1478973	28	-2.07143	2.07143	CCCCTTCTCCATCCCCTTCTCCATCCCC			In	PF3D7_1235400.1	Sense	0	tetQ family GTPase, putative
12	1478979	25	-1.72	1.72	CTCCATCCCCTTCTCCATCCCCTTC			In	PF3D7_1235400.1	Sense	0	tetQ family GTPase, putative
12	1478981	25	-1.72	1.72	CCATCCCCTTCTCCATCCCCTTCTC			In	PF3D7_1235400.1	Sense	0	tetQ family GTPase, putative
12	1593644	39	1.38462	1.38462	AAAAAGATTACAGGGGGGGAAGGGGAATGTAGGGTTTTA			Ups	PF3D7_1238400.1	Antisense	12	conserved protein, unknown function
12	1697593	31	-1.64516	1.64516	TCCTCCACCGCCTCCCCGATCACCCCCTATA			In	PF3D7_1240300.1	Antisense	0	erythrocyte membrane protein 1, PfEMP1
12	1697603	29	-1.89655	1.89655	CCTCCCCGATCACCCCCTATAGTTCCCCT			In	PF3D7_1240300.1	Antisense	0	erythrocyte membrane protein 1, PfEMP1
12	1709739	26	-1.65385	1.65385	ACCCAACCACGACCAAAACCCCCCCG			In	PF3D7_1240400.1	Antisense	0	erythrocyte membrane protein 1, PfEMP1
12	1724986	32	-1.6875	1.6875	CCACATCCCCCACATCAGACACCCCCCCTGAT			In	PF3D7_1240600.1	Antisense	0	erythrocyte membrane protein 1, PfEMP1
12	1725164	25	-1.72	1.72	AACCAGCAACCCCCATGAAACCCCC			In	PF3D7_1240600.1	Antisense	0	erythrocyte membrane protein 1, PfEMP1
12	1989030	30	1.7	1.7	AACGGGGGGAGTTGAAATGGGAGGGGTTGT			In	PF3D7_1248600.1	Sense	0	conserved Plasmodium protein, unknown function
12	2094220	26	1.65385	1.65385	CGGTATTATGAAAAGGGGGGAGGGGC			In	PF3D7_1251200.1	Sense	0	coronin
12	2243592	27	2	2	GGGGGGTTGTGGTTGTGGTCGTGGGGG		Yes	In	PF3D7_1255200.1	Antisense	0	erythrocyte membrane protein 1, PfEMP1
13	496	26	-1.76923	1.76923	CCCTAAACCCTGAACCCCCTAAACCC	Yes	Yes	Ups	PF3D7_1300100.1	Antisense	20868	erythrocyte membrane protein 1, PfEMP1
13	503	26	-1.76923	1.76923	CCCTGAACCCCCTAAACCCTAAACCC	Yes	Yes	Ups	PF3D7_1300100.1	Antisense	20861	erythrocyte membrane protein 1, PfEMP1
13	510	25	-1.72	1.72	CCCCCTAAACCCTAAACCCTGAACC	Yes	Yes	Ups	PF3D7_1300100.1	Antisense	20854	erythrocyte membrane protein 1, PfEMP1
13	35966	25	1.76	1.76	GGGCGGTTTTAAGGGGGGGTAAAGG			In	PF3D7_1300300.1	Antisense	0	erythrocyte membrane protein 1, PfEMP1
13	35975	33	1.93939	1.93939	TAAGGGGGGGTAAAGGTGGTGGAGGAGGGGGTA			In	PF3D7_1300300.1	Antisense	0	erythrocyte membrane protein 1, PfEMP1
13	38005	38	1.44737	1.44737	GTTTGTGTGTCGGGGTTTGGGGGTGGGGAACATGTATT			In	PF3D7_1300300.1	Antisense	0	erythrocyte membrane protein 1, PfEMP1
13	81557	42	-1.35714	1.35714	TTAATTCAAAAAATCCCCCCCCCCCCCCAAAAAAAAAAAAAA			Ups	PF3D7_1301400.1	Antisense	1161	Plasmodium exported protein (hyp12), unknown function
13	214531	38	1.23684	1.23684	TTTTTTTTTTTTGGGGGGGGATGGGGATTGTCATTCAA			Ups	PF3D7_1303900.1	Sense	760	conserved protein, unknown function
13	360126	40	-1.35	1.35	TATTTTCTTTTAACCCCCCCCCCACCCTTACATTCTCACA			Ups	PF3D7_1308100.1	Antisense	43	CCAAT-binding transcription factor, putative
13	458615	43	-1.53488	1.53488	ACACCCAAATATTTTCCCCCTCCCCCCCCCAAAAAAAAAAAAA			Ups	PF3D7_1310400.1	Antisense	346	conserved Plasmodium protein, unknown function
13	716438	32	-1.40625	1.40625	GAAAAATCCCCCCCTTATTTTCCCCATTTCAC			Down	PF3D7_1317100.1	Antisense	-1477	DNA replication licensing factor MCM4
13	1203892	39	1.23077	1.23077	TATACCTAATTTGGGGGGGAGGGGGATGGTTAAAAAATA			Down	PF3D7_1328500.1	Antisense	-294	alpha/beta-hydrolase, putative
13	1325470	28	1.53571	1.53571	TTATATATATTGGAAGGGGGGGGGGAGC			Down	PF3D7_1332000.1	Antisense	-443	syntaxin, Qa-SNARE family
13	1762440	39	-1.25641	1.25641	TATTTTTTTATTTCCCCCTCCCCCCTATTATTAACCTCA			Down	PF3D7_1344000.1	Antisense	-449	aminomethyltransferase, putative
13	2916051	25	-1.72	1.72	CCCAAAGAGCCATACCCCCCCCTAT	Yes	Yes	Ups	PF3D7_1373500.1	Sense	23711	erythrocyte membrane protein 1, PfEMP1
13	2917328	29	-1.55172	1.55172	ATACCACTATATTTACCCCCCCCCCTTAA	Yes	Yes	Ups	PF3D7_1373500.1	Sense	24988	erythrocyte membrane protein 1, PfEMP1
14	11	25	-1.72	1.72	CCCTAAACCCTAAACCCTAAACCCC	Yes	Yes	Ups	PF3D7_1400100.1	Antisense	1382	erythrocyte membrane protein 1 (PfEMP1), pseudogene
14	18	25	-1.72	1.72	CCCTAAACCCTAAACCCCTAAACCC	Yes	Yes	Ups	PF3D7_1400100.1	Antisense	1375	erythrocyte membrane protein 1 (PfEMP1), pseudogene
14	25	25	-1.72	1.72	CCCTAAACCCCTAAACCCTAAACCC	Yes	Yes	Ups	PF3D7_1400100.1	Antisense	1368	erythrocyte membrane protein 1 (PfEMP1), pseudogene
14	1294	26	-1.65385	1.65385	ACCCTAAACCCTAACCCCTAAACCCT	Yes	Yes	Ups	PF3D7_1400100.1	Antisense	99	erythrocyte membrane protein 1 (PfEMP1), pseudogene
14	1301	26	-1.65385	1.65385	ACCCTAACCCCTAAACCCTAAACCCT	Yes	Yes	Ups	PF3D7_1400100.1	Antisense	92	erythrocyte membrane protein 1 (PfEMP1), pseudogene
14	1308	25	-1.72	1.72	CCCCTAAACCCTAAACCCTAAACCC	Yes	Yes	Ups	PF3D7_1400100.1	Antisense	85	erythrocyte membrane protein 1 (PfEMP1), pseudogene
14	1377	36	-1.58333	1.58333	AACCCTGAACCCTAAACCCGCCCCCCCTACTTCCGT	Yes	Yes	Ups	PF3D7_1400100.1	Antisense	16	erythrocyte membrane protein 1 (PfEMP1), pseudogene
14	1392	26	-1.69231	1.69231	ACCCGCCCCCCCTACTTCCGTTACCT		Yes	Ups	PF3D7_1400100.1	Antisense	1	erythrocyte membrane protein 1 (PfEMP1), pseudogene
14	84637	29	-1.44828	1.44828	AGTACCCCCACCCGCGTCCCCAATTTATG			Ups	PF3D7_1402200.1	Antisense	98	cytochrome c oxidase subunit ApiCOX19, putative
14	516009	32	1.375	1.375	AAACAAGGTATAAGGGTGGGGGGGGAAAAAAA			In	PF3D7_1412700.1	Sense	0	AAA family ATPase, putative
14	1235024	40	-1.65	1.65	CCTCTTCTCCTTCCCCTTCCCCTTCCCCTTCATCACCTTC			In	PF3D7_1431400.1	Sense	0	surface-related antigen SRA
14	1672919	37	1.43243	1.43243	TTTTTTTTTTGGGGGGGGGCAGTGGGGTGATACATGT			Down	PF3D7_1441100.1	Antisense	-467	conserved Plasmodium protein, unknown function
14	2260102	27	-1.74074	1.74074	ACCCCCATTAGTTATTAACCCCCCACC			In	PF3D7_1455300.1	Antisense	0	conserved protein, unknown function
14	2594483	31	-1.3871	1.3871	ATATATATTTATTCCCCACCCCCCCAGTTTT			Ups	PF3D7_1464000.1	Sense	364	YL1 nuclear protein, putative
14	2594494	27	-1.59259	1.59259	TTCCCCACCCCCCCAGTTTTGTTACAT			Ups	PF3D7_1464000.1	Sense	375	YL1 nuclear protein, putative

## Sheet: P.relictum SGS1-like
Chromosome	Location	LENGTH	SCORE	ABS_SCORE	Sequence	Telomere?	upsB?	Coding, upstream, or downstream?	Nearest gene ID	Strand (cf gene or nearest gene)	Distance from nearest gene	Gene Annotation
1	309830	35	-1.45714	1.45714	TTTTTTTTCCCCCTCCCCCATTCACCCACATTATT			Down	PRELSG_0107000.1	Sense	-74	protein SCO1, putative
1	528930	40	1.25	1.25	ACTTTTTTTTTTTGGGGGGGGGAGGGGATTTAAAATTAAC			Ups	PRELSG_0112800.1	Sense	404	conserved Plasmodium protein, unknown function
2	314714	40	1.275	1.275	TTAAAACATGGAGGAGGGGGAGGGGGAAAAAAAAAGGAAT			Ups	PRELSG_0209600.1	Antisense	947	ATP synthase-associated protein, putative
2	410886	29	-1.7931	1.7931	TTCCCCCCCCCCTAAACTCTTTTTCTCCC			Ups	PRELSG_0212400.1	Sense	99	major facilitator superfamily-related transporter, putative
3	304360	30	-1.53333	1.53333	TATACCCATCCCCCCTTTGCCTCCCAAATC			In	PRELSG_0306600.1	Antisense	0	chaperone protein DnaJ, putative
4	589369	48	-1.6875	1.6875	TCCCCGAAAAGACCCCCAATTACCCCCCCTAGTGCTGCCCCCACTAAT			In	PRELSG_0415700.1	Sense	0	pantothenate transporter, putative
5	490423	27	-1.62963	1.62963	CACTTTTCCCCCCCCCCTATTATCTCA			Ups	PRELSG_0513700.1	Antisense	534	conserved Plasmodium protein, unknown function
5	657826	65	-1.75385	1.75385	TCCATACACAGCTCTCCCCCCACCCCCTCCACCAGTTCCCCCTCCTCCCCCTCCACCTCAACCAG			In	PRELSG_0517900.1	Antisense	0	apical asparagine-rich protein AARP, putative
7	641625	27	1.66667	1.66667	AGGATGGGGCAGAAATAGGAGGGGGAG			In	PRELSG_0716400.1	Sense	0	gamma-glutamylcysteine synthetase, putative
8	426251	39	-1.25641	1.25641	TCTAATAAAAAATCCCCCCACCCCCCAAAAAAAAAAAAA			In	PRELSG_0811900.1	Sense	0	GDP-L-fucose synthase, putative
8	1060426	26	-1.65385	1.65385	TACCAGTTAGCCCCTCCTCCCCCTCA			In	PRELSG_0827900.1	Antisense	0	conserved Plasmodium protein, unknown function
8	1262271	35	1.28571	1.28571	AAAGAAAAAAGGAAAGGGGGGGGGGAAAAAAAAAA			In	PRELSG_0833400.1	Sense	0	pre-mRNA-splicing factor PRP46, putative
9	555661	34	1.32353	1.32353	ATTTATTTTGGGGGGGAGAGAGGGGATCATATAT			Down	PRELSG_0916300.1	Sense	-217	AP-4 complex subunit mu, putative
9	1293704	39	-1.10256	1.10256	TATAATTAATTTTTCCCCCCCCCCCATAAAGAAATATAA			Ups	PRELSG_0936200.1	Antisense	1067	protein phosphatase PPM2, putative
10	40702	28	-1.60714	1.60714	TACCTAAATCCCCTTTTCCTCCCCCTAC			In	PRELSG_1000800.1	Sense	0	conserved Plasmodium protein, unknown function
10	571931	40	-1.25	1.25	CATTTTTTTTTTTTCCCCCCCCCCCCTTATTTTTCTTTTT			In	PRELSG_1015800.1	Sense	0	cation-transporting ATPase 1, putative
10	1102516	29	-1.48276	1.48276	TTTTTAGAAACCTATCCCCCCCCCCAAAA			Ups	PRELSG_1029200.1	Sense	641	cullin, putative
10	1102523	28	-1.53571	1.53571	AAACCTATCCCCCCCCCCAAAAGAAAAA			Ups	PRELSG_1029200.1	Sense	648	cullin, putative
12	341768	25	1.76	1.76	GGGGAGTTGGGATTTGAGATTGGGG			In	PRELSG_1209100.1	Antisense	0	conserved Plasmodium protein, unknown function
12	1033890	43	-1.51163	1.51163	TGTTATAATATTTCCCCCCCCCTCCCCCCCTTTTTCTCTTAAT			Down	PRELSG_1227400.1	Antisense	-370	RAP protein, putative
12	1230305	39	-1.28205	1.28205	TAATTTTTTTTTTCCCCCCCCTCCCCCATAGATTTATTG			Down	PRELSG_1232600.1	Antisense	-328	ubiquitin-protein ligase, putative
12	1276908	25	-1.84	1.84	CCCCTAACACCTCTTCCAAACCCCC			In	PRELSG_1234000.1	Sense	0	40S ribosomal protein S5, putative
12	2181869	25	-1.72	1.72	CTTCTATTCCCCCTACTCCCCATCC			In	PRELSG_1255800.1	Sense	0	aconitate hydratase, putative
12	2181877	26	-1.80769	1.80769	CCCCCTACTCCCCATCCTAATATTCC			In	PRELSG_1255800.1	Sense	0	aconitate hydratase, putative
12	2327334	39	1.10256	1.10256	CAATTTTTTTTTTTGGGGGGGGGGGAAATTAAAAAAAAA			Ups	PRELSG_1260500.1	Sense	2338	conserved Plasmodium protein, unknown function
13	523953	31	-1.77419	1.77419	TAGCCCCTTTATATATTTCCCCCCCCCCTTT			Ups	PRELSG_1312700.1	Sense	366	glutathione peroxidase-like thioredoxin peroxidase, putative
13	1203139	35	-1.45714	1.45714	CCAAATTTACCCCCCAATTTGCCCCCTAATTTACC			In	PRELSG_1331000.1	Antisense	0	splicing factor 3B subunit 4, putative
13	1528048	25	-1.72	1.72	CATCACCCCCCCTTCCTCCTCTTCC			In	PRELSG_1339500.1	Sense	0	GTP-binding protein Obg1, putative
13	1528050	28	-1.60714	1.60714	TCACCCCCCCTTCCTCCTCTTCCTCCTG			In	PRELSG_1339500.1	Sense	0	GTP-binding protein Obg1, putative
13	1717609	26	-1.73077	1.73077	CCTCCTCCACCTCTACCTCCCCCACC			In	PRELSG_1343700.1	Sense	0	rRNA 2'-O-methyltransferase fibrillarin, putative
13	1717624	26	-1.73077	1.73077	CCTCCCCCACCTCTACCTCCTCCACC			In	PRELSG_1343700.1	Sense	0	rRNA 2'-O-methyltransferase fibrillarin, putative
13	1717639	26	-1.73077	1.73077	CCTCCTCCACCTCTACCTCCCCCACC			In	PRELSG_1343700.1	Sense	0	rRNA 2'-O-methyltransferase fibrillarin, putative
13	1717654	26	-1.73077	1.73077	CCTCCCCCACCTCTTCCTCCTCCACC			In	PRELSG_1343700.1	Sense	0	rRNA 2'-O-methyltransferase fibrillarin, putative
14	299899	29	-1.55172	1.55172	GGCCCTCTTTCCCTCTCTCCCCCCCAAAA			Down	PRELSG_1407600.1	Sense	-183	conserved protein, unknown function
14	1776963	40	-1.35	1.35	GAGTTATCATCCGCCCCCCCCACCCCCACTAAATGCAGTA			In	PRELSG_1446800.1	Antisense	0	protein transport protein SEC13, putative
PRELSG_00_v1_archived_contig_49	31906	35	1.51429	1.51429	TTGGTGAGAGGGGGTGGGGAAATAGGGTTTATATG			Ups	PRELSG_0004100.1	Antisense	3480	early transcribed membrane protein
PRELSG_00_v1_archived_contig_94	28	34	-1.58824	1.58824	GSKTTATCCCCGTTCCCGCTCCCCCGCACCCTCA			Down	PRELSG_0008000.1	Sense	-9729	reticulocyte binding protein, putative
PRELSG_00_v1_archived_contig_94	38	55	-1.94545	1.94545	TTCCCGCTCCCCCGCACCCTCAACCCCCACCCCTAACCCCTGAACCCTGAACCCT			Down	PRELSG_0008000.1	Sense	-9719	reticulocyte binding protein, putative
PRELSG_00_v1_archived_contig_104	44	26	-1.65385	1.65385	ACCCTGAACCCTCAACCCTAACCCCT			Down	PRELSG_0012300.1	Sense	-879	Plasmodium exported protein, unknown function
PRELSG_00_v1_archived_contig_104	51	26	-1.65385	1.65385	ACCCTCAACCCTAACCCCTGAACCCT			Down	PRELSG_0012300.1	Sense	-872	Plasmodium exported protein, unknown function
PRELSG_00_v1_archived_contig_158	1	28	-1.82143	1.82143	AACCCCAAACCCGAAACCCTCCACCCCG			Down	PRELSG_0015400.1	Sense	-712	conserved Plasmodium protein, unknown function
PRELSG_00_v1_archived_contig_158	16	28	-1.75	1.75	ACCCTCCACCCCGGAACCCAAACCCCGA			Down	PRELSG_0015400.1	Sense	-697	conserved Plasmodium protein, unknown function
PRELSG_00_v1_archived_contig_158	21	30	-1.86667	1.86667	CCACCCCGGAACCCAAACCCCGAACCCCAA			Down	PRELSG_0015400.1	Sense	-692	conserved Plasmodium protein, unknown function
PRELSG_00_v1_archived_contig_158	29	29	-1.58621	1.58621	GAACCCAAACCCCGAACCCCAAACCCTGA			Down	PRELSG_0015400.1	Sense	-684	conserved Plasmodium protein, unknown function
PRELSG_00_v1_archived_contig_158	36	28	-1.71429	1.71429	AACCCCGAACCCCAAACCCTGAACCCTA			Down	PRELSG_0015400.1	Sense	-677	conserved Plasmodium protein, unknown function
PRELSG_00_v1_archived_contig_235	1244	26	1.65385	1.65385	AGAAGGAAATGAAGAAGGGGGGGGGA			None

## Sheet: P.gallinaceum 8A
Chromosome	Location	LENGTH	SCORE	ABS_SCORE	Sequence	Telomere?	upsB?	Coding, upstream, or downstream?	Nearest gene ID	Strand (cf gene or nearest gene)	Distance from nearest gene	Gene Annotation
PGAL8A_union_v1_archived_contig_98	1157	25	-1.76	1.76	CCCCTAAACCTAAACCCTGAACCCC			Ups	PGAL8A_00329300.1	Antisense	1337	reticulocyte binding protein, putative
PGAL8A_union_v1_archived_contig_98	1178	25	-1.76	1.76	CCCCTAAACCTAAACCCTGAACCCC			Ups	PGAL8A_00329300.1	Antisense	1316	reticulocyte binding protein, putative
PGAL8A_union_v1_archived_contig_98	625770	25	-1.72	1.72	CCCTTTTCACCCCAAGCTTCTCCCC			In	PGAL8A_00342100.1	Sense	0	cysteine proteinase, putative
PGAL8A_union_v1_archived_contig_98	695825	30	-1.73333	1.73333	TCCTCCCCCTGGACCACCACCACCCCCAAA			In	PGAL8A_00344000.1	Antisense	0	conserved Plasmodium protein, unknown function
PGAL8A_union_v1_archived_contig_87	457076	25	1.76	1.76	GGAGGAGCAGGAGGAAAAGGGGGGG			In	PGAL8A_00283200.1	Sense	0	GTP-binding protein Obg1, putative
PGAL8A_union_v1_archived_contig_65	496661	26	1.65385	1.65385	TGGTTGAGGGGGGGGGTAAGAAATGA			In	PGAL8A_00140500.1	Antisense	0	conserved Plasmodium protein, unknown function
PGAL8A_union_v1_archived_contig_152	114429	47	-1.68085	1.68085	GATTTAAAGATTCCCCCCTCCCCCCCTCCCTCTCCCCCTTAAGTAAA			In	PGAL8A_00500400.1	Sense	0	PUB domain-containing protein, putative
PGAL8A_union_v1_archived_contig_152	328344	38	-1.44737	1.44737	ATATCCGTACTTCCCCCTTCCCCTCCCCAGAAAAAAAA			Down	PGAL8A_00505900.1	Sense	-162	conserved protein, unknown function
PGAL8A_union_v1_archived_contig_119	783951	54	1.96296	1.96296	TTTTTTTTTTTTTGGGGTGGGGGGGGGGGGGGGGGGGGGGAGAGAAAATATTTT			In	PGAL8A_00433300.1	Sense	0	ADP-ribosylation factor, putative
PGAL8A_union_v1_archived_contig_130	56147	29	-1.68966	1.68966	CCACCACCACCTCCACCTCCTCCCCCATC			In	PGAL8A_00452400.1	Antisense	0	protein transport protein SEC13, putative
PGAL8A_union_v1_archived_contig_130	56564	28	-1.60714	1.60714	CAACCTCCCCCACCACCACCACCTCCAT			In	PGAL8A_00452400.1	Antisense	0	protein transport protein SEC13, putative
PGAL8A_union_v1_archived_contig_130	56748	35	-1.28571	1.28571	GTTATCATCCACCACCCCCACCCCCTATGAATGCA			In	PGAL8A_00452400.1	Antisense	0	protein transport protein SEC13, putative
PGAL8A_union_v1_archived_contig_21	325531	28	-1.60714	1.60714	AACCTTCCATTTCCCCCATATCCCCAAC			In	PGAL8A_00029600.1	Sense	0	guanidine nucleotide exchange factor, putative
PGAL8A_union_v1_archived_contig_62	12198	39	1.20513	1.20513	TTTTTTTTTTTTTGGGGGGGGGGAGGGTTCTCTTATTAA			Ups	PGAL8A_00094400.1	Sense	7892	conserved Plasmodium protein, unknown function
PGAL8A_union_v1_archived_contig_63	180957	28	1.64286	1.64286	AGTGGGGGTATTTTGTTAGGGGGAGGTT			In	PGAL8A_00114300.1	Sense	0	zinc transporter ZIP domain-containing protein
PGAL8A_union_v1_archived_contig_61	132502	28	1.71429	1.71429	TTGGGGGAGGTGGAGGAGGAGGAGGAGG			In	PGAL8A_00089400.1	Antisense	0	RNA-binding protein, putative
PGAL8A_union_v1_archived_contig_68	110830	37	1.35135	1.35135	GCTATATATGTGGGGAAGGGGAGGGGAAATGTACGTA			Down	PGAL8A_00180200.1	Sense	-889	Plasmodium exported protein, unknown function
PGAL8A_union_v1_archived_contig_90	1947	31	-1.70968	1.70968	TTTTCCCCTCCCCATATCAATTCCCCCTTTT			Down	PGAL8A_00321900.1	Sense	-13694	hypothetical protein
PGAL8A_union_v1_archived_contig_74	66341	25	1.72	1.72	GAGAAGGGGAATGGTAAGGGGGATG			In	PGAL8A_00193600.1	Sense	0	apical asparagine-rich protein AARP, putative
PGAL8A_union_v1_archived_contig_74	66343	25	1.72	1.72	GAAGGGGAATGGTAAGGGGGATGAG			In	PGAL8A_00193600.1	Sense	0	apical asparagine-rich protein AARP, putative
PGAL8A_union_v1_archived_contig_129	187	26	1.57692	1.57692	CGGCGGGGGGGCGTGCTGGGCCGGGC			Down	PGAL8A_00450800.1	Antisense	-1910	surface-associated interspersed protein (SURFIN)
PGAL8A_union_v1_archived_contig_129	392	30	1.73333	1.73333	CGCGGGGACGGAAACGGGGAAGGGGGCCGG			Down	PGAL8A_00450800.1	Antisense	-1705	surface-associated interspersed protein (SURFIN)
PGAL8A_union_v1_archived_contig_129	417	47	-1.76596	1.76596	GCCGGCCGCGCCCCCCGCCCCTCTCCCCCTCTTTCCAACCCCGCGCC			Down	PGAL8A_00450800.1	Sense	-1680	surface-associated interspersed protein (SURFIN)
PGAL8A_union_v1_archived_contig_6	1992	26	-1.69231	1.69231	TCCCCTGCACTTTCACTCCCTCCCCT			Ups	PGAL8A_00000800.1	Sense	45	Plasmodium exported protein, unknown function
PGAL8A_union_v1_archived_contig_137	7311	39	1.48718	1.48718	AAAGAAAAAGAGGGGGAGAAGGGGGGGAAGGAAAACAGG			None
PGAL8A_union_v1_archived_contig_150	65	38	1.21053	1.21053	TTTTTTTAAATTTGGGGGGGAGGGGTGAAGAAATCTGT			None

## Sheet: P.berghei ANKA
Chromosome	Location	LENGTH	SCORE	ABS_SCORE	Sequence	Telomere?	upsB?	Coding, upstream, or downstream?	Nearest gene ID	Strand (cf gene or nearest gene)	Distance from nearest gene	Gene Annotation
1	68209	38	-1.26316	1.26316	TTTTATTCCTTCACCTCCCCCCCCCCTATTATGTTTAA			In	PBANKA_0101200.1	Sense	0	elongation factor G, putative
1	149134	35	1.25714	1.25714	AAAAATGAAAGGGGGGTAGGGGATGGATCGATATC			In	PBANKA_0103300.1	Sense	0	conserved Plasmodium protein, unknown function
1	289057	33	1.66667	1.66667	GATGAAGGGGGAATTGGGGAAAAGGGGAATGAT			In	PBANKA_0107200.1	Sense	0	conserved Plasmodium protein, unknown function
1	413635	31	1.45161	1.45161	AAATCGGGTTTGGGGGGCGGATGGGAAAGAT			In	PBANKA_0110300.1	Antisense	0	conserved Plasmodium protein, unknown function
1	450146	25	-1.76	1.76	CCTTTATACGTATTCCCCTCCCCCC			Ups	PBANKA_0111700.1	Antisense	403	50S ribosomal protein L18, apicoplast, putative
2	149024	34	-1.41176	1.41176	AAAAAAAACCCCCCCCAAATAACCCCAATTTAGC			Ups	PBANKA_0204300.1	Antisense	92	fatty acid elongation protein, GNS1/SUR4 family, putative, pseudogene
2	186722	38	1.44737	1.44737	AGAAAAGGGTAGCGTGGGTGGGGGGTTGAGGGATATTG			In	PBANKA_0205500.1	Sense	0	conserved Plasmodium protein, unknown function
2	535001	25	1.72	1.72	AATGGTATCATTATTGGGGGGGGGG			In	PBANKA_0214300.1	Antisense	0	AP-4 complex subunit beta, putative
2	535003	26	1.65385	1.65385	TGGTATCATTATTGGGGGGGGGGCGT			In	PBANKA_0214300.1	Antisense	0	AP-4 complex subunit beta, putative
3	154537	26	-1.73077	1.73077	CCTTCATCCCCCCAATAATAACCCCA			In	PBANKA_0304800.1	Sense	0	serine repeat antigen 4
3	373766	27	1.7037	1.7037	TGGGAATTTGGGGTTTGGAAAGGGGAG			In	PBANKA_0310800.1	Antisense	0	RTR1 domain-containing protein, putative
3	432220	25	1.72	1.72	GCTATTGAAGGGGGAGAGGGGGATG			In	PBANKA_0312400.1	Sense	0	DNA-directed RNA polymerase II subunit RPB2, putative
3	651631	25	1.72	1.72	AGTATGTTAATGGGTAAGGGGGGGG			Ups	PBANKA_0317161.1	Sense	1122	erythrocyte membrane antigen 1
4	58372	26	1.65385	1.65385	TGCATTTATTTTTTGGGGGGGGGGGC			Down	PBANKA_0401600.1	Antisense	-1082	N-ethylmaleimide-sensitive fusion protein, putative
4	58375	36	1.27778	1.27778	ATTTATTTTTTGGGGGGGGGGGCTTGGTATTTTACT			Down	PBANKA_0401600.1	Antisense	-1079	N-ethylmaleimide-sensitive fusion protein, putative
4	159984	39	1.23077	1.23077	TATATACTTTTTTGGGGAGGGGGGGGAAATAGAAAAAAA			Ups	PBANKA_0404000.1	Antisense	291	conserved Plasmodium protein, unknown function
4	518477	39	-1.28205	1.28205	TTTCATGCTCTCCTCCCTCCCCCCCCCAAAAAAAAAAGT			Down	PBANKA_0414500.1	Antisense	-743	protein YOP1, putative
4	573880	32	-1.46875	1.46875	TTAATACCCCCTCCTCTTAACCCCCTCTCTTA			Ups	PBANKA_0416000.1	Antisense	137	high molecular weight rhoptry protein 3, putative
5	895170	25	1.72	1.72	GGGGGGAAACGAGAATGAGAAGGGG			In	PBANKA_0524300.1	Antisense	0	tryptophan-rich protein
6	92170	32	1.4375	1.4375	ATTTTGTGGGGGTTATTTAGGGGGGTTTGTTT			Down	PBANKA_0600500.1	Sense	-814	GPN-loop GTPase, putative
6	190106	32	1.375	1.375	TAAAATAGGGGGGGGGGTCTTTTGGTGAGTAC			In	PBANKA_0603300.1	Antisense	0	sexual stage-specific protein G37
6	937507	38	1.23684	1.23684	TTTTTTTACTTTGGGGGTGGGGGGGTTCTTTTTGTTAT			Ups	PBANKA_0623000.1	Antisense	1198	Plasmodium exported protein, unknown function
7	530081	29	-1.62069	1.62069	ATTCCCTATTCCCCCACACCCTACCACCA			In	PBANKA_0713800.1	Sense	0	NEDD8-activating enzyme E1 catalytic subunit, putative
7	531629	27	1.59259	1.59259	ATACTTTTTTTTTTGGGGGGGGGGGAA			In	PBANKA_0713900.1	Antisense	0	adenylate kinase 2, putative
7	531640	28	1.60714	1.60714	TTTGGGGGGGGGGGAACCATTTTGGTGT			In	PBANKA_0713900.1	Antisense	0	adenylate kinase 2, putative
7	763313	34	1.44118	1.44118	GAGGAAGAAGTGGGGGAAGATGGGGAGGAGAAAA			In	PBANKA_0720800.1	Sense	0	RNA-binding protein NOB1, putative
7	836733	38	1.21053	1.21053	TAATATGAAAAACGGGGAGGGGGGGAATTGAAAGAAAA			Down	PBANKA_0722900.1	Sense	-545	PIR protein, pseudogene
8	129002	33	-1.36364	1.36364	AATATATTCCCCTCCCCCCTTACCTATAATTCA			Down	PBANKA_0802300.1	Sense	-531	E3 ubiquitin-protein ligase, putative
8	174990	32	-1.71875	1.71875	CTTTTCCCCCATATCTTTGACCCCCCCCTTTT			In	PBANKA_0803100.1	Sense	0	DNA replication licensing factor MCM7, putative
8	257256	42	1.45238	1.45238	GGGAAATAATGGACGAGGGGGCGGGGGGGATGACATATATGA			In	PBANKA_0804900.1	Sense	0	E3 ubiquitin-protein ligase, putative
8	806798	39	1.10256	1.10256	CTATTTTTTTTTTTGGGGGGGGGGGTCAGTATTATATTA			Down	PBANKA_0820200.1	Sense	-284	thioredoxin-like protein 1, putative
8	830664	28	1.53571	1.53571	TTTTTGGGGGGGGGAGAATGAGAGGAAA			Ups	PBANKA_0820900.1	Sense	1272	long chain fatty acid elongation enzyme, putative
8	865563	37	1.32432	1.32432	TTTTTTTTTTTGGGGGAAAGGGGGGGATTAGAATAAA			In	PBANKA_0822100.1	Antisense	0	conserved Plasmodium protein, unknown function
8	946687	32	-1.5	1.5	ACTTTTCCCATACCCCTCTTTCCCCCAAAACT			Ups	PBANKA_0824300.1	Antisense	35	conserved Plasmodium protein, unknown function
8	1081110	36	-1.19444	1.19444	GTGTACAACTTCCCCCCCCCCCAAAAAATAAAATAA			Ups	PBANKA_0827900.1	Sense	1078	conserved protein, unknown function
9	119319	25	-1.76	1.76	CATTTACCACTTCCTCACCCCCCCC			In	PBANKA_0903200.1	Antisense	0	conserved Plasmodium protein, unknown function
9	119322	28	-1.53571	1.53571	TTACCACTTCCTCACCCCCCCCTACTAA			In	PBANKA_0903200.1	Antisense	0	conserved Plasmodium protein, unknown function
9	119331	30	-1.6	1.6	CCTCACCCCCCCCTACTAATCATCCCAATA			In	PBANKA_0903200.1	Antisense	0	conserved Plasmodium protein, unknown function
9	136628	32	-1.375	1.375	TGTAATGCCCCCTTTCACACCCCCCAAAAAAA			Ups	PBANKA_0903800.1	Antisense	1907	serine/threonine protein kinase, putative
9	618289	37	1.35135	1.35135	TTTTATTTGGTGGGTAGGGGTGGGGGAAGAATATTAA			Down	PBANKA_0916400.1	Antisense	-271	ubiquitin-like protein, putative
9	713415	29	-1.55172	1.55172	ATGCCGATTTGATCCCCCTCCCCCCAAAA			Down	PBANKA_0919100.1	Sense	-543	parasitophorous vacuolar protein 1
9	713421	32	-1.375	1.375	ATTTGATCCCCCTCCCCCCAAAAAAAAACATA			Down	PBANKA_0919100.1	Sense	-537	parasitophorous vacuolar protein 1
9	810101	37	-1.16216	1.16216	TTATGTTTTTTTCCCTCCCCCCCCCTTTTAAGAATAT			Down	PBANKA_0922100.1	Antisense	-447	40S ribosomal protein S18, putative
9	1369643	41	1.29268	1.29268	TTTTTTTTTTTTTTGGGGGGGGGGGGGATAGTAACAAAAGT			Down	PBANKA_0938000.1	Sense	-648	conserved Plasmodium protein, unknown function
9	1375611	33	1.69697	1.69697	GGGCCAGGGGGAGGCGGACCAGGGGGGTTTGGA			In	PBANKA_0938300.1	Sense	0	heat shock protein J2, putative
9	1399742	33	1.33333	1.33333	AGTTCTGCGGTTGGGGGGGTGGGAGGTATTAAC			In	PBANKA_0939000.1	Sense	0	mechanosensitive ion channel protein, putative
9	1434652	30	1.5	1.5	TTGTTGGACTTGGGGGTATAGGGGGAATGA			In	PBANKA_0939600.1	Sense	0	polyadenylate-binding protein-interacting protein 1, putative
10	239565	37	-1.2973	1.2973	TTACTTACTCATCCCCATACCCCCCCAATATCAATTA			In	PBANKA_1004200.1	Antisense	0	conserved protein, unknown function
10	456671	26	1.65385	1.65385	TGGGGGGGGCATTTGGCATGGGCTGT			In	PBANKA_1010100.1	Sense	0	mitochondrial import inner membrane translocase subunit TIM17, putative
10	557432	43	1.39535	1.39535	ATTTTTTTTTTTTTGGGGGGGGGGGGGGGAAATAATTATAAAT			Ups	PBANKA_1012000.1	Sense	286	SF-assemblin, putative
10	804556	25	-1.72	1.72	CCCCCCCCCACATTCATTAACCAAC			Down	PBANKA_1019300.1	Antisense	-1126	enoyl-CoA hydratase, putative
10	866581	31	1.41935	1.41935	TTTCTTGGGGAGTAAGGGGGGTTGGCTGTTT			In	PBANKA_1020900.1	Antisense	0	ERAD-associated E3 ubiquitin-protein ligase HRD1, putative
10	931573	29	-2.06897	2.06897	CCCCCAAATTTACCCCCAAATTTACCCCC			In	PBANKA_1023200.1	Antisense	0	splicing factor 3B subunit 4, putative
10	931758	27	-1.59259	1.59259	TATGCCCCCAATTATTCCCCCCAATAT			In	PBANKA_1023200.1	Antisense	0	splicing factor 3B subunit 4, putative
10	931762	26	-1.80769	1.80769	CCCCCAATTATTCCCCCCAATATGCC			In	PBANKA_1023200.1	Antisense	0	splicing factor 3B subunit 4, putative
10	931794	27	-1.59259	1.59259	TATGCCCCCAATTATTCCCCCCAATAT			In	PBANKA_1023200.1	Antisense	0	splicing factor 3B subunit 4, putative
10	931798	26	-1.80769	1.80769	CCCCCAATTATTCCCCCCAATATGCC			In	PBANKA_1023200.1	Antisense	0	splicing factor 3B subunit 4, putative
10	1100761	25	1.72	1.72	GGTTTGGGGAGGATAGGACAAGGGG			In	PBANKA_1026700.1	Antisense	0	conserved Plasmodium protein, unknown function
10	1428026	26	-1.73077	1.73077	CCTCCCCCACCTCTTCCACCTCCACC			In	PBANKA_1035100.1	Sense	0	rRNA 2'-O-methyltransferase fibrillarin, putative
10	1428056	26	-1.73077	1.73077	CCACCTCCTCCTCTTCCTCCCCCACC			In	PBANKA_1035100.1	Sense	0	rRNA 2'-O-methyltransferase fibrillarin, putative
10	1428071	26	-1.73077	1.73077	CCTCCCCCACCTCTTCCACCTCCTCC			In	PBANKA_1035100.1	Sense	0	rRNA 2'-O-methyltransferase fibrillarin, putative
10	1428074	25	-1.72	1.72	CCCCCACCTCTTCCACCTCCTCCTC			In	PBANKA_1035100.1	Sense	0	rRNA 2'-O-methyltransferase fibrillarin, putative
11	119339	33	-1.36364	1.36364	CATAATCGCCGCCCTACCCCCCCTCCTAATTTT			In	PBANKA_1102400.1	Sense	0	conserved protein, unknown function
11	686878	37	-1.10811	1.10811	TTTGTTTGGTTTCCCCCCACCCCCCACTGAAGAAATG			Ups	PBANKA_1118400.1	Antisense	156	conserved Plasmodium protein, unknown function
11	714529	40	-1.325	1.325	ATAGGATGCCTCTCCCCCTCCCCCCCCAAAAAAAAAACAA			Down	PBANKA_1118900.1	Sense	-122	conserved protein, unknown function
11	848932	25	1.72	1.72	TTTTGGGGGGGGAGATGAAAAAGGG			Ups	PBANKA_1122800.1	Sense	1572	ribonuclease H2 subunit A, putative
11	848934	27	1.59259	1.59259	TTGGGGGGGGAGATGAAAAAGGGCGAA			Ups	PBANKA_1122800.1	Sense	1570	ribonuclease H2 subunit A, putative
11	1232247	30	-1.56667	1.56667	AATTCCCCATATGTTCCATCCCCCCATCCA			In	PBANKA_1132900.1	Sense	0	regulator of chromosome condensation, putative
11	1242206	25	1.72	1.72	GGAGAAGGGGGTTTTGGGGTTGTGA			In	PBANKA_1133100.1	Sense	0	serine/threonine protein kinase, putative
11	1609060	28	-1.53571	1.53571	AATCCATCACCCTCACCCCCATCCCTAG			In	PBANKA_1142800.1	Antisense	0	conserved protein, unknown function
11	1678538	40	1.35	1.35	AAAAGCTAGAAATGGGGGGAGGGGGGGAATAGAAAATAAA			In	PBANKA_1145100.1	Sense	0	conserved Plasmodium protein, unknown function
12	305142	29	-1.7931	1.7931	GCCCCCATTATTACCCCCATCTGCCCCAG			In	PBANKA_1207700.1	Antisense	0	zinc finger protein, putative
12	499068	34	-1.67647	1.67647	TATCATCCCCTCCATCCCCTGTACCCCCTGAATC			In	PBANKA_1213000.1	Sense	0	transcriptional coactivator ADA2, putative
12	554740	31	1.48387	1.48387	AGTGTGTGGGTGGGGGAGGGAAAAGGTATGT			Down	PBANKA_1214700.1	Antisense	-111	conserved Plasmodium protein, unknown function
12	698659	33	-1.39394	1.39394	ACAGAAGCCCCACTCCCAACCCCACCAGCTTCT			In	PBANKA_1218100.1	Antisense	0	oocyst capsule protein Cap380
12	838468	29	-1.48276	1.48276	AATTCCCAAGTGCCTCCACCCCCCCTAAA			In	PBANKA_1221900.1	Antisense	0	conserved Plasmodium protein, unknown function
12	909711	30	-1.43333	1.43333	TAAATCCTCGTTATTCCCCCCCCCCTTGTT			In	PBANKA_1224000.1	Sense	0	conserved Plasmodium protein, unknown function
12	1093330	25	-1.72	1.72	CCATCCCCACCCCCAACATCATTTC			In	PBANKA_1228300.1	Sense	0	lysine-specific histone demethylase, putative
12	1202263	40	-1.2	1.2	GCATCCGGTATATTCCCCCCCCCCCCAAAAAAAAAAAAAA			Ups	PBANKA_1231100.1	Antisense	664	tRNA pseudouridine synthase, putative
12	1520886	45	1.48889	1.48889	GGGTTAAGTAGTAATATGGGGGGGGGGGAGGGATAAATATGTGTG			Down	PBANKA_1239700.1	Sense	-1113	S-adenosyl-L-methionine-dependent tRNA 4-demethylwyosine synthase, putative
12	1646705	43	-1.39535	1.39535	AATAATGCTTTCTCCCCTCCCCCCCCCTCCAACACATATCATA			Down	PBANKA_1243800.1	Antisense	-370	apicoplast TIC22 protein, putative
13	256717	29	-1.65517	1.65517	CCAACCAAATTACCCCCCAAATCCCCAAA			In	PBANKA_1304800.1	Antisense	0	conserved Plasmodium protein, unknown function
13	980156	27	-1.74074	1.74074	ACCCCATTTATGTTCCACGCCCCCCCA			In	PBANKA_1324400.1	Sense	0	60S ribosomal protein L27, putative
13	1194839	39	1.10256	1.10256	TAAATATTTTTTTTGGGGGGGGGGGCTTTTGAATATTCT			Down	PBANKA_1329600.1	Antisense	-481	conserved Plasmodium protein, unknown function
13	1868990	27	-1.59259	1.59259	AGTAAGGAACCCCCCCCCCCCTGACAA			Down	PBANKA_1348400.1	Sense	-450	histone H3-like centromeric protein CSE4, putative
13	1893883	38	1.28947	1.28947	TATTTTTTTTTTGGGGAAGGGGGGGAGGTTGATAATAT			Ups	PBANKA_1349200.1	Antisense	528	MSP7-like protein
13	2080940	36	1.61111	1.61111	TGGGTGTATTGGGTTGGGGTGTTGGGGGTATTGAAG			In	PBANKA_1355200.1	Sense	0	aconitate hydratase, putative
13	2122493	26	1.80769	1.80769	GGGGTTATTGAAATATGGGGGGAAGG			In	PBANKA_1356200.1	Sense	0	tRNA guanosine-2'-O-methyltransferase, putative
13	2408367	37	1.32432	1.32432	GTTTTTTTTTTGGGGGGGTGAGGGGAAGGAAATACAT			Ups	PBANKA_1363400.1	Sense	599	conserved Plasmodium protein, unknown function
14	366675	32	1.375	1.375	ATTTCATTTTAGGGGGAGGTGGGGGGATTAAC			In	PBANKA_1407800.1	Antisense	0	U4/U6 small nuclear ribonucleoprotein PRP3, putative
14	1009432	40	1.825	1.825	TAGGTGGTGGGGGAGGTGGAGGAGGTGGGGGAGGTGGATG			In	PBANKA_1426200.1	Antisense	0	CCR4-associated factor 1, putative
14	1335541	27	-1.7037	1.7037	TCCTTTTCCACACACCCCTTCCCCCAA			Ups	PBANKA_1435500.1	Antisense	337	conserved Plasmodium protein, unknown function
14	1408236	29	-1.48276	1.48276	GTCTCATATTCCCCACCCTCCCCACAAAT			In	PBANKA_1437400.1	Sense	0	diphthine--ammonia ligase, putative
14	1806317	34	1.38235	1.38235	TAGTAATTGGAGGGGGGCCAGGGGGATATGTATG			In	PBANKA_1446900.1	Sense	0	dihydrolipoyl dehydrogenase, mitochondrial, putative
14	1812149	40	1.2	1.2	AAAATAAAAAACGAGGGGGGGGGGGAAAGCAAATATGGAT			Down	PBANKA_1447200.1	Antisense	-242	CG2-related protein, putative
14	1938806	30	-1.46667	1.46667	ATATTCCAAGCCCCCCCAGCCCTCCAAACA			In	PBANKA_1450100.1	Antisense	0	mRNA methyltransferase, putative
14	1938814	28	-1.75	1.75	AGCCCCCCCAGCCCTCCAAACATACCCA			In	PBANKA_1450100.1	Antisense	0	mRNA methyltransferase, putative
14	1939028	27	-1.66667	1.66667	TGCCCCCACCAAGTGTACCCCCTCCAA			In	PBANKA_1450100.1	Antisense	0	mRNA methyltransferase, putative
14	2059252	25	-1.72	1.72	CACTTTACGCCCCCCAAAACCCCAC			In	PBANKA_1453600.1	Antisense	0	mitochondrial ribosomal protein L23 precursor, putative

[truncated: 1 more sheets: P. chabaudi CHAS]
